# Supplementary material for: ChIP-seq and In Vivo Transcriptome Analyses of the Aspergillus fumigatus SREBP SrbA Reveals a New Regulator of the Fungal Hypoxia Response and Virulence
Source: PLoS Pathog. 2014 Nov 6;10(11):e1004487. doi: 10.1371/journal.ppat.1004487 (PMC4223079; doi:10.1371/journal.ppat.1004487)
Supplement: Table S2 — Significant peaks and associated genes with False Discovery Rate of 0.05 from SrbA ChIP-seq analyses. (XLSX) [file ppat.1004487.s006.xlsx]

## Sheet: Table S2
Peak	closest gene	chromosome	start	end	abs_summit	-log10(qvalue)	Repetitive	source	closest.dist	description	pileup	-log10(pvalue)	fold_enrichment
1	AFUB_000620	DS499594	169612	169755	169677	6.99079		combined.wt_chip.wt_ic.fdr_0.05_peak_1	493	ubiquitin conjugating enzyme, putative;	65	10.3506	2.43406
2	AFUB_001370	DS499594	360482	360671	360582	10.3151		combined.wt_chip.wt_ic.fdr_0.05_peak_2	4692	conserved hypothetical protein;	63	13.8067	2.96422
3	AFUB_003350	DS499594	924086	924235	924150	2.98532		combined.wt_chip.wt_ic.fdr_0.05_peak_3	3153	salicylate hydroxylase, putative;	55	6.09106	1.99149
4	AFUB_004020	DS499594	1114305	1114464	1114371	4.65712		combined.wt_chip.wt_ic.fdr_0.05_peak_4	1551	conserved hypothetical protein;	52	7.88892	2.31648
5	AFUB_004020	DS499594	1115366	1115737	1115589	95.5198		combined.wt_chip.wt_ic.fdr_0.05_peak_5	333	conserved hypothetical protein;	202	99.7999	6.97019
6	AFUB_004130	DS499594	1152109	1152256	1152224	4.27394		combined.wt_chip.wt_ic.fdr_0.05_peak_6	35	UPF0136 domain protein;	56	7.47884	2.18301
7	AFUB_004350	DS499594	1211332	1211722	1211524	175.118		combined.wt_chip.wt_ic.fdr_0.05_peak_7	1270	cytochrome P450 sterol C-22 desaturase, putative;	283	179.711	10.0997
8	AFUB_005290	DS499594	1473868	1474012	1473934	11.9301		combined.wt_chip.wt_ic.fdr_0.05_peak_8	314	calmodulin-binding protein Sha1, putative;	71	15.4734	2.98732
9	AFUB_006220	DS499594	1760264	1760502	1760304	1.5692		combined.wt_chip.wt_ic.fdr_0.05_peak_9	954	TBP associated factor (Mot1), putative;	34	4.48054	2.03858
10	AFUB_007770	DS499594	2177899	2178046	2177982	7.95159		combined.wt_chip.wt_ic.fdr_0.05_peak_10	333	molecular chaperone Hsp70;	64	11.3517	2.58899
11	AFUB_007800	DS499594	2185402	2185624	2185496	26.3892		combined.wt_chip.wt_ic.fdr_0.05_peak_11	158	coproporphyrinogen III oxidase, putative;	96	30.1857	4.09194
12	AFUB_008450	DS499594	2410526	2410764	2410615	17.6999		combined.wt_chip.wt_ic.fdr_0.05_peak_12	1984	conserved hypothetical protein;	92	21.3595	3.19324
13	AFUB_008570	DS499594	2452079	2452229	2452107	1.30313		combined.wt_chip.wt_ic.fdr_0.05_peak_13	246	rhomboid family protein, putative;	33	4.17272	1.98885
14	AFUB_009710	DS499594	2730940	2731102	2731070	4.23342		combined.wt_chip.wt_ic.fdr_0.05_peak_14	2979	hypothetical protein;	43	7.43509	2.43867
15	AFUB_009760	DS499594	2739018	2739186	2739115	4.25797		combined.wt_chip.wt_ic.fdr_0.05_peak_15	160	phosphoglycerate kinase PgkA, putative;	55	7.46218	2.19659
16	AFUB_009860	DS499594	2790782	2790979	2790886	25.151		combined.wt_chip.wt_ic.fdr_0.05_peak_16	531	conserved hypothetical protein;	96	28.9352	3.94243
17	AFUB_012300	DS499594	3460275	3461069	3460342	3.14914		combined.wt_chip.wt_ic.fdr_0.05_peak_17a	319	nitrate reductase NiaD;	46	6.26714	2.15808
18	AFUB_012300	DS499594	3460275	3461069	3460521	1.51203		combined.wt_chip.wt_ic.fdr_0.05_peak_17b	498	nitrate reductase NiaD;	44	4.41579	1.86052
19	AFUB_012310	DS499594	3460275	3461069	3460941	6.95149		combined.wt_chip.wt_ic.fdr_0.05_peak_17c	311	nitrite reductase NiiA;	73	10.3093	2.30262
20	AFUB_012910	DS499594	3638360	3638533	3638454	7.71404		combined.wt_chip.wt_ic.fdr_0.05_peak_18	565	phosphotyrosyl phosphatase activator;	56	11.1047	2.73836
21	AFUB_013300	DS499594	3756395	3756704	3756523	64.2232		combined.wt_chip.wt_ic.fdr_0.05_peak_19	985	hypothetical protein;	155	68.3251	5.97455
22	AFUB_014000	DS499594	3936017	3936153	3936073	4.11733		combined.wt_chip.wt_ic.fdr_0.05_peak_20	172	fungal specific transcription factor, putative;	48	7.31235	2.30079
23	AFUB_014990	DS499594	4230226	4230395	4230250	1.30313		combined.wt_chip.wt_ic.fdr_0.05_peak_21	1407	alpha-1,3-glucan synthase, putative;	33	4.17272	1.98885
24	AFUB_018340	DS499595	288316	288619	288479	126.312		combined.wt_chip.wt_ic.fdr_0.05_peak_22	748	HLH transcription factor, putative;	232	130.706	8.37125
25	AFUB_019210	DS499595	523792	523947	523901	6.778		combined.wt_chip.wt_ic.fdr_0.05_peak_23	286	fatty acid desaturase, putative;	56	10.1278	2.58458
27	AFUB_021250	DS499595	1149998	1150134	1150075	2.83839		combined.wt_chip.wt_ic.fdr_0.05_peak_24	499	conserved hypothetical protein;	42	5.92957	2.17355
28	AFUB_021260	DS499595	1150577	1150930	1150620	2.71189		combined.wt_chip.wt_ic.fdr_0.05_peak_25a	184	conserved hypothetical protein;	43	5.79111	2.12789
26	AFUB_021250	DS499595	1150577	1150930	1150881	3.00649		combined.wt_chip.wt_ic.fdr_0.05_peak_25b	1305	conserved hypothetical protein;	46	6.11389	2.13115
29	AFUB_022180	DS499595	1413736	1413919	1413825	9.06526		combined.wt_chip.wt_ic.fdr_0.05_peak_26	1583	cell wall galactomannoprotein Mp2/allergen F17-like; similar to antigenic cell wall protein MP2 (GI:38492189) [Aspergillus fumigatus] PMID: 15131215	52	12.5136	3.10026
30	AFUB_022820	DS499595	1620523	1620814	1620620	21.6441		combined.wt_chip.wt_ic.fdr_0.05_peak_27	4324	oligosaccharyl transferase subunit (alpha), putative;	78	25.3746	4.14052
31	AFUB_023120	DS499595	1693466	1693625	1693559	10.0916		combined.wt_chip.wt_ic.fdr_0.05_peak_28	32	actin cortical patch component, putative;	68	13.575	2.80493
33	AFUB_024300	DS499595	2137391	2139246	2137450	37.9261		combined.wt_chip.wt_ic.fdr_0.05_peak_29a	866	MFS allantoate transporter, putative;	96	41.8456	5.67406
32	AFUB_024300	DS499595	2137391	2139246	2137733	5.74251		combined.wt_chip.wt_ic.fdr_0.05_peak_29b	1149	MFS allantoate transporter, putative;	45	9.04273	2.69079
34	AFUB_024300	DS499595	2137391	2139246	2137906	4.06513		combined.wt_chip.wt_ic.fdr_0.05_peak_29c	1322	MFS allantoate transporter, putative;	41	7.25605	2.45681
35	AFUB_024300	DS499595	2137391	2139246	2138126	19.442		combined.wt_chip.wt_ic.fdr_0.05_peak_29d	1542	MFS allantoate transporter, putative;	70	23.1347	4.15318
37	AFUB_024310	DS499595	2137391	2139246	2138631	9.79875		combined.wt_chip.wt_ic.fdr_0.05_peak_29e	20	orotidine 5'-phosphate decarboxylase PyrG; identical to PYRG protein; orotidine-5'-monophosphate decarboxylase (GI:3929346) [Aspergillus fumigatus] PMID: 8926121	61	13.2741	2.93998
36	AFUB_024310	DS499595	2137391	2139246	2138886	12.7734		combined.wt_chip.wt_ic.fdr_0.05_peak_29f	275	orotidine 5'-phosphate decarboxylase PyrG; identical to PYRG protein; orotidine-5'-monophosphate decarboxylase (GI:3929346) [Aspergillus fumigatus] PMID: 8926121	66	16.3368	3.25101
38	AFUB_027270	DS499595	2949835	2949996	2949920	6.90586		combined.wt_chip.wt_ic.fdr_0.05_peak_30	396	MFS monosaccharide transporter, putative;	55	10.2616	2.62948
39	AFUB_028270	DS499595	3221307	3221539	3221454	23.2779		combined.wt_chip.wt_ic.fdr_0.05_peak_31	2571	NADPH-adrenodoxin reductase, putative;	77	27.0363	4.4386
40	AFUB_029110	DS499595	3467283	3467430	3467359	11.6516		combined.wt_chip.wt_ic.fdr_0.05_peak_32	2729	pyrimidine 5'-nucleotidase, putative;	58	15.1843	3.3453
41	AFUB_029460	DS499595	3573539	3573681	3573604	10.4236		combined.wt_chip.wt_ic.fdr_0.05_peak_33	1819	conserved hypothetical protein;	66	13.9186	2.90075
42	AFUB_030380	DS499595	3856542	3856688	3856620	17.1702		combined.wt_chip.wt_ic.fdr_0.05_peak_34	173	DUF821 domain protein;	76	20.8191	3.56633
43	AFUB_031930	DS499595	4289487	4289623	4289569	9.12927		combined.wt_chip.wt_ic.fdr_0.05_peak_35	229	COP9 signalosome subunit 5 (CsnE), putative;	82	12.5794	2.43073
44	AFUB_032820	DS499595	4539076	4539246	4539176	4.09859		combined.wt_chip.wt_ic.fdr_0.05_peak_36	1207	Na+/H+ antiporter Nha1;	46	7.29267	2.34015
45	AFUB_034630	DS499596	193584	193784	193667	9.34734		combined.wt_chip.wt_ic.fdr_0.05_peak_37	487	fungal specific transcription factor, putative;	57	12.8048	2.98364
46	AFUB_034690	DS499596	209249	209416	209326	24.0986		combined.wt_chip.wt_ic.fdr_0.05_peak_38	284	heat shock protein Hsp30/Hsp42, putative;	115	27.8694	3.34792
47	AFUB_040640	DS499596	1884937	1885124	1885044	23.038		combined.wt_chip.wt_ic.fdr_0.05_peak_39	1622	hypothetical protein;	104	26.792	3.48508
48	AFUB_042590	DS499596	2451089	2451265	2451179	29.0048		combined.wt_chip.wt_ic.fdr_0.05_peak_40	115	conserved hypothetical protein;	99	32.8327	4.30598
49	AFUB_042870	DS499596	2518125	2518319	2518208	17.9849		combined.wt_chip.wt_ic.fdr_0.05_peak_41	78	cytochrome c oxidase subunit VIa, putative;	85	21.6477	3.40087
50	AFUB_045810	DS499596	3485856	3486109	3485944	29.6746		combined.wt_chip.wt_ic.fdr_0.05_peak_42	2086	protein kinase, putative;	85	33.5096	5.03061
51	AFUB_046820	DS499596	3717169	3717419	3717290	80.7384		combined.wt_chip.wt_ic.fdr_0.05_peak_43	98	conserved hypothetical protein;	160	84.9335	7.5354
52	AFUB_047590	DS499596	3935791	3936110	3935934	77.7761		combined.wt_chip.wt_ic.fdr_0.05_peak_44	201	cholestenol delta-isomerase, putative;	142	81.9505	8.36257
53	AFUB_049300	DS499597	159489	159783	159615	55.3421		combined.wt_chip.wt_ic.fdr_0.05_peak_45	767	integral membrane protein;	138	59.3908	5.76718
54	AFUB_051820	DS499597	824049	824630	824157	6.95693		combined.wt_chip.wt_ic.fdr_0.05_peak_46a	280	conserved hypothetical protein;	69	10.3156	2.36277
55	AFUB_051830	DS499597	824049	824630	824480	42.1823		combined.wt_chip.wt_ic.fdr_0.05_peak_46b	466	hypothetical protein;	126	46.1405	4.82529
56	AFUB_051900	DS499597	844487	844713	844612	35.8155		combined.wt_chip.wt_ic.fdr_0.05_peak_47	170	flavin dependent monooxygenase, putative;	130	39.7143	4.07626
57	AFUB_052310	DS499597	951459	951609	951536	7.99593		combined.wt_chip.wt_ic.fdr_0.05_peak_48	321	high-affinity iron ion transporter FtrA;	58	11.3971	2.73264
58	AFUB_052690	DS499597	1036233	1036388	1036313	15.6522		combined.wt_chip.wt_ic.fdr_0.05_peak_49	452	molecular chaperone Mod-E/Hsp90;	68	19.2756	3.62652
59	AFUB_053780	DS499597	1400950	1401098	1401012	3.37307		combined.wt_chip.wt_ic.fdr_0.05_peak_50	378	alcohol dehydrogenase, putative;	51	6.51123	2.11347
60	AFUB_054020	DS499597	1482327	1482532	1482444	22.5623		combined.wt_chip.wt_ic.fdr_0.05_peak_51	1676	serine/threonine protein kinase, putative;	79	26.3091	4.23529
62	AFUB_054040	DS499597	1488776	1489075	1488911	59.1271		combined.wt_chip.wt_ic.fdr_0.05_peak_52	1879	conserved hypothetical protein;	137	63.198	6.24631
61	AFUB_054040	DS499597	1490498	1490710	1490568	12.8044		combined.wt_chip.wt_ic.fdr_0.05_peak_53	222	conserved hypothetical protein;	67	16.3698	3.22449
63	AFUB_054890	DS499597	1727084	1727236	1727146	5.46039		combined.wt_chip.wt_ic.fdr_0.05_peak_54	162	DnaJ domain protein Psi, putative;	52	8.74301	2.45475
64	AFUB_055310	DS499597	1842239	1842402	1842320	10.0417		combined.wt_chip.wt_ic.fdr_0.05_peak_55	235	squalene monooxygenase Erg1;	67	13.5239	2.82136
65	AFUB_055750	DS499597	1985193	1985374	1985299	3.17545		combined.wt_chip.wt_ic.fdr_0.05_peak_56	2839	conserved hypothetical protein;	51	6.29547	2.07897
66	AFUB_056600	DS499597	2229679	2229839	2229743	5.86587		combined.wt_chip.wt_ic.fdr_0.05_peak_57	130	RNA binding protein, putative;	47	9.17222	2.65556
68	AFUB_058270	DS499597	2622102	2622329	2622178	13.2234		combined.wt_chip.wt_ic.fdr_0.05_peak_58	105	pyridoxamine phosphate oxidase, putative;	82	16.7962	2.89989
67	AFUB_058270	DS499597	2624700	2625119	2624849	192.496		combined.wt_chip.wt_ic.fdr_0.05_peak_59	2776	pyridoxamine phosphate oxidase, putative;	297	197.229	10.8678
69	AFUB_058280	DS499597	2627302	2627562	2627402	5.4178		combined.wt_chip.wt_ic.fdr_0.05_peak_60	795	pentatricopeptide repeat protein;	53	8.69851	2.42585
70	AFUB_058760	DS499597	2765352	2765762	2765553	187.484		combined.wt_chip.wt_ic.fdr_0.05_peak_61	1444	conserved hypothetical protein;	273	192.174	11.9042
71	AFUB_062460	DS499597	3731564	3731738	3731666	5.13875		combined.wt_chip.wt_ic.fdr_0.05_peak_62	282	phosphoenolpyruvate synthase, putative;	47	8.40347	2.51576
72	AFUB_063960	DS499598	332610	333065	332825	411.623		combined.wt_chip.wt_ic.fdr_0.05_peak_63	302	14-alpha sterol demethylase Cyp51A;	485	419.088	17.9235
73	AFUB_063990	DS499598	342720	342924	342815	11.9632		combined.wt_chip.wt_ic.fdr_0.05_peak_64	2706	DnaJ domain protein;	72	15.5078	2.96698
74	AFUB_067210	DS499598	1171355	1171629	1171489	35.4162		combined.wt_chip.wt_ic.fdr_0.05_peak_65	291	FAD binding domain protein;	97	39.3093	5.24555
75	AFUB_068280	DS499598	1503180	1503336	1503261	6.95149		combined.wt_chip.wt_ic.fdr_0.05_peak_66	643	carbonic anhydrase family protein;	57	10.3093	2.58953
76	AFUB_068370	DS499598	1539353	1539515	1539446	10.2286		combined.wt_chip.wt_ic.fdr_0.05_peak_67	701	saccharopine dehydrogenase;	58	13.7181	3.10094
77	AFUB_070170	DS499598	2036617	2036782	2036706	8.80455		combined.wt_chip.wt_ic.fdr_0.05_peak_68	757	conserved hypothetical protein;	66	12.2401	2.66865
78	AFUB_071050	DS499598	2262020	2262178	2262124	4.46076		combined.wt_chip.wt_ic.fdr_0.05_peak_69	322	hypothetical protein;	51	7.675	2.30137
79	AFUB_071490	DS499598	2397368	2397619	2397498	21.1019		combined.wt_chip.wt_ic.fdr_0.05_peak_70	736	RING finger protein;	76	24.8236	4.14479
80	AFUB_071500	DS499598	2404075	2404243	2404154	9.32318		combined.wt_chip.wt_ic.fdr_0.05_peak_71	130	iron-regulated transporter, putative; similar to GB:AAF80986.1: SLC11A3 iron transporter {Homo sapiens;}	60	12.7796	2.89228
81	AFUB_072390	DS499599	53106	53275	53177	17.6501		combined.wt_chip.wt_ic.fdr_0.05_peak_72	265	heat shock protein Hsp30-like, putative;	82	21.3074	3.44371
82	AFUB_072790	DS499599	169868	170136	169962	12.2363		combined.wt_chip.wt_ic.fdr_0.05_peak_73	6994	conserved hypothetical protein;	62	15.786	3.29924
83	AFUB_072900	DS499599	205345	205582	205461	26.3826		combined.wt_chip.wt_ic.fdr_0.05_peak_74	2896	conserved hypothetical protein;	98	30.1789	4.02372
84	AFUB_074100	DS499599	539572	539757	539671	11.1574		combined.wt_chip.wt_ic.fdr_0.05_peak_75	248	checkpoint protein kinase (SldA), putative;	56	14.6758	3.33424
85	AFUB_081520	DS499600	509661	509874	509773	13.8673		combined.wt_chip.wt_ic.fdr_0.05_peak_76	1224	tRNA-Ala; anticodon CGC [Source: TRNASCAN-SE]	77	17.4502	3.09293
86	AFUB_081910	DS499600	598807	598959	598874	15.2702		combined.wt_chip.wt_ic.fdr_0.05_peak_77	557	WD repeat protein;	72	18.8842	3.42771
87	AFUB_081960	DS499600	620736	621216	621028	366.974		combined.wt_chip.wt_ic.fdr_0.05_peak_78	230	conserved hypothetical protein;	462	372.74	15.628
90	AFUB_084140	DS499600	1280448	1281193	1280516	5.74251		combined.wt_chip.wt_ic.fdr_0.05_peak_79a	186	conserved hypothetical protein;	45	9.04273	2.69079
88	AFUB_084130	DS499600	1280448	1281193	1280854	4.46789		combined.wt_chip.wt_ic.fdr_0.05_peak_79b	1156	MFS transporter, putative;	42	7.68839	2.5153
91	AFUB_084150	DS499600	1280448	1281193	1281070	4.46789		combined.wt_chip.wt_ic.fdr_0.05_peak_79c	992	C-4 methyl sterol oxidase, putative;	42	7.68839	2.5153
92	AFUB_084150	DS499600	1281613	1282279	1281944	224.697		combined.wt_chip.wt_ic.fdr_0.05_peak_80a	118	C-4 methyl sterol oxidase, putative;	337	229.653	11.4088
89	AFUB_084130	DS499600	1281613	1282279	1282198	4.53548		combined.wt_chip.wt_ic.fdr_0.05_peak_80b	2500	MFS transporter, putative;	52	7.75974	2.29577
93	AFUB_085330	DS499600	1648292	1648531	1648379	10.6596		combined.wt_chip.wt_ic.fdr_0.05_peak_81	6400	epsilon-lactone hydrolase, putative;	57	14.1623	3.2088
94	AFUB_089270	DS499601	799874	800156	799994	39.866		combined.wt_chip.wt_ic.fdr_0.05_peak_82	409	14-alpha sterol demethylase Cyp51B;	127	43.8015	4.55198
95	AFUB_090280	DS499601	1092268	1092532	1092396	97.0453		combined.wt_chip.wt_ic.fdr_0.05_peak_83	527	conserved hypothetical protein;	179	101.333	8.29117
96	AFUB_091470	DS499601	1446288	1446444	1446365	10.3858		combined.wt_chip.wt_ic.fdr_0.05_peak_84	356	conserved hypothetical protein;	65	13.8794	2.92097
97	AFUB_091500	DS499601	1452551	1452773	1452672	27.4476		combined.wt_chip.wt_ic.fdr_0.05_peak_85	419	stearic acid desaturase (SdeA), putative;	95	31.2576	4.25995
98	AFUB_091650	DS499601	1492563	1492827	1492693	48.5435		combined.wt_chip.wt_ic.fdr_0.05_peak_86	605	siderochrome-iron transporter (Sit1), putative;	125	52.5439	5.5764
99	AFUB_092830	DS499601	1843775	1843920	1843837	1.30313	REPETITIVE	combined.wt_chip.wt_ic.fdr_0.05_peak_87	2759	telomere-associated RecQ helicase, putative;	43	4.15358	1.82558
100	AFUB_093140	DS499602	76613	76863	76761	74.2556		combined.wt_chip.wt_ic.fdr_0.05_peak_88	316	sterol delta 5,6-desaturase ERG3;	152	78.4116	7.23083
101	AFUB_094530	DS499602	473054	473225	473126	14.8769		combined.wt_chip.wt_ic.fdr_0.05_peak_89	94	oxidoreductase (Msc7), putative;	64	18.4815	3.65839
102	AFUB_094880	DS499602	573667	573960	573838	39.0772		combined.wt_chip.wt_ic.fdr_0.05_peak_90	162	conserved hypothetical protein;	111	43.0074	5.06268
103	AFUB_096050	DS499602	896358	896585	896485	12.3645		combined.wt_chip.wt_ic.fdr_0.05_peak_91	265	allergen Asp F3;	70	15.9201	3.07393
104	AFUB_097660	DS499602	1418652	1418796	1418752	3.42294		combined.wt_chip.wt_ic.fdr_0.05_peak_92	1736	hypothetical protein;	44	6.56459	2.25115
105	AFUB_098170	DS499603	11566	11908	11743	207.373		combined.wt_chip.wt_ic.fdr_0.05_peak_93	224	C-4 methyl sterol oxidase (Erg25), putative;	261	212.225	15.3258
106	AFUB_098420	DS499603	83418	83569	83512	6.65335		combined.wt_chip.wt_ic.fdr_0.05_peak_94	149	ubiquinone biosynthesis protein, putative;	60	9.99877	2.47926
108	AFUB_099590	DS499603	387665	388249	387845	140.73		combined.wt_chip.wt_ic.fdr_0.05_peak_95a	307	HLH DNA binding domain protein, putative;	221	145.169	10.4918
109	AFUB_099590	DS499603	387665	388249	388201	7.75251		combined.wt_chip.wt_ic.fdr_0.05_peak_95b	663	HLH DNA binding domain protein, putative;	51	11.1451	2.88978
110	AFUB_099590	DS499603	388883	389504	389095	274.248		combined.wt_chip.wt_ic.fdr_0.05_peak_96a	1557	HLH DNA binding domain protein, putative;	370	279.441	13.6824
107	AFUB_099590	DS499603	388883	389504	389280	215.298		combined.wt_chip.wt_ic.fdr_0.05_peak_96b	1742	HLH DNA binding domain protein, putative;	305	220.202	12.5092
111	AFUB_099650	DS499603	401118	401336	401223	17.1094		combined.wt_chip.wt_ic.fdr_0.05_peak_97	501	flavohemoprotein;	80	20.7566	3.43225
112	AFUB_100500	DS499603	656507	656658	656567	2.3422	REPETITIVE	combined.wt_chip.wt_ic.fdr_0.05_peak_98	14649	MFS alpha-glucoside transporter, putative;	139	5.37993	1.48286
113	AFUB_101130	DS499604	187016	187297	187143	19.1528		combined.wt_chip.wt_ic.fdr_0.05_peak_99	2196	hypothetical protein;	74	22.8397	3.93087
114	NA	DS499612	4632	5011	4662	2.05886	REPETITIVE	combined.wt_chip.wt_ic.fdr_0.05_peak_100a	NA	NA	37	5.06005	2.10232
115	NA	DS499612	4632	5011	4851	1.30313	REPETITIVE	combined.wt_chip.wt_ic.fdr_0.05_peak_100b	NA	NA	33	4.17272	1.98885
116	NA	DS499642	125	263	218	3.20958	REPETITIVE	combined.wt_chip.wt_ic.fdr_0.05_peak_101	NA	NA	112	6.33168	1.63056
