# Supplementary material for: ChIP-seq and In Vivo Transcriptome Analyses of the Aspergillus fumigatus SREBP SrbA Reveals a New Regulator of the Fungal Hypoxia Response and Virulence
Source: PLoS Pathog. 2014 Nov 6;10(11):e1004487. doi: 10.1371/journal.ppat.1004487 (PMC4223079; doi:10.1371/journal.ppat.1004487)
Supplement: Table S3 — Summary of RNA-seq FungiFun2 analyses. Transcripts with mRNA levels increased or decreased 4 fold or greater in the srbA null mutant compared to wild-type are presented. (XLSX) [file ppat.1004487.s007.xlsx]

## Sheet: Table S3
Gene ID	Protein name	GO ID	GO name	GO namespace	Evidence code	Exact p-value	Adjusted p-value
AFUB_019210	Fatty acid desaturase, putative	GO:0006633	fatty acid biosynthetic process	BP	IEA	1.0259e-05	0.00057195
AFUB_084150	C-4 methyl sterol oxidase, putative	GO:0006633	fatty acid biosynthetic process	BP	IEA	1.0259e-05	0.00057195
AFUB_091500	Stearic acid desaturase (SdeA), putative	GO:0006633	fatty acid biosynthetic process	BP	IEA	1.0259e-05	0.00057195
AFUB_093140	Sterol delta 5,6-desaturase ERG3	GO:0006633	fatty acid biosynthetic process	BP	IEA	1.0259e-05	0.00057195
AFUB_098170	C-4 methyl sterol oxidase (Erg25), putative (Fragment)	GO:0006633	fatty acid biosynthetic process	BP	IEA	1.0259e-05	0.00057195
AFUB_019210	Fatty acid desaturase, putative	GO:0072330	monocarboxylic acid biosynthetic process	BP	IEA	1.7299e-05	0.00075567
AFUB_084150	C-4 methyl sterol oxidase, putative	GO:0072330	monocarboxylic acid biosynthetic process	BP	IEA	1.7299e-05	0.00075567
AFUB_091500	Stearic acid desaturase (SdeA), putative	GO:0072330	monocarboxylic acid biosynthetic process	BP	IEA	1.7299e-05	0.00075567
AFUB_093140	Sterol delta 5,6-desaturase ERG3	GO:0072330	monocarboxylic acid biosynthetic process	BP	IEA	1.7299e-05	0.00075567
AFUB_098170	C-4 methyl sterol oxidase (Erg25), putative (Fragment)	GO:0072330	monocarboxylic acid biosynthetic process	BP	IEA	1.7299e-05	0.00075567
AFUB_019210	Fatty acid desaturase, putative	GO:0006631	fatty acid metabolic process	BP	IEA	2.0332e-05	0.00075567
AFUB_084150	C-4 methyl sterol oxidase, putative	GO:0006631	fatty acid metabolic process	BP	IEA	2.0332e-05	0.00075567
AFUB_091500	Stearic acid desaturase (SdeA), putative	GO:0006631	fatty acid metabolic process	BP	IEA	2.0332e-05	0.00075567
AFUB_093140	Sterol delta 5,6-desaturase ERG3	GO:0006631	fatty acid metabolic process	BP	IEA	2.0332e-05	0.00075567
AFUB_098170	C-4 methyl sterol oxidase (Erg25), putative (Fragment)	GO:0006631	fatty acid metabolic process	BP	IEA	2.0332e-05	0.00075567
AFUB_003350	Salicylate hydroxylase, putative	GO:0055114	oxidation-reduction process	BP	IEA	7.8313e-05	0.0024948
AFUB_004350	Cytochrome P450 sterol C-22 desaturase, putative	GO:0055114	oxidation-reduction process	BP	IEA	7.8313e-05	0.0024948
AFUB_007800	Coproporphyrinogen III oxidase, putative	GO:0055114	oxidation-reduction process	BP	IEA	7.8313e-05	0.0024948
AFUB_012300	Nitrate reductase	GO:0055114	oxidation-reduction process	BP	IEA	7.8313e-05	0.0024948
AFUB_012310	Nitrite reductase NiiA	GO:0055114	oxidation-reduction process	BP	IEA	7.8313e-05	0.0024948
AFUB_028270	NADPH:adrenodoxin oxidoreductase, mitochondrial (EC 1.18.1.6)	GO:0055114	oxidation-reduction process	BP	IEA	7.8313e-05	0.0024948
AFUB_019210	Fatty acid desaturase, putative	GO:0055114	oxidation-reduction process	BP	IEA	7.8313e-05	0.0024948
AFUB_058270	Pyridoxamine phosphate oxidase, putative	GO:0055114	oxidation-reduction process	BP	IEA	7.8313e-05	0.0024948
AFUB_051900	Flavin dependent monooxygenase, putative	GO:0055114	oxidation-reduction process	BP	IEA	7.8313e-05	0.0024948
AFUB_053780	Alcohol dehydrogenase, putative	GO:0055114	oxidation-reduction process	BP	IEA	7.8313e-05	0.0024948
AFUB_055310	Squalene monooxygenase Erg1	GO:0055114	oxidation-reduction process	BP	IEA	7.8313e-05	0.0024948
AFUB_063960	14-alpha sterol demethylase Cyp51A	GO:0055114	oxidation-reduction process	BP	IEA	7.8313e-05	0.0024948
AFUB_067210	FAD binding domain protein	GO:0055114	oxidation-reduction process	BP	IEA	7.8313e-05	0.0024948
AFUB_068370	Saccharopine dehydrogenase	GO:0055114	oxidation-reduction process	BP	IEA	7.8313e-05	0.0024948
AFUB_084150	C-4 methyl sterol oxidase, putative	GO:0055114	oxidation-reduction process	BP	IEA	7.8313e-05	0.0024948
AFUB_091500	Stearic acid desaturase (SdeA), putative	GO:0055114	oxidation-reduction process	BP	IEA	7.8313e-05	0.0024948
AFUB_089270	14-alpha sterol demethylase Cyp51B	GO:0055114	oxidation-reduction process	BP	IEA	7.8313e-05	0.0024948
AFUB_093140	Sterol delta 5,6-desaturase ERG3	GO:0055114	oxidation-reduction process	BP	IEA	7.8313e-05	0.0024948
AFUB_094530	Oxidoreductase (Msc7), putative	GO:0055114	oxidation-reduction process	BP	IEA	7.8313e-05	0.0024948
AFUB_096050	Allergen Asp F3	GO:0055114	oxidation-reduction process	BP	IEA	7.8313e-05	0.0024948
AFUB_098170	C-4 methyl sterol oxidase (Erg25), putative (Fragment)	GO:0055114	oxidation-reduction process	BP	IEA	7.8313e-05	0.0024948
AFUB_099650	Flavohemoprotein	GO:0055114	oxidation-reduction process	BP	IEA	7.8313e-05	0.0024948
AFUB_003350	Salicylate hydroxylase, putative	GO:0044710	single-organism metabolic process	BP	IEA	0.00016404	0.0036581
AFUB_004350	Cytochrome P450 sterol C-22 desaturase, putative	GO:0044710	single-organism metabolic process	BP	IEA	0.00016404	0.0036581
AFUB_007800	Coproporphyrinogen III oxidase, putative	GO:0044710	single-organism metabolic process	BP	IEA	0.00016404	0.0036581
AFUB_012300	Nitrate reductase	GO:0044710	single-organism metabolic process	BP	IEA	0.00016404	0.0036581
AFUB_012310	Nitrite reductase NiiA	GO:0044710	single-organism metabolic process	BP	IEA	0.00016404	0.0036581
AFUB_028270	NADPH:adrenodoxin oxidoreductase, mitochondrial (EC 1.18.1.6)	GO:0044710	single-organism metabolic process	BP	IEA	0.00016404	0.0036581
AFUB_019210	Fatty acid desaturase, putative	GO:0044710	single-organism metabolic process	BP	IEA	0.00016404	0.0036581
AFUB_058270	Pyridoxamine phosphate oxidase, putative	GO:0044710	single-organism metabolic process	BP	IEA	0.00016404	0.0036581
AFUB_051900	Flavin dependent monooxygenase, putative	GO:0044710	single-organism metabolic process	BP	IEA	0.00016404	0.0036581
AFUB_053780	Alcohol dehydrogenase, putative	GO:0044710	single-organism metabolic process	BP	IEA	0.00016404	0.0036581
AFUB_055310	Squalene monooxygenase Erg1	GO:0044710	single-organism metabolic process	BP	IEA	0.00016404	0.0036581
AFUB_063960	14-alpha sterol demethylase Cyp51A	GO:0044710	single-organism metabolic process	BP	IEA	0.00016404	0.0036581
AFUB_067210	FAD binding domain protein	GO:0044710	single-organism metabolic process	BP	IEA	0.00016404	0.0036581
AFUB_068370	Saccharopine dehydrogenase	GO:0044710	single-organism metabolic process	BP	IEA	0.00016404	0.0036581
AFUB_084150	C-4 methyl sterol oxidase, putative	GO:0044710	single-organism metabolic process	BP	IEA	0.00016404	0.0036581
AFUB_091500	Stearic acid desaturase (SdeA), putative	GO:0044710	single-organism metabolic process	BP	IEA	0.00016404	0.0036581
AFUB_089270	14-alpha sterol demethylase Cyp51B	GO:0044710	single-organism metabolic process	BP	IEA	0.00016404	0.0036581
AFUB_093140	Sterol delta 5,6-desaturase ERG3	GO:0044710	single-organism metabolic process	BP	IEA	0.00016404	0.0036581
AFUB_094530	Oxidoreductase (Msc7), putative	GO:0044710	single-organism metabolic process	BP	IEA	0.00016404	0.0036581
AFUB_096050	Allergen Asp F3	GO:0044710	single-organism metabolic process	BP	IEA	0.00016404	0.0036581
AFUB_098170	C-4 methyl sterol oxidase (Erg25), putative (Fragment)	GO:0044710	single-organism metabolic process	BP	IEA	0.00016404	0.0036581
AFUB_099650	Flavohemoprotein	GO:0044710	single-organism metabolic process	BP	IEA	0.00016404	0.0036581
AFUB_012300	Nitrate reductase	GO:0042128	nitrate assimilation	BP	IEA	0.00034325	0.0047841
AFUB_012310	Nitrite reductase NiiA	GO:0042128	nitrate assimilation	BP	IEA	0.00034325	0.0047841
AFUB_012300	Nitrate reductase	GO:0042126	nitrate metabolic process	BP	IEA	0.00034325	0.0047841
AFUB_012310	Nitrite reductase NiiA	GO:0042126	nitrate metabolic process	BP	IEA	0.00034325	0.0047841
AFUB_004020	Putative uncharacterized protein	GO:0015669	gas transport	BP	IEA	0.00034325	0.0047841
AFUB_099650	Flavohemoprotein	GO:0015669	gas transport	BP	IEA	0.00034325	0.0047841
AFUB_004020	Putative uncharacterized protein	GO:0015671	oxygen transport	BP	IEA	0.00034325	0.0047841
AFUB_099650	Flavohemoprotein	GO:0015671	oxygen transport	BP	IEA	0.00034325	0.0047841
AFUB_019210	Fatty acid desaturase, putative	GO:0008610	lipid biosynthetic process	BP	IEA	0.00047194	0.0061908
AFUB_084150	C-4 methyl sterol oxidase, putative	GO:0008610	lipid biosynthetic process	BP	IEA	0.00047194	0.0061908
AFUB_091500	Stearic acid desaturase (SdeA), putative	GO:0008610	lipid biosynthetic process	BP	IEA	0.00047194	0.0061908
AFUB_093140	Sterol delta 5,6-desaturase ERG3	GO:0008610	lipid biosynthetic process	BP	IEA	0.00047194	0.0061908
AFUB_098170	C-4 methyl sterol oxidase (Erg25), putative (Fragment)	GO:0008610	lipid biosynthetic process	BP	IEA	0.00047194	0.0061908
AFUB_012300	Nitrate reductase	GO:0071941	nitrogen cycle metabolic process	BP	IEA	0.00068171	0.0084456
AFUB_012310	Nitrite reductase NiiA	GO:0071941	nitrogen cycle metabolic process	BP	IEA	0.00068171	0.0084456
