# Supplementary material for: ChIP-seq and In Vivo Transcriptome Analyses of the Aspergillus fumigatus SREBP SrbA Reveals a New Regulator of the Fungal Hypoxia Response and Virulence
Source: PLoS Pathog. 2014 Nov 6;10(11):e1004487. doi: 10.1371/journal.ppat.1004487 (PMC4223079; doi:10.1371/journal.ppat.1004487)
Supplement: Table S4 — Summary of processed RNA-seq analyses of srbA and srbB null mutants compared to wild-type at 30 and 120 minutes post-exposure to hypoxia. (XLSX) [file ppat.1004487.s008.xlsx]

## Sheet: Table S4 srbA RNA-seq
srbA vs WT RNAseq data
			Expression Values (FPKM)				Fold Change		Ratio (log2)		Status (cuffdiff sufficient info)		Pass Status and Ratio (log2)
AFUB	chip_fdr_0.05_closest	A1163.description	WT-30	WT-120	srbA30	srbA120	srbA30/WT-30	srbA120/WT-120	srbA30/WT-30	srbA120/WT-120	srbA30/WT-30	srbA120/WT-120	srbA30/WT-30	srbA120/WT-120
AFUB_063960	chip_fdr_0.05_closest	14-alpha sterol demethylase Cyp51A.	597.017	646.497	355.82	4.24611	0.595996	0.00656787	-0.746624	-7.25036	OK	OK	-0.746624	-7.25036
AFUB_084150	chip_fdr_0.05_closest	C-4 methyl sterol oxidase, putative, Erg25A	4758.21	9202.76	5560.46	373.189	1.1686	0.0405519	0.224785	-4.62409	OK	OK	0.224785	-4.62409
AFUB_093140	chip_fdr_0.05_closest	sterol delta 5,6-desaturase ERG3.	532.287	606.162	471.288	36.5212	0.885402	0.0602499	-0.175595	-4.0529	OK	OK	-0.175595	-4.0529
AFUB_091650	chip_fdr_0.05_closest	siderochrome-iron transporter (Sit1), putative.	1223.51	1418.65	886.064	120.286	0.724198	0.0847891	-0.465543	-3.55998	OK	OK	-0.465543	-3.55998
AFUB_098170	chip_fdr_0.05_closest	C-4 methyl sterol oxidase (Erg25B), putative.	2390.44	2640.96	2082.35	235.652	0.871116	0.0892297	-0.199064	-3.48633	OK	OK	-0.199064	-3.48633
AFUB_072900	chip_fdr_0.05_closest	conserved hypothetical protein.	33.6735	72.1302	82.8096	7.07829	2.45919	0.0981321	1.29818	-3.34913	OK	OK	1.29818	-3.34913
AFUB_024300	chip_fdr_0.05_closest	MFS allantoate transporter, putative.	50.0052	51.011	56.6004	7.37103	1.13189	0.144499	0.178734	-2.79087	OK	OK	0.178734	-2.79087
AFUB_067210	chip_fdr_0.05_closest	FAD binding domain protein.	477.656	570.764	425.608	84.1431	0.891035	0.147422	-0.166447	-2.76198	OK	OK	-0.166447	-2.76198
AFUB_081960	chip_fdr_0.05_closest	conserved hypothetical protein.	38410.3	80251.7	49746.3	12645.5	1.29513	0.157573	0.373096	-2.66591	OK	OK	0.373096	-2.66591
AFUB_018340	chip_fdr_0.05_closest	HLH transcription factor, SrbA	104.942	142.725	101.585	22.9393	0.968011	0.160724	-0.0469048	-2.63734	OK	OK	-0.0469048	-2.63734
AFUB_051830	chip_fdr_0.05_closest	hypothetical protein.	9060.46	9083.28	6215.5	1490.15	0.686003	0.164054	-0.543714	-2.60776	OK	OK	-0.543714	-2.60776
AFUB_051900	chip_fdr_0.05_closest	flavin dependent monooxygenase, putative.	134.508	176.226	100.075	29.1046	0.744008	0.165155	-0.42661	-2.59811	OK	OK	-0.42661	-2.59811
AFUB_022180	chip_fdr_0.05_closest	cell wall galactomannoprotein Mp2/allergen F17-like. similar to antigenic cell wall protein MP2 (GI:38492189) [Aspergillus fumigatus] PMID: 15131215	32.9809	173.701	116.046	33.0551	3.51858	0.190299	1.81499	-2.39366	OK	OK	1.81499	-2.39366
AFUB_068280	chip_fdr_0.05_closest	carbonic anhydrase family protein.	1164.6	4465.02	3099.63	858.557	2.66154	0.192285	1.41226	-2.37868	OK	OK	1.41226	-2.37868
AFUB_007800	chip_fdr_0.05_closest	coproporphyrinogen III oxidase, putative.	7012.39	18140.4	9993.18	3497.05	1.42507	0.192777	0.511038	-2.375	OK	OK	0.511038	-2.375
AFUB_052310	chip_fdr_0.05_closest	high-affinity iron ion transporter FtrA.	1332.55	2875.83	2228.08	559.73	1.67204	0.194633	0.741611	-2.36118	OK	OK	0.741611	-2.36118
AFUB_058270	chip_fdr_0.05_closest	pyridoxamine phosphate oxidase, putative.	731.71	1004.02	630.995	197.323	0.862357	0.196533	-0.213643	-2.34716	OK	OK	-0.213643	-2.34716
AFUB_053780	chip_fdr_0.05_closest	alcohol dehydrogenase, putative.	3887.97	21881.3	10988.6	4381.54	2.82631	0.200241	1.49892	-2.32019	OK	OK	1.49892	-2.32019
AFUB_091470	chip_fdr_0.05_closest	conserved hypothetical protein.	66.3907	272.799	154.239	56.4044	2.3232	0.206762	1.21611	-2.27396	OK	OK	1.21611	-2.27396
AFUB_090280	chip_fdr_0.05_closest	conserved hypothetical protein.	72.0737	77.905	87.4776	16.7125	1.21372	0.214524	0.279441	-2.22079	OK	OK	0.279441	-2.22079
AFUB_096050	chip_fdr_0.05_closest	allergen Asp F3.	15318.2	20458.3	13210.1	4718.73	0.862379	0.230651	-0.213605	-2.11622	OK	OK	-0.213605	-2.11622
AFUB_013300	chip_fdr_0.05_closest	hypothetical protein.	3.68859	3.03768	3.50208	0.706607	0.949436	0.232614	-0.0748574	-2.10399	OK	OK	-0.0748574	-2.10399
AFUB_049300	chip_fdr_0.05_closest	integral membrane protein.	39.2128	86.2326	76.5075	21.5529	1.95108	0.249939	0.964277	-2.00035	OK	OK	0.964277	-2.00035
AFUB_094880	chip_fdr_0.05_closest	conserved hypothetical protein.	4631.67	10544.8	5687.12	2658.85	1.22788	0.252148	0.296166	-1.98766	OK	OK	0.296166	-1.98766
AFUB_070170	chip_fdr_0.05_closest	conserved hypothetical protein.	35.8819	47.9124	19.6881	13.1493	0.548692	0.274445	-0.865932	-1.86541	OK	OK	-0.865932	-1.86541
AFUB_042870	chip_fdr_0.05_closest	cytochrome c oxidase subunit VIa, putative.	4028.05	7155.94	5582.33	1979.78	1.38586	0.276662	0.470786	-1.8538	OK	OK	0.470786	-1.8538
AFUB_098420	chip_fdr_0.05_closest	ubiquinone biosynthesis protein, putative.	270.79	331.388	140.326	97.1208	0.51821	0.293073	-0.948392	-1.77067	OK	OK	-0.948392	-1.77067
AFUB_099590	chip_fdr_0.05_closest	HLH DNA binding domain protein, SrbB	4057.67	5883.24	4452.12	1725.97	1.09721	0.293371	0.133841	-1.7692	OK	OK	0.133841	-1.7692
AFUB_071500	chip_fdr_0.05_closest	iron-regulated transporter, putative. similar to GB:AAF80986.1: SLC11A3 iron transporter {Homo sapiens;}	601.076	562.506	533.348	168.618	0.887322	0.299762	-0.17247	-1.73811	OK	OK	-0.17247	-1.73811
AFUB_045810	chip_fdr_0.05_closest	protein kinase, putative.	0.505961	0.360718	0.570932	0.109975	1.12841	0.304878	0.174293	-1.7137	OK	NOTEST	0.174293	NA
AFUB_085330	chip_fdr_0.05_closest	epsilon-lactone hydrolase, putative.	0.223428	1.54695	0.563568	0.472511	2.52237	0.305447	1.33478	-1.71101	OK	OK	1.33478	-1.71101
AFUB_051820	chip_fdr_0.05_closest	conserved hypothetical protein.	218.783	380.862	276.061	116.53	1.2618	0.305964	0.335486	-1.70857	OK	OK	0.335486	-1.70857
AFUB_071490	chip_fdr_0.05_closest	RING finger protein.	86.4223	245.648	146.134	76.0732	1.69093	0.309684	0.757816	-1.69113	OK	OK	0.757816	-1.69113
AFUB_042590	chip_fdr_0.05_closest	conserved hypothetical protein.	2590.06	5370.24	4483.74	1788.14	1.73113	0.332972	0.791717	-1.58653	OK	OK	0.791717	-1.58653
AFUB_012910	chip_fdr_0.05_closest	phosphotyrosyl phosphatase activator.	163.461	222.425	138.581	74.9629	0.847792	0.337026	-0.238217	-1.56907	OK	OK	-0.238217	-1.56907
AFUB_101130	chip_fdr_0.05_closest	hypothetical protein.	3.31306	35.7139	27.2744	12.0603	8.23239	0.337692	3.04131	-1.56622	OK	OK	3.04131	-1.56622
AFUB_009760	chip_fdr_0.05_closest	phosphoglycerate kinase PgkA, putative.	2472.75	3421.24	2199.09	1182.68	0.88933	0.345688	-0.16921	-1.53246	OK	OK	-0.16921	-1.53246
AFUB_034690	chip_fdr_0.05_closest	heat shock protein Hsp30/Hsp42, putative.	18710.4	38366.9	34064.1	13810.7	1.8206	0.359964	0.864412	-1.47408	OK	OK	0.864412	-1.47408
AFUB_055310	chip_fdr_0.05_closest	squalene monooxygenase Erg1.	1110.73	2086.85	1334.99	757.241	1.2019	0.362863	0.265321	-1.4625	OK	OK	0.265321	-1.4625
AFUB_004130	chip_fdr_0.05_closest	UPF0136 domain protein.	1429.83	1876.7	1819.34	700.509	1.27242	0.373266	0.347572	-1.42172	OK	OK	0.347572	-1.42172
AFUB_004020	chip_fdr_0.05_closest	conserved hypothetical protein.	5741.93	15102.4	7001.87	5696.5	1.21943	0.377192	0.286205	-1.40663	OK	OK	0.286205	-1.40663
AFUB_027270	chip_fdr_0.05_closest	MFS monosaccharide transporter, putative.	903.831	2718.06	1438.71	1027.71	1.59179	0.378104	0.670651	-1.40314	OK	OK	0.670651	-1.40314
AFUB_003350	chip_fdr_0.05_closest	salicylate hydroxylase, putative.	48.4338	161.376	80.8606	64.8692	1.66951	0.401976	0.739423	-1.31482	OK	OK	0.739423	-1.31482
AFUB_094530	chip_fdr_0.05_closest	oxidoreductase (Msc7), putative.	231.63	297.589	229.355	120.652	0.990178	0.405432	-0.0142398	-1.30247	OK	OK	-0.0142398	-1.30247
AFUB_047590	chip_fdr_0.05_closest	cholestenol delta-isomerase, putative.	105.596	83.9697	122.337	34.3481	1.15854	0.409054	0.212306	-1.28964	OK	OK	0.212306	-1.28964
AFUB_040640	chip_fdr_0.05_closest	hypothetical protein.	174.71	298.152	178.018	129.3	1.01893	0.433671	0.0270609	-1.20533	OK	OK	0.0270609	-1.20533
AFUB_072390	chip_fdr_0.05_closest	heat shock protein Hsp30-like, putative.	7807.92	5510.32	8082.33	2434.05	1.03515	0.441726	0.049833	-1.17878	OK	OK	0.049833	-1.17878
AFUB_054020	chip_fdr_0.05_closest	serine/threonine protein kinase, putative.	655.227	943.186	865.539	426.373	1.32098	0.452056	0.401604	-1.14543	OK	OK	0.401604	-1.14543
AFUB_062460	chip_fdr_0.05_closest	phosphoenolpyruvate synthase, putative.	58.6654	245.145	218.294	111.652	3.721	0.455453	1.89569	-1.13463	OK	OK	1.89569	-1.13463
AFUB_000620	chip_fdr_0.05_closest	ubiquitin conjugating enzyme, putative.	345.703	469.101	397.396	215.561	1.14953	0.459519	0.201044	-1.1218	OK	OK	0.201044	-1.1218
AFUB_055750	chip_fdr_0.05_closest	conserved hypothetical protein.	359.396	533.03	291.348	259.249	0.81066	0.486368	-0.302831	-1.03988	OK	OK	-0.302831	-1.03988
AFUB_019210	chip_fdr_0.05_closest	fatty acid desaturase, putative.	74.1447	85.7132	71.0382	42.3916	0.958102	0.494575	-0.0617485	-1.01574	OK	OK	-0.0617485	-1.01574
AFUB_012310	chip_fdr_0.05_closest	nitrite reductase NiiA.	1101.04	1390.73	986.291	692.732	0.895781	0.498107	-0.158782	-1.00547	OK	OK	-0.158782	-1.00547
AFUB_081910	chip_fdr_0.05_closest	WD repeat protein.	44.6198	63.2023	56.1016	31.6279	1.25733	0.500423	0.330358	-0.998779	OK	OK	0.330358	-0.998779
AFUB_046820	chip_fdr_0.05_closest	conserved hypothetical protein.	399.46	758.889	715.195	389.951	1.7904	0.513845	0.840286	-0.960596	OK	OK	0.840286	-0.960596
AFUB_028270	chip_fdr_0.05_closest	NADPH-adrenodoxin reductase, putative.	89.2363	72.5074	36.0199	37.5803	0.403646	0.518296	-1.30884	-0.948152	OK	OK	-1.30884	-0.948152
AFUB_008450	chip_fdr_0.05_closest	conserved hypothetical protein.	1064.95	7836.55	7413.56	4179.17	6.96142	0.533292	2.79938	-0.907002	OK	OK	2.79938	-0.907002
AFUB_007770	chip_fdr_0.05_closest	molecular chaperone Hsp70.	3833.02	2469	3280.37	1390.67	0.855819	0.563252	-0.224623	-0.828147	OK	OK	-0.224623	-0.828147
AFUB_029110	chip_fdr_0.05_closest	pyrimidine 5'-nucleotidase, putative.	123.507	68.5606	39.341	39.3111	0.318533	0.573377	-1.65049	-0.802443	OK	OK	-1.65049	-0.802443
AFUB_012300	chip_fdr_0.05_closest	nitrate reductase NiaD.	731.069	668.034	635.211	383.141	0.86888	0.573535	-0.202772	-0.802046	OK	OK	-0.202772	-0.802046
AFUB_054890	chip_fdr_0.05_closest	DnaJ domain protein Psi, putative.	1268.84	1303.59	2081.27	774.747	1.64029	0.594318	0.713954	-0.750693	OK	OK	0.713954	-0.750693
AFUB_089270	chip_fdr_0.05_closest	14-alpha sterol demethylase Cyp51B.	215.613	146.629	177.268	87.7515	0.822158	0.598459	-0.282512	-0.740675	OK	OK	-0.282512	-0.740675
AFUB_034630	chip_fdr_0.05_closest	fungal specific transcription factor, putative.	6.03611	27.1434	25.7352	16.4796	4.26354	0.607131	2.09205	-0.71992	OK	OK	2.09205	-0.71992
AFUB_023120	chip_fdr_0.05_closest	actin cortical patch component, putative.	131.417	169.913	158.24	104.849	1.20411	0.617075	0.267962	-0.696483	OK	OK	0.267962	-0.696483
AFUB_001370	chip_fdr_0.05_closest	conserved hypothetical protein.	91.1352	295.514	302.52	184.277	3.31946	0.623581	1.73095	-0.68135	OK	OK	1.73095	-0.68135
AFUB_071050	chip_fdr_0.05_closest	hypothetical protein.	376.782	287.014	432.078	197.813	1.14676	0.68921	0.197562	-0.536984	OK	OK	0.197562	-0.536984
AFUB_021250	chip_fdr_0.05_closest	conserved hypothetical protein.	39.1257	39.5311	84.4344	27.7459	2.15803	0.701875	1.10971	-0.510713	OK	OK	1.10971	-0.510713
AFUB_052690	chip_fdr_0.05_closest	molecular chaperone Mod-E/Hsp90.	2429.36	1456.17	2355.16	1039.19	0.969457	0.713646	-0.0447512	-0.486719	OK	OK	-0.0447512	-0.486719
AFUB_091500	chip_fdr_0.05_closest	stearic acid desaturase (SdeA), putative.	3052.43	3266.31	2614.14	2398.74	0.856413	0.734388	-0.223622	-0.445385	OK	OK	-0.223622	-0.445385
AFUB_014000	chip_fdr_0.05_closest	fungal specific transcription factor, putative.	4.42594	8.20665	8.67509	6.71633	1.96006	0.818401	0.970895	-0.28912	OK	OK	0.970895	-0.28912
AFUB_029460	chip_fdr_0.05_closest	conserved hypothetical protein.	8.17105	15.9006	16.3859	13.6375	2.00536	0.857672	1.00386	-0.221502	OK	OK	1.00386	-0.221502
AFUB_099650	chip_fdr_0.05_closest	flavohemoprotein.	2908.21	5042.88	4173.91	4485.95	1.43522	0.889561	0.521268	-0.168834	OK	OK	0.521268	-0.168834
AFUB_031930	chip_fdr_0.05_closest	COP9 signalosome subunit 5 (CsnE), putative.	42.9395	42.7276	37.6411	38.5536	0.876608	0.902311	-0.189997	-0.148303	OK	OK	-0.189997	-0.148303
AFUB_058760	chip_fdr_0.05_closest	conserved hypothetical protein.	135.236	315.805	505.548	318.705	3.73826	1.00918	1.90237	0.0131876	OK	OK	1.90237	0.0131876
AFUB_068370	chip_fdr_0.05_closest	saccharopine dehydrogenase.	234.018	85.9017	146.992	98.5498	0.628123	1.14724	-0.670882	0.198166	OK	OK	-0.670882	0.198166
AFUB_009860	chip_fdr_0.05_closest	conserved hypothetical protein.	15.717	7.89125	13.0102	9.14148	0.827779	1.15843	-0.272683	0.212174	OK	OK	-0.272683	0.212174
AFUB_022820	chip_fdr_0.05_closest	oligosaccharyl transferase subunit (alpha), putative.	42.6909	33.4555	28.6381	40.209	0.670824	1.20187	-0.575993	0.265275	OK	OK	-0.575993	0.265275
AFUB_097660	chip_fdr_0.05_closest	hypothetical protein.	52.191	112.153	79.4817	135.958	1.5229	1.21225	0.606822	0.277693	OK	OK	0.606822	0.277693
AFUB_074100	chip_fdr_0.05_closest	checkpoint protein kinase (SldA), putative.	12.5867	16.7687	12.4279	20.3458	0.987384	1.21332	-0.0183175	0.27896	OK	OK	-0.0183175	0.27896
AFUB_030380	chip_fdr_0.05_closest	DUF821 domain protein.	8.06459	14.1403	4.78945	18.0626	0.593886	1.27738	-0.751741	0.353193	OK	OK	-0.751741	0.353193
AFUB_072790	chip_fdr_0.05_closest	conserved hypothetical protein.	44.772	127.915	112.501	183.772	2.51275	1.43667	1.32927	0.522732	OK	OK	1.32927	0.522732
AFUB_004350	chip_fdr_0.05_closest	cytochrome P450 sterol C-22 desaturase, putative.	107.487	56.1675	96.8105	82.1102	0.900672	1.46188	-0.150927	0.547826	OK	OK	-0.150927	0.547826
AFUB_024310	chip_fdr_0.05_closest	orotidine 5'-phosphate decarboxylase PyrG. identical to PYRG protein; orotidine-5'-monophosphate decarboxylase (GI:3929346) [Aspergillus fumigatus] PMID: 8926121	75.094	30.1603	68.8566	47.8078	0.916939	1.58512	-0.125103	0.664595	OK	OK	-0.125103	0.664595
AFUB_005290	chip_fdr_0.05_closest	calmodulin-binding protein Sha1, putative.	4.33314	6.02521	3.28737	9.81504	0.758658	1.629	-0.398479	0.703983	OK	OK	-0.398479	0.703983
AFUB_009710	chip_fdr_0.05_closest	hypothetical protein.	5.22381	3.32819	6.98951	5.814	1.33801	1.7469	0.420089	0.804793	OK	OK	0.420089	0.804793
AFUB_032820	chip_fdr_0.05_closest	Na+/H+ antiporter Nha1.	19.9208	20.3332	21.9221	35.8682	1.10046	1.76402	0.13811	0.818868	OK	OK	0.13811	0.818868
AFUB_063990	chip_fdr_0.05_closest	DnaJ domain protein.	10.7543	4.55708	4.49851	9.1896	0.418299	2.01655	-1.25739	1.01189	OK	OK	-1.25739	1.01189
AFUB_054040	chip_fdr_0.05_closest	conserved hypothetical protein.	54.4281	29.0638	17.1711	59.6838	0.315482	2.05354	-1.66437	1.03812	OK	OK	-1.66437	1.03812
AFUB_056600	chip_fdr_0.05_closest	RNA binding protein, putative.	9.84137	2.25368	9.60985	8.35939	0.976475	3.70922	-0.0343453	1.89111	OK	OK	-0.0343453	1.89111
AFUB_081520	chip_fdr_0.05_closest	tRNA-Ala; anticodon CGC [Source: TRNASCAN-SE]	0	0	0	0	#DIV/0!	#DIV/0!	#DIV/0!	#DIV/0!	NOTEST	NOTEST	NA	NA
AFUB_084140	chip_fdr_0.05_closest	conserved hypothetical protein.	338.736	325.127	301.828	73.1584	0.891042	0.225015	-0.166435	-2.15191	OK	OK	-0.166435	-2.15191
AFUB_021260	chip_fdr_0.05_closest	conserved hypothetical protein.	195.787	308.75	281.442	116.6	1.43749	0.377652	0.523553	-1.40487	OK	OK	0.523553	-1.40487
AFUB_084130	chip_fdr_0.05_closest	MFS transporter, putative.	24.3672	31.6049	23.6462	13.5356	0.970411	0.428275	-0.0433321	-1.22339	OK	OK	-0.0433321	-1.22339
AFUB_058280	chip_fdr_0.05_closest	pentatricopeptide repeat protein.	411.373	567.284	335.936	244.489	0.816621	0.430982	-0.292261	-1.2143	OK	OK	-0.292261	-1.2143
AFUB_006220	chip_fdr_0.05_closest	TBP associated factor (Mot1), putative.	47.0328	67.6622	72.1293	67.6202	1.5336	0.999379	0.616918	-0.000895803	OK	OK	0.616918	-0.000895803
AFUB_014990	chip_fdr_0.05_closest	alpha-1,3-glucan synthase, putative.	11.7122	43.2529	44.3075	43.3169	3.78302	1.00148	1.91954	0.00213313	OK	OK	1.91954	0.00213313
AFUB_100500	chip_fdr_0.05_closest	MFS alpha-glucoside transporter, putative.	4.89919	3.04449	4.27714	4.74624	0.87303	1.55896	-0.195897	0.640584	OK	OK	-0.195897	0.640584
AFUB_008570	chip_fdr_0.05_closest	rhomboid family protein, putative.	34.3921	42.1936	36.0993	66.813	1.04964	1.58349	0.0698937	0.663105	OK	OK	0.0698937	0.663105
AFUB_092830	chip_fdr_0.05_closest	telomere-associated RecQ helicase, putative.	0	0	0.035594	0	#DIV/0!	#DIV/0!	#DIV/0!	#DIV/0!	NOTEST	NOTEST	NA	NA
AFUB_047540	NA	orotidine 5'-phosphate decarboxylase PyrG-like. similar to PYRG protein; orotidine-5'-monophosphate decarboxylase (GI:3929346) [Aspergillus fumigatus] PMID: 8926121 similar to orotidine-5-phosphate decarboxylase (GI:9801199) [Aspergillus niger]; GO_function: orotidine-5'-phosphate decarboxylase activity [GO ID 0004590]; GO_process: pyrimidine ribonucleotide biosynthetic process [GO ID 0009220]; (…	10.75	7.19161	11.0635	0	1.02916	0	0.0414712	#NUM!	OK	OK	0.0414712	#NUM!
AFUB_018980	NA	ubiquinone biosynthesis protein Coq7, putative.	394.531	355.022	272.309	44.9277	0.690209	0.126549	-0.534894	-2.98223	OK	OK	-0.534894	-2.98223
AFUB_031300	NA	DUF323 domain protein.	43.5259	123.967	54.0791	23.5584	1.24246	0.190038	0.313197	-2.39564	OK	OK	0.313197	-2.39564
AFUB_044820	NA	ABC multidrug transporter SitT.	28.9954	14.4649	18.0619	2.7599	0.622923	0.1908	-0.682874	-2.38987	OK	OK	-0.682874	-2.38987
AFUB_068720	NA	oxidoreductase, zinc-binding dehydrogenase family superfamily.	37.2184	118.756	91.4863	22.8825	2.45809	0.192685	1.29754	-2.37568	OK	OK	1.29754	-2.37568
AFUB_099050	NA	C6 transcription factor Ctf1A, putative.	210.551	739.849	394.127	147.394	1.87188	0.199222	0.904491	-2.32755	OK	OK	0.904491	-2.32755
AFUB_042820	NA	RNA polymerase II mediator complex component Srb8, putative.	62.0669	127.93	76.5061	27.0036	1.23264	0.211081	0.301751	-2.24413	OK	OK	0.301751	-2.24413
AFUB_004970	NA	alcohol dehydrogenase, zinc-containing, putative.	3934.98	1816.53	1480.66	386.303	0.376281	0.21266	-1.41012	-2.23338	OK	OK	-1.41012	-2.23338
AFUB_096330	NA	conserved hypothetical protein.	756.606	3220.96	1833.73	700.424	2.42363	0.217458	1.27717	-2.20119	OK	OK	1.27717	-2.20119
AFUB_073730	NA	alanine aminotransferase, putative.	2075.94	2886.45	1836.86	733.713	0.884833	0.254192	-0.176523	-1.97601	OK	OK	-0.176523	-1.97601
AFUB_081229	NA	carbonate dehydratase, putative.	393.112	1250.36	905.837	320.134	2.30427	0.256033	1.20431	-1.9656	OK	OK	1.20431	-1.9656
AFUB_063330	NA	JmjC domain protein, putative.	111.762	261.529	135.394	68.7862	1.21145	0.263016	0.276734	-1.92678	OK	OK	0.276734	-1.92678
AFUB_075050	NA	conserved hypothetical protein.	307.315	902.026	624.227	238.925	2.03123	0.264876	1.02235	-1.91661	OK	OK	1.02235	-1.91661
AFUB_045120	NA	hypothetical protein.	0.250164	0.761433	0.764005	0.210673	3.05402	0.27668	1.61071	-1.85371	OK	OK	1.61071	-1.85371
AFUB_015820	NA	acid phosphatase, putative.	448.249	646.752	403.809	179.545	0.900859	0.27761	-0.150627	-1.84887	OK	OK	-0.150627	-1.84887
AFUB_073380	NA	conserved hypothetical protein.	204.914	318.955	130.648	91.4179	0.637575	0.286617	-0.649334	-1.8028	OK	OK	-0.649334	-1.8028
AFUB_032630	NA	conserved hypothetical protein.	40.6312	44.0265	22.755	13.3943	0.560038	0.304233	-0.836404	-1.71675	OK	OK	-0.836404	-1.71675
AFUB_020070	NA	cytochrome c subunit Vb, putative.	1565.76	2899.31	1766.73	897.421	1.12835	0.309529	0.174218	-1.69185	OK	OK	0.174218	-1.69185
AFUB_024090	NA	phospholipid metabolism enzyme regulator, putative.	225.067	745.33	476.907	231.938	2.11896	0.311188	1.08335	-1.68414	OK	OK	1.08335	-1.68414
AFUB_091540	NA	C2H2 finger domain protein, putative.	101.063	256.141	149.762	80.5887	1.48187	0.314626	0.567417	-1.66829	OK	OK	0.567417	-1.66829
AFUB_028540	NA	mitochondrial AAA ATPase, putative.	36.788	89.1215	50.4885	28.0959	1.37242	0.315254	0.45672	-1.66541	OK	OK	0.45672	-1.66541
AFUB_000650	NA	mitochondrial carnitine:acyl carnitine carrier, putative.	39.3295	63.5433	36.02	20.4645	0.915852	0.322056	-0.126814	-1.63462	OK	OK	-0.126814	-1.63462
AFUB_030200	NA	zinc/cadmium resistance protein.	312.503	247.592	220.627	83.3115	0.706	0.336487	-0.502261	-1.57138	OK	OK	-0.502261	-1.57138
AFUB_043920	NA	coenzyme A transferase, putative.	5.03495	27.8239	31.9858	9.50958	6.35275	0.341777	2.66738	-1.54887	OK	OK	2.66738	-1.54887
AFUB_062110	NA	C6 transcription factor, putative.	10.6041	24.1544	12.7835	8.4658	1.20552	0.350487	0.269661	-1.51257	OK	OK	0.269661	-1.51257
AFUB_096730	NA	conserved hypothetical protein.	59.6868	194.593	65.1383	68.7676	1.09134	0.353392	0.126094	-1.50066	OK	OK	0.126094	-1.50066
AFUB_080120	NA	RNA-directed RNA polymerase, putative. similar to GB:AAN64409.1: RNA-dependent RNA polymerase 1 {Arabidopsis thaliana;}	7.04928	15.5867	7.52696	5.66579	1.06776	0.363502	0.0945914	-1.45997	OK	OK	0.0945914	-1.45997
AFUB_025210	NA	endo-beta-1,6-glucanase, putative.	130.567	262.473	175.246	98.7223	1.34219	0.376124	0.424591	-1.41072	OK	OK	0.424591	-1.41072
AFUB_030960	NA	DUF636 domain protein.	6971.47	2872.8	4812.81	1106.07	0.690358	0.385015	-0.534583	-1.37701	OK	OK	-0.534583	-1.37701
AFUB_090640	NA	FAD dependent oxidoreductase, putative.	1129.71	2416.62	2018.67	937.454	1.78689	0.387919	0.837453	-1.36617	OK	OK	0.837453	-1.36617
AFUB_003440	NA	conserved hypothetical protein.	5396.72	10371.7	8265.99	4027.53	1.53167	0.388319	0.615105	-1.36469	OK	OK	0.615105	-1.36469
AFUB_014920	NA	conserved hypothetical protein.	25.3917	67.9676	25.1246	26.9905	0.989481	0.397108	-0.0152564	-1.3324	OK	OK	-0.0152564	-1.3324
AFUB_009620	NA	conserved hypothetical protein.	35.4391	99.883	107.957	40.7842	3.04627	0.40832	1.60704	-1.29223	OK	OK	1.60704	-1.29223
AFUB_097970	NA	conserved hypothetical protein.	0.57365	0.993046	0.924074	0.408749	1.61087	0.411611	0.687838	-1.28065	OK	OK	0.687838	-1.28065
AFUB_016230	NA	TCTP family protein.	3252.03	4027.24	4138.53	1683.57	1.2726	0.418046	0.347778	-1.25827	OK	OK	0.347778	-1.25827
AFUB_081930	NA	chitin synthase activator (Chs3), putative.	53.6438	112.339	89.1197	48.3799	1.66132	0.43066	0.732333	-1.21538	OK	OK	0.732333	-1.21538
AFUB_068800	NA	alkaline serine protease Alp1.	89.4608	287.426	188.862	131.345	2.11111	0.45697	1.078	-1.12983	OK	OK	1.078	-1.12983
AFUB_013240	NA	C2H2 transcription factor (Rpn4), putative.	692.969	1057.08	1073.44	497.57	1.54904	0.470702	0.631379	-1.08711	OK	OK	0.631379	-1.08711
AFUB_024860	NA	thiamine biosynthetic bifunctional enzyme, putative.	76.9945	82.6037	69.3557	40.6563	0.900788	0.492185	-0.150741	-1.02273	OK	OK	-0.150741	-1.02273
AFUB_067770	NA	iron-sulfur cluster assembly accessory protein Isa1, putative.	553.367	573.723	460.384	292.596	0.831969	0.509995	-0.265399	-0.971444	OK	OK	-0.265399	-0.971444
AFUB_065710	NA	conserved hypothetical protein.	34.7473	13.8475	35.3368	7.17617	1.01697	0.518229	0.0242705	-0.94834	OK	OK	0.0242705	-0.94834
AFUB_038200	NA	bZIP transcription factor (MeaB), putative.	118.849	186.176	160.842	98.934	1.35333	0.5314	0.436514	-0.912129	OK	OK	0.436514	-0.912129
AFUB_092140	NA	metal ion resistance protein/transporter (Zrc1), putative.	6.18671	4.52886	7.54471	2.45657	1.2195	0.542426	0.286293	-0.882503	OK	OK	0.286293	-0.882503
AFUB_095810	NA	DNA repair protein RAD1, putative.	71.4558	88.0154	77.6331	48.6285	1.08645	0.5525	0.119621	-0.855954	OK	OK	0.119621	-0.855954
AFUB_078430	NA	SprT family metallopeptidase, putative.	21.4246	51.2761	22.7148	30.3949	1.06022	0.592769	0.0843643	-0.754457	OK	OK	0.0843643	-0.754457
AFUB_022360	NA	vacuolar H+\/Ca2+ exchanger.	15.9143	33.8191	44.0405	20.2182	2.76735	0.597834	1.46851	-0.742184	OK	OK	1.46851	-0.742184
AFUB_045130	NA	alkaline ceramidase, putative.	8.26391	14.7601	6.72285	9.0753	0.813519	0.614854	-0.297752	-0.701685	OK	OK	-0.297752	-0.701685
AFUB_098860	NA	glutamyl-tRNA(Gln) amidotransferase subunit A, putative.	32.9766	39.5043	39.8169	24.5537	1.20743	0.621545	0.271938	-0.686069	OK	OK	0.271938	-0.686069
AFUB_031910	NA	C2H2 finger domain protein, putative.	285.623	332.161	376.601	209.177	1.31852	0.629746	0.398925	-0.667158	OK	OK	0.398925	-0.667158
AFUB_029280	NA	aromatic aminotransferase Aro8, putative.	376.996	229.762	364.456	147.83	0.966737	0.643405	-0.0488046	-0.636201	OK	OK	-0.0488046	-0.636201
AFUB_038910	NA	cell division control protein (Cdc15), putative.	18.4112	33.6213	13.2363	21.8418	0.718927	0.649642	-0.476084	-0.622284	OK	OK	-0.476084	-0.622284
AFUB_066140	NA	high affinity methionine permease.	99.0838	114.786	176.76	74.6328	1.78394	0.650191	0.835071	-0.621065	OK	OK	0.835071	-0.621065
AFUB_061630	NA	Hsp90 binding co-chaperone (Sba1), putative.	1471.82	870.087	1496.37	565.835	1.01668	0.65032	0.0238657	-0.620778	OK	OK	0.0238657	-0.620778
AFUB_093540	NA	Hsp70 nucleotide exchange factor (Fes1), putative.	1094.28	601.851	1498.64	393.953	1.36952	0.654569	0.453672	-0.611383	OK	OK	0.453672	-0.611383
AFUB_012080	NA	Hsp70 chaperone Hsp88.	444.583	245.933	433.844	164.572	0.975845	0.669174	-0.0352764	-0.579546	OK	OK	-0.0352764	-0.579546
AFUB_023600	NA	serine/threonine protein kinase (Ark1), putative.	63.8659	127.332	68.4878	88.5468	1.07237	0.695401	0.100801	-0.524083	OK	OK	0.100801	-0.524083
AFUB_069710	NA	ubiquitination network signaling protein, putative.	71.1687	76.7104	66.8569	53.8039	0.939414	0.70139	-0.0901664	-0.511711	OK	OK	-0.0901664	-0.511711
AFUB_014280	NA	cell division cycle protein Cdc20, putative.	104.492	152.908	69.9248	112.319	0.669188	0.734553	-0.579516	-0.445062	OK	OK	-0.579516	-0.445062
AFUB_048250	NA	short chain dehydrogenase (AtsC), putative.	184.801	217.211	547.28	162.269	2.96146	0.747057	1.56631	-0.42071	OK	OK	1.56631	-0.42071
AFUB_041010	NA	checkpoint protein kinase, putative.	21.4085	31.7625	27.9553	23.8182	1.3058	0.749884	0.384938	-0.41526	OK	OK	0.384938	-0.41526
AFUB_097800	NA	hypothetical protein.	136.51	112.852	257.972	86.8187	1.88977	0.769315	0.918208	-0.378354	OK	OK	0.918208	-0.378354
AFUB_056070	NA	phosphatidylinositol 3,5-bisphosphate-binding protein, putative.	109.479	97.7753	63.8419	78.0784	0.583143	0.798549	-0.778079	-0.324547	OK	OK	-0.778079	-0.324547
AFUB_067080	NA	conserved hypothetical protein.	10.4498	14.5648	7.61865	11.8603	0.729071	0.814313	-0.455868	-0.296345	OK	OK	-0.455868	-0.296345
AFUB_050710	NA	cysteine synthase (o-acetylserine (thiol)-lyase) (csase).	156.734	122.991	145.063	100.406	0.925536	0.816369	-0.111639	-0.292707	OK	OK	-0.111639	-0.292707
AFUB_078720	NA	40S ribosomal protein S29, putative.	2942.75	1369.67	1830.66	1118.72	0.622092	0.816781	-0.684801	-0.291979	OK	OK	-0.684801	-0.291979
AFUB_099960	NA	conserved hypothetical protein.	63.2082	88.3257	138.055	74.6523	2.18413	0.845193	1.12706	-0.242647	OK	OK	1.12706	-0.242647
AFUB_015800	NA	bZIP transcription factor (LziP), putative.	60.4239	91.6114	72.1943	77.6687	1.1948	0.847806	0.256766	-0.238194	OK	OK	0.256766	-0.238194
AFUB_008550	NA	conserved hypothetical protein.	59.0865	57.3227	36.9431	48.669	0.625238	0.849035	-0.677524	-0.236103	OK	OK	-0.677524	-0.236103
AFUB_032560	NA	60S ribosomal protein L37a.	5094.8	1998.36	2687.57	1711.66	0.527512	0.856532	-0.922723	-0.22342	OK	OK	-0.922723	-0.22342
AFUB_056280	NA	conserved hypothetical protein.	33.8835	54.6979	49.6616	47.0885	1.46566	0.860883	0.551548	-0.216111	OK	OK	0.551548	-0.216111
AFUB_014910	NA	C6 transcription factor, putative.	18.4112	18.8522	22.5152	16.2934	1.22291	0.86427	0.290316	-0.210445	OK	OK	0.290316	-0.210445
AFUB_005400	NA	protein mitochondrial targeting protein (Mas1), putative.	598.546	308.74	498.488	269.097	0.832832	0.871597	-0.263903	-0.198266	OK	OK	-0.263903	-0.198266
AFUB_042340	NA	ubiquitin thiolesterase (OtuB1), putative.	35.0074	26.4489	37.0201	23.1986	1.05749	0.87711	0.0806489	-0.18917	OK	OK	0.0806489	-0.18917
AFUB_080340	NA	hypothetical protein.	288.733	302.84	358.479	267.902	1.24156	0.884632	0.312153	-0.17685	OK	OK	0.312153	-0.17685
AFUB_097780	NA	hypothetical protein.	15.9987	25.7106	36.5985	22.7722	2.28759	0.885713	1.19383	-0.17509	OK	OK	1.19383	-0.17509
AFUB_057570	NA	GPI anchored protein, putative.	25.7382	59.9694	22.0468	53.4521	0.856579	0.891323	-0.223342	-0.16598	OK	OK	-0.223342	-0.16598
AFUB_069150	NA	50S ribosomal protein L2.	177.44	97.9018	93.0643	89.3155	0.524483	0.912297	-0.931032	-0.132425	OK	OK	-0.931032	-0.132425
AFUB_081560	NA	toxin biosynthesis protein (Tri7), putative.	17.9226	10.5841	14.7949	9.78927	0.825488	0.924903	-0.27668	-0.112625	OK	OK	-0.27668	-0.112625
AFUB_037920	NA	C2H2 transcription factor (Swi5), putative.	80.8547	153.512	83.9757	144.35	1.0386	0.940317	0.0546403	-0.0887803	OK	OK	0.0546403	-0.0887803
AFUB_006590	NA	N-acetylglucosamine-phosphate mutase.	73.3124	65.1871	80.3676	61.6609	1.09623	0.945906	0.132557	-0.0802305	OK	OK	0.132557	-0.0802305
AFUB_068750	NA	conserved hypothetical protein.	28.4676	27.7832	25.6884	30.0862	0.902373	1.08289	-0.148204	0.114889	OK	OK	-0.148204	0.114889
AFUB_069410	NA	conserved lysine-rich protein, putative.	182.724	310.707	401.951	339.971	2.19977	1.09419	1.13735	0.129857	OK	OK	1.13735	0.129857
AFUB_061080	NA	mitochondrial DNA helicase (Pif1), putative.	7.77597	6.89082	6.09739	7.91917	0.784132	1.14923	-0.350831	0.200674	OK	OK	-0.350831	0.200674
AFUB_070010	NA	glutamine synthetase.	3514.96	5067.65	6744.86	6043.64	1.9189	1.19259	0.94028	0.254101	OK	OK	0.94028	0.254101
AFUB_093930	NA	ABC drug exporter AtrF.	0.340834	0.191915	0.209019	0.230954	0.613257	1.20342	-0.705435	0.267138	NOTEST	NOTEST	NA	NA
AFUB_015960	NA	C2H2 type conidiation transcription factor BrlA.	6.36276	16.7969	13.4961	20.5027	2.12111	1.22062	1.08482	0.287619	OK	OK	1.08482	0.287619
AFUB_043680	NA	C2H2 finger domain protein, putative.	21.442	14.969	18.2812	18.4888	0.852588	1.23514	-0.230079	0.304674	OK	OK	-0.230079	0.304674
AFUB_091070	NA	conserved hypothetical protein.	1108.24	7662.46	19924.7	9489.03	17.9787	1.23838	4.16822	0.308453	OK	OK	4.16822	0.308453
AFUB_020210	NA	kinesin family protein.	10.6247	17.0537	14.0189	23.0434	1.31946	1.35123	0.399951	0.434269	OK	OK	0.399951	0.434269
AFUB_016060	NA	conserved hypothetical protein.	28.3915	35.7876	42.6419	48.4033	1.50192	1.35252	0.586813	0.435646	OK	OK	0.586813	0.435646
AFUB_009810	NA	ABC multidrug transporter, putative. similar to Fum19p of the fumonisin biosynthetic gene cluster (GI:25294143) [Gibberella moniliformis] similar to GB:AAP78734.1: ABC transporter [Alternaria brassicae]	11.5619	49.3125	58.587	66.7322	5.06725	1.35325	2.3412	0.43643	OK	OK	2.3412	0.43643
AFUB_033300	NA	sulfatase domain protein.	3.40017	20.9689	50.9219	29.483	14.9763	1.40603	3.90461	0.491632	OK	OK	3.90461	0.491632
AFUB_018730	NA	mitochondrial outer membrane translocase receptor (TOM70), putative.	67.9486	42.5313	36.4396	60.3645	0.536282	1.4193	-0.898937	0.505175	OK	OK	-0.898937	0.505175
AFUB_038500	NA	hydroxymethylglutaryl-CoA synthase, putative.	265.923	54.8869	246.687	79.3268	0.927663	1.44528	-0.108327	0.531346	OK	OK	-0.108327	0.531346
AFUB_021670	NA	ER Hsp70 chaperone BiP, putative.	115.233	62.8093	136.98	95.4387	1.18872	1.5195	0.249411	0.603596	OK	OK	0.249411	0.603596
AFUB_065830	NA	conserved hypothetical protein.	7.34838	10.6092	8.17899	16.9027	1.11303	1.59321	0.154496	0.671938	OK	OK	0.154496	0.671938
AFUB_017740	NA	osmolarity two-component system protein sln1.	58.8937	27.6619	112.838	44.709	1.91596	1.61627	0.938068	0.692665	OK	OK	0.938068	0.692665
AFUB_093370	NA	NAD-dependent formate dehydrogenase AciA/Fdh.	101.842	389.187	319.914	671.624	3.14128	1.72571	1.65135	0.78719	OK	OK	1.65135	0.78719
AFUB_087250	NA	chitin binding domain protein Peritrophin-A, putative.	0.440157	0.748825	0.789984	1.29622	1.79478	1.73101	0.843805	0.79161	NOTEST	NOTEST	NA	NA
AFUB_007760	NA	conserved hypothetical protein.	128.837	76.8743	97.9863	135.392	0.760545	1.76121	-0.394895	0.816569	OK	OK	-0.394895	0.816569
AFUB_036350	NA	kinesin family protein.	9.25463	12.2803	9.24794	22.2119	0.999277	1.80874	-0.00104327	0.854987	OK	OK	-0.00104327	0.854987
AFUB_052710	NA	HLH transcription factor (PalcA), putative.	19.6233	19.2131	22.993	37.3772	1.17172	1.9454	0.228627	0.960068	OK	OK	0.228627	0.960068
AFUB_060780	NA	conserved hypothetical protein.	37.889	27.6059	68.3724	54.5376	1.80454	1.97558	0.851635	0.982275	OK	OK	0.851635	0.982275
AFUB_074160	NA	cell cycle control protein tyrosine phosphatase Mih1, putative.	33.3235	24.5633	20.8748	48.9437	0.626429	1.99255	-0.674778	0.994619	OK	OK	-0.674778	0.994619
AFUB_025970	NA	phenylacetyl-CoA ligase, putative.	10.3637	5.88662	6.08882	11.7481	0.587514	1.99573	-0.767305	0.996916	OK	OK	-0.767305	0.996916
AFUB_048620	NA	conserved hypothetical protein.	30.6022	26.7058	40.5834	60.5343	1.32616	2.26671	0.407254	1.1806	OK	OK	0.407254	1.1806
AFUB_036090	NA	extracellular serine-threonine rich protein.	130.732	510.191	2347.13	1317.64	17.9538	2.58264	4.16621	1.36885	OK	OK	4.16621	1.36885
AFUB_057250	NA	conserved hypothetical protein.	24.8838	11.584	19.6737	30.341	0.790623	2.61922	-0.338939	1.38914	OK	OK	-0.338939	1.38914
AFUB_083170	NA	GPI anchored protein, putative.	579.867	356.309	585.911	933.737	1.01042	2.62058	0.0149595	1.38989	OK	OK	0.0149595	1.38989
AFUB_032230	NA	conserved hypothetical protein.	10.9313	5.09262	4.77203	13.4719	0.436547	2.64538	-1.19579	1.40347	OK	OK	-1.19579	1.40347
AFUB_092760	NA	SRF-type transcription factor family protein.	84.3882	49.3358	142.709	133.151	1.6911	2.69887	0.757963	1.43236	OK	OK	0.757963	1.43236
AFUB_097570	NA	hypothetical protein.	2.01444	1.03987	1.45207	3.21207	0.720831	3.08891	-0.472268	1.6271	OK	OK	-0.472268	1.6271
AFUB_020040	NA	protein-ER retention receptor, putative.	22.6615	10.4117	16.9616	33.536	0.748476	3.22099	-0.417971	1.6875	OK	OK	-0.417971	1.6875
AFUB_024430	NA	ATP-dependent RNA helicase Mrh4, putative.	7.45046	4.135	6.12498	13.5968	0.822094	3.28822	-0.282624	1.71731	OK	OK	-0.282624	1.71731
AFUB_041230	NA	endo alpha-1,4 polygalactosaminidase, putative.	113.93	50.0793	149.573	354.199	1.31285	7.07276	0.392702	2.82227	OK	OK	0.392702	2.82227
AFUB_069000	NA	2-oxo acid dehydrogenases acyltransferase, putative.	6.2119	9.7646	33.7925	92.9383	5.43996	9.51788	2.4436	3.25064	OK	OK	2.4436	3.25064
AFUB_014810	NA	conserved hypothetical protein.	19.185	9.89267	18.4705	136.659	0.962757	13.8142	-0.0547558	3.78808	OK	OK	-0.0547558	3.78808
AFUB_005260	NA	tRNA-Glu; anticodon TTC [Source: TRNASCAN-SE]	0	0	0	0	#DIV/0!	#DIV/0!	#DIV/0!	#DIV/0!	NOTEST	NOTEST	NA	NA
AFUB_008790	NA	tRNA-Ser; anticodon GCT [Source: TRNASCAN-SE]	0	0	0	0	#DIV/0!	#DIV/0!	#DIV/0!	#DIV/0!	NOTEST	NOTEST	NA	NA
AFUB_010480	NA	tRNA-Gly; anticodon GCC [Source: TRNASCAN-SE]	0	0	0	0	#DIV/0!	#DIV/0!	#DIV/0!	#DIV/0!	NOTEST	NOTEST	NA	NA
AFUB_020610	NA	tRNA-Ala; anticodon AGC [Source: TRNASCAN-SE]	0	0	0	0	#DIV/0!	#DIV/0!	#DIV/0!	#DIV/0!	NOTEST	NOTEST	NA	NA
AFUB_060010	NA	tRNA-Glu; anticodon CTC [Source: TRNASCAN-SE]	0	0	0	0	#DIV/0!	#DIV/0!	#DIV/0!	#DIV/0!	NOTEST	NOTEST	NA	NA
AFUB_063549	NA	hypothetical protein.	0.147818	0	0	0.144847	0	#DIV/0!	#NUM!	#DIV/0!	NOTEST	NOTEST	NA	NA
AFUB_095750	NA	tRNA-Asp; anticodon GTC [Source: TRNASCAN-SE]	0	0	0	0	#DIV/0!	#DIV/0!	#DIV/0!	#DIV/0!	NOTEST	NOTEST	NA	NA
AFUB_098030	NA	conserved hypothetical protein.	0	0	0	0	#DIV/0!	#DIV/0!	#DIV/0!	#DIV/0!	NOTEST	NOTEST	NA	NA
AFUB_098710	NA	tRNA-Thr; anticodon TGT [Source: TRNASCAN-SE]	0	0	0	0	#DIV/0!	#DIV/0!	#DIV/0!	#DIV/0!	NOTEST	NOTEST	NA	NA
AFUB_000050	NA	RTM1-like protein, putative. similar to SP:P40113: RTM1 protein. {Saccharomyces cerevisiae;} PMID: 7672593	0.0542529	0.0857315	0.0451634	0	0.832461	0	-0.264546	#NUM!	NOTEST	NOTEST	NA	NA
AFUB_000070	NA	D-amino acid oxidase, putative. similar to SP:P80324: D-amino acid oxidase [Rhodosporidium toruloides]; GO_function: oxidoreductase activity [GO ID 0016491]; GO_function: FAD binding [GO ID 0050660]; GO_process: metabolic process [GO ID 0008152]; (1.4.3.-)	0	0.122119	0.0324478	0	#DIV/0!	0	#DIV/0!	#NUM!	NOTEST	NOTEST	NA	NA
AFUB_000180	NA	MFS alpha-glucoside transporter, putative.	0.0461093	0.151353	0.137924	0	2.99124	0	1.58074	#NUM!	NOTEST	NOTEST	NA	NA
AFUB_000230	NA	endo-1,3(4)-beta-glucanase, putative.	0	0.233946	0.0408366	0	#DIV/0!	0	#DIV/0!	#NUM!	NOTEST	NOTEST	NA	NA
AFUB_000740	NA	GPI anchored protein, putative.	0.0690735	0.455926	0.479809	0	6.94635	0	2.79626	#NUM!	NOTEST	NOTEST	NA	NA
AFUB_003140	NA	hypothetical protein.	0	0.152725	0	0	#DIV/0!	0	#DIV/0!	#NUM!	NOTEST	NOTEST	NA	NA
AFUB_003620	NA	hypothetical protein.	0.852383	0.877155	0.257428	0	0.30201	0	-1.72733	#NUM!	OK	OK	-1.72733	#NUM!
AFUB_003690	NA	hypothetical protein.	0	0.217839	0	0	#DIV/0!	0	#DIV/0!	#NUM!	NOTEST	NOTEST	NA	NA
AFUB_004080	NA	hypothetical protein.	0.491556	0.804887	0	0	0	0	#NUM!	#NUM!	NOTEST	NOTEST	NA	NA
AFUB_016710	NA	dioxygenase, putative.	0	0.0943634	0.124722	0	#DIV/0!	0	#DIV/0!	#NUM!	NOTEST	NOTEST	NA	NA
AFUB_016940	NA	GPI anchored protein, putative.	0.10137	0.160341	0.12775	0	1.26023	0	0.333693	#NUM!	NOTEST	NOTEST	NA	NA
AFUB_017280	NA	catalase, putative.	0	0.0892856	0.0947017	0	#DIV/0!	0	#DIV/0!	#NUM!	NOTEST	NOTEST	NA	NA
AFUB_019420	NA	hypothetical protein.	0	1.80518	0.944359	0	#DIV/0!	0	#DIV/0!	#NUM!	NOTEST	NOTEST	NA	NA
AFUB_021030	NA	acid phosphatase.	0	0.555105	0.073212	0	#DIV/0!	0	#DIV/0!	#NUM!	NOTEST	NOTEST	NA	NA
AFUB_024030	NA	hypothetical protein.	1.47357	4.01056	7.92042	0	5.37499	0	2.42626	#NUM!	OK	OK	2.42626	#NUM!
AFUB_026410	NA	hypothetical protein.	2.38555	1.87594	0	0	0	0	#NUM!	#NUM!	NOTEST	NOTEST	NA	NA
AFUB_030940	NA	conserved hypothetical protein.	0.355723	0.228666	0.304135	0	0.854977	0	-0.226042	#NUM!	NOTEST	NOTEST	NA	NA
AFUB_032930	NA	hypothetical protein.	0	0.172612	0	0	#DIV/0!	0	#DIV/0!	#NUM!	NOTEST	NOTEST	NA	NA
AFUB_032970	NA	conserved hypothetical protein.	0	2.40707	2.52173	0	#DIV/0!	0	#DIV/0!	#NUM!	NOTEST	NOTEST	NA	NA
AFUB_033370	NA	conserved hypothetical protein.	0	1.0663	0.845802	0	#DIV/0!	0	#DIV/0!	#NUM!	NOTEST	NOTEST	NA	NA
AFUB_033380	NA	hypothetical protein.	0	14.6723	4.97172	0	#DIV/0!	0	#DIV/0!	#NUM!	NOTEST	OK	NA	#NUM!
AFUB_033650	NA	NADPH dehydrogenase Oye3, putative.	0	0.0474075	0.0251353	0	#DIV/0!	0	#DIV/0!	#NUM!	NOTEST	NOTEST	NA	NA
AFUB_033660	NA	ergot alkaloid biosynthetic protein A.	0	0.0770406	0.0817563	0	#DIV/0!	0	#DIV/0!	#NUM!	NOTEST	NOTEST	NA	NA
AFUB_033710	NA	O-acetyltransferase, putative.	0.0268819	0.0430028	0	0	0	0	#NUM!	#NUM!	NOTEST	NOTEST	NA	NA
AFUB_033860	NA	MFS transporter, putative.	0	0.0424958	0.0446951	0	#DIV/0!	0	#DIV/0!	#NUM!	NOTEST	NOTEST	NA	NA
AFUB_034150	NA	glyoxalase family protein, putative.	0	0.195165	0.102652	0	#DIV/0!	0	#DIV/0!	#NUM!	NOTEST	NOTEST	NA	NA
AFUB_035560	NA	conserved hypothetical protein.	0.0545124	0.089032	0.046674	0	0.856209	0	-0.223965	#NUM!	NOTEST	NOTEST	NA	NA
AFUB_041680	NA	conserved hypothetical protein.	0.0816326	0.133472	0.330802	0	4.05233	0	2.01875	#NUM!	NOTEST	NOTEST	NA	NA
AFUB_044260	NA	hypothetical protein.	0.09228	0.143937	0	0	0	0	#NUM!	#NUM!	NOTEST	NOTEST	NA	NA
AFUB_044770	NA	conserved hypothetical protein.	0.173074	0.562078	0	0	0	0	#NUM!	#NUM!	NOTEST	OK	NA	#NUM!
AFUB_045050	NA	cysteine hydrolase family protein.	0.275754	0.570237	0.419434	0	1.52104	0	0.605062	#NUM!	NOTEST	OK	NA	#NUM!
AFUB_045100	NA	hypothetical protein.	0	0.121793	0.0639109	0	#DIV/0!	0	#DIV/0!	#NUM!	NOTEST	NOTEST	NA	NA
AFUB_045430	NA	conserved hypothetical protein.	0	4.05531	0	0	#DIV/0!	0	#DIV/0!	#NUM!	NOTEST	NOTEST	NA	NA
AFUB_045520	NA	FAD binding domain protein.	0.0544235	0.0883063	0.0463485	0	0.851627	0	-0.231707	#NUM!	NOTEST	NOTEST	NA	NA
AFUB_045560	NA	MFS transporter, putative.	0.0209349	0.553807	1.40837	0	67.2738	0	6.07197	#NUM!	OK	OK	6.07197	#NUM!
AFUB_045700	NA	Ankyrin domain protein. similar to PIR:AE2149 hypothetical protein all2748 [Nostoc sp. PCC 7120]	0	0.0630212	0	0	#DIV/0!	0	#DIV/0!	#NUM!	NOTEST	NOTEST	NA	NA
AFUB_045720	NA	hypothetical protein.	0.41089	0.166526	1.23391	0	3.00302	0	1.58641	#NUM!	OK	NOTEST	1.58641	NA
AFUB_046860	NA	MFS monocarboxylate transporter, putative.	0	0.05368	0	0	#DIV/0!	0	#DIV/0!	#NUM!	NOTEST	NOTEST	NA	NA
AFUB_047240	NA	iron-sulfur cluster-binding protein, rieske family domain protein.	0.0507204	0.134674	0.0856396	0	1.68846	0	0.755712	#NUM!	NOTEST	NOTEST	NA	NA
AFUB_047450	NA	ankyrin repeat protein.	0.111473	0.0913321	0.193987	0	1.74022	0	0.799266	#NUM!	NOTEST	NOTEST	NA	NA
AFUB_048530	NA	hypothetical protein.	0.0875521	0.141395	0.0741272	0	0.846664	0	-0.240139	#NUM!	NOTEST	NOTEST	NA	NA
AFUB_048540	NA	hypothetical protein.	0.0686106	0.112806	0.0591682	0	0.862377	0	-0.213609	#NUM!	NOTEST	NOTEST	NA	NA
AFUB_048730	NA	MFS sugar transporter, putative.	0.0179386	0.0284525	0.0453345	0	2.5272	0	1.33754	#NUM!	NOTEST	NOTEST	NA	NA
AFUB_048850	NA	aminotransferase, classes I and II family, putative.	0	0.0458471	0	0	#DIV/0!	0	#DIV/0!	#NUM!	NOTEST	NOTEST	NA	NA
AFUB_048920	NA	general amidase GmdB.	0	0.0335085	0	0	#DIV/0!	0	#DIV/0!	#NUM!	NOTEST	NOTEST	NA	NA
AFUB_049130	NA	hypothetical protein.	0.0241269	0.0747509	0.0198546	0	0.822924	0	-0.281169	#NUM!	NOTEST	NOTEST	NA	NA
AFUB_049610	NA	conserved hypothetical protein.	0	0.45097	0.119506	0	#DIV/0!	0	#DIV/0!	#NUM!	NOTEST	NOTEST	NA	NA
AFUB_049850	NA	lysophospholipase Plb2.	0.0980093	0.221033	0.332372	0	3.39123	0	1.76181	#NUM!	NOTEST	NOTEST	NA	NA
AFUB_051790	NA	tRNA-Thr; anticodon TGT [Source: TRNASCAN-SE]	0	9.46493	0	0	#DIV/0!	0	#DIV/0!	#NUM!	NOTEST	OK	NA	#NUM!
AFUB_057700	NA	conserved hypothetical protein.	0.784566	0.620926	0	0	0	0	#NUM!	#NUM!	NOTEST	NOTEST	NA	NA
AFUB_057730	NA	bZIP transcription factor, putative.	0.045683	0.148827	0.0390676	0	0.855189	0	-0.225685	#NUM!	NOTEST	NOTEST	NA	NA
AFUB_058140	NA	tRNA-Leu; anticodon TAA [Source: TRNASCAN-SE]	0	8.30641	0	0	#DIV/0!	0	#DIV/0!	#NUM!	NOTEST	OK	NA	#NUM!
AFUB_059060	NA	conserved hypothetical protein.	3.34205	5.45456	0	0	0	0	#NUM!	#NUM!	NOTEST	NOTEST	NA	NA
AFUB_060560	NA	tRNA-Asn; anticodon GTT [Source: TRNASCAN-SE]	64.4685	54.1037	55.1526	0	0.855497	0	-0.225166	#NUM!	OK	OK	-0.225166	#NUM!
AFUB_061990	NA	integral membrane protein.	0	0.205654	0.43951	0	#DIV/0!	0	#DIV/0!	#NUM!	NOTEST	NOTEST	NA	NA
AFUB_062370	NA	conserved hypothetical protein.	0	63.9479	11.197	0	#DIV/0!	0	#DIV/0!	#NUM!	NOTEST	OK	NA	#NUM!
AFUB_062600	NA	hypothetical protein.	0	0.550548	0	0	#DIV/0!	0	#DIV/0!	#NUM!	NOTEST	NOTEST	NA	NA
AFUB_065250	NA	conserved hypothetical protein.	0.0665006	0.106441	0.167689	0	2.52162	0	1.33435	#NUM!	NOTEST	NOTEST	NA	NA
AFUB_066410	NA	conserved hypothetical protein.	0	0.156843	0	0	#DIV/0!	0	#DIV/0!	#NUM!	NOTEST	NOTEST	NA	NA
AFUB_066610	NA	hypothetical protein.	0	0.667241	0.350797	0	#DIV/0!	0	#DIV/0!	#NUM!	NOTEST	NOTEST	NA	NA
AFUB_069860	NA	hypothetical protein.	0	2.62873	0	0	#DIV/0!	0	#DIV/0!	#NUM!	NOTEST	NOTEST	NA	NA
AFUB_071730	NA	hypothetical protein.	0.842173	0.229875	0.360846	0	0.42847	0	-1.22273	#NUM!	OK	NOTEST	-1.22273	NA
AFUB_071940	NA	GDSL Lipase/Acylhydrolase family protein.	0.955812	0.73398	3.83833	0	4.01578	0	2.00568	#NUM!	OK	OK	2.00568	#NUM!
AFUB_075580	NA	hypothetical protein.	0	1.98458	0	0	#DIV/0!	0	#DIV/0!	#NUM!	NOTEST	OK	NA	#NUM!
AFUB_075620	NA	conserved hypothetical protein.	0.0715806	0.0561795	0.0588088	0	0.821575	0	-0.283537	#NUM!	NOTEST	NOTEST	NA	NA
AFUB_076250	NA	hypothetical protein.	0	0.145975	0	0	#DIV/0!	0	#DIV/0!	#NUM!	NOTEST	NOTEST	NA	NA
AFUB_078210	NA	endo-1,4-beta-xylanase (XynG1), putative.	0.304492	0.202621	0.319453	0	1.04913	0	0.0691994	#NUM!	NOTEST	NOTEST	NA	NA
AFUB_079590	NA	hypothetical protein.	0	0.179546	0.287422	0	#DIV/0!	0	#DIV/0!	#NUM!	NOTEST	NOTEST	NA	NA
AFUB_079600	NA	alpha-galactosidase.	0.0550395	0.0447927	0	0	0	0	#NUM!	#NUM!	NOTEST	NOTEST	NA	NA
AFUB_080190	NA	DUF614 cysteine-rich domain protein.	1.01999	2.61412	0.698917	0	0.685219	0	-0.545362	#NUM!	OK	OK	-0.545362	#NUM!
AFUB_080200	NA	chitinase, putative.	0	0.0425153	0	0	#DIV/0!	0	#DIV/0!	#NUM!	NOTEST	NOTEST	NA	NA
AFUB_080470	NA	conserved hypothetical protein.	0.0453678	0.0739029	0	0	0	0	#NUM!	#NUM!	NOTEST	NOTEST	NA	NA
AFUB_080740	NA	hydrophobin, putative.	0.297756	0.164013	0.0869002	0	0.29185	0	-1.7767	#NUM!	NOTEST	NOTEST	NA	NA
AFUB_080980	NA	hypothetical protein.	0	0.0677681	0	0	#DIV/0!	0	#DIV/0!	#NUM!	NOTEST	NOTEST	NA	NA
AFUB_081090	NA	cytochrome P450 alkane hydroxylase.	0.080664	0.289395	0.423998	0	5.25635	0	2.39406	#NUM!	OK	NOTEST	2.39406	NA
AFUB_081290	NA	hypothetical protein.	0	0.238577	0	0	#DIV/0!	0	#DIV/0!	#NUM!	NOTEST	NOTEST	NA	NA
AFUB_081620	NA	hypothetical protein.	0	0.32025	0.16746	0	#DIV/0!	0	#DIV/0!	#NUM!	NOTEST	NOTEST	NA	NA
AFUB_084210	NA	conserved hypothetical protein.	0	0.110656	0	0	#DIV/0!	0	#DIV/0!	#NUM!	NOTEST	NOTEST	NA	NA
AFUB_084220	NA	conserved hypothetical protein.	0.0241316	0.0386116	0.0204015	0	0.845427	0	-0.242248	#NUM!	NOTEST	NOTEST	NA	NA
AFUB_084310	NA	FMN-dependent dehydrogenase family protein.	0	0.0493714	0.0260143	0	#DIV/0!	0	#DIV/0!	#NUM!	NOTEST	NOTEST	NA	NA
AFUB_085120	NA	endoglucanase, putative.	0.0310985	0.0251333	0.183921	0	5.91414	0	2.56417	#NUM!	NOTEST	NOTEST	NA	NA
AFUB_085400	NA	enoyl-CoA hydratase/isomerase family protein.	0.0452157	0.0718706	0.0384694	0	0.850797	0	-0.233112	#NUM!	NOTEST	NOTEST	NA	NA
AFUB_085590	NA	ankyrin repeat protein.	0	0.0811036	0.0424666	0	#DIV/0!	0	#DIV/0!	#NUM!	NOTEST	NOTEST	NA	NA
AFUB_091780	NA	hypothetical protein.	0	0.0939557	0	0	#DIV/0!	0	#DIV/0!	#NUM!	NOTEST	NOTEST	NA	NA
AFUB_092110	NA	conserved hypothetical protein.	0.168047	0.266663	0.423666	0	2.52112	0	1.33406	#NUM!	NOTEST	NOTEST	NA	NA
AFUB_092310	NA	FAD monooxygenase, putative.	0.208705	0.112199	0	0	0	0	#NUM!	#NUM!	NOTEST	NOTEST	NA	NA
AFUB_093920	NA	hypothetical protein.	0.0819528	0.327368	0.173806	0	2.12081	0	1.08461	#NUM!	NOTEST	NOTEST	NA	NA
AFUB_095000	NA	isochorismatase family hydrolase, putative.	0.0191241	0.0626335	0.0329495	0	1.72293	0	0.784865	#NUM!	NOTEST	NOTEST	NA	NA
AFUB_095450	NA	ethanolamine utilization protein (EutQ), putative.	0.390187	0.320221	0.169591	0	0.43464	0	-1.20211	#NUM!	NOTEST	NOTEST	NA	NA
AFUB_097330	NA	conserved hypothetical protein.	0.422939	0.690901	0.370772	0	0.876656	0	-0.189917	#NUM!	NOTEST	NOTEST	NA	NA
AFUB_097870	NA	hypothetical protein.	0	0.141027	0	0	#DIV/0!	0	#DIV/0!	#NUM!	NOTEST	NOTEST	NA	NA
AFUB_100910	NA	hypothetical protein.	0.843756	0.922681	0.731618	0	0.867097	0	-0.205735	#NUM!	OK	OK	-0.205735	#NUM!
AFUB_101050	NA	conserved hypothetical protein.	0.0111975	0.0540535	0.12385	0	11.0605	0	3.46735	#NUM!	NOTEST	NOTEST	NA	NA
AFUB_101380	NA	hypothetical protein.	0	0.14071	0	0	#DIV/0!	0	#DIV/0!	#NUM!	NOTEST	NOTEST	NA	NA
AFUB_101700	NA	extracellular guanyl-specific ribonuclease, putative.	0	0.0682166	0.036195	0	#DIV/0!	0	#DIV/0!	#NUM!	NOTEST	NOTEST	NA	NA
AFUB_017380	NA	sterol delta 5,6-desaturase, putative.	709.035	909.492	509.852	2.27952	0.719079	0.00250637	-0.475778	-8.64019	OK	OK	-0.475778	-8.64019
AFUB_101390	NA	conserved hypothetical protein.	321.369	301.332	347.826	2.36364	1.08233	0.00784397	0.114135	-6.9942	OK	OK	0.114135	-6.9942
AFUB_002700	NA	conserved hypothetical protein.	14.1867	5.93455	10.6364	0.0580372	0.749744	0.00977955	-0.415529	-6.67602	OK	OK	-0.415529	-6.67602
AFUB_017390	NA	beta-alanine synthase, putative.	59.7323	74.6105	60.6527	0.803031	1.01541	0.010763	0.0220606	-6.53778	OK	OK	0.0220606	-6.53778
AFUB_075820	NA	geranylgeranyl diphosphate synthase, putative.	0.793204	1.09259	0.743891	0.0138981	0.937831	0.0127203	-0.0926007	-6.29672	OK	OK	-0.0926007	-6.29672
AFUB_003560	NA	c-14 sterol reductase, erg24	550.484	526.539	275.208	8.07455	0.499938	0.0153351	-1.00018	-6.02701	OK	OK	-1.00018	-6.02701
AFUB_003610	NA	MFS transporter, putative.	14.5739	13.1312	13.8365	0.238378	0.949403	0.0181536	-0.0749079	-5.7836	OK	OK	-0.0749079	-5.7836
AFUB_081630	NA	pectate lyase, putative.	4.63735	2.58865	4.17846	0.0491296	0.901045	0.0189788	-0.150329	-5.71946	OK	OK	-0.150329	-5.71946
AFUB_034000	NA	conserved hypothetical protein.	0.367915	3.49503	3.92089	0.0831305	10.6571	0.0237853	3.41374	-5.39378	OK	OK	3.41374	-5.39378
AFUB_075770	NA	methyltransferase GliN.	0.313719	3.6878	1.13599	0.0880109	3.62104	0.0238654	1.85641	-5.38893	OK	OK	1.85641	-5.38893
AFUB_000750	NA	toxin biosynthesis protein Tri7-like , putative.	138.922	349.888	263.512	8.4562	1.89683	0.0241683	0.923594	-5.37074	OK	OK	0.923594	-5.37074
AFUB_045580	NA	C6 transcription factor, putative.	0.613544	3.89606	3.6471	0.108971	5.94432	0.0279695	2.57151	-5.16	OK	OK	2.57151	-5.16
AFUB_033390	NA	hypothetical protein.	0	4.98213	3.67275	0.140628	#DIV/0!	0.0282265	#DIV/0!	-5.14681	OK	OK	#DIV/0!	-5.14681
AFUB_062550	NA	terpene synthase family protein.	36.8253	26.1348	21.357	0.75704	0.579955	0.0289667	-0.785988	-5.10946	OK	OK	-0.785988	-5.10946
AFUB_033350	NA	C4-dicarboxylate transporter/malic acid transport protein, putative.	4.94373	65.7606	47.3607	1.98182	9.57995	0.0301369	3.26002	-5.05233	OK	OK	3.26002	-5.05233
AFUB_039970	NA	extracellular proline-rich protein.	92.993	333.666	215.433	10.3468	2.31666	0.0310095	1.21205	-5.01115	OK	OK	1.21205	-5.01115
AFUB_028900	NA	conserved hypothetical protein.	0.470722	2.22343	0.900325	0.0770639	1.91265	0.0346599	0.935571	-4.85059	OK	OK	0.935571	-4.85059
AFUB_081270	NA	conserved hypothetical protein.	0.144065	1.24472	0.653251	0.0471373	4.53442	0.0378698	2.18092	-4.72281	OK	OK	2.18092	-4.72281
AFUB_000760	NA	acetyltransferase, putative.	49.0524	98.7594	73.8133	3.85352	1.50478	0.0390193	0.589557	-4.67967	OK	OK	0.589557	-4.67967
AFUB_011900	NA	hypothetical protein.	0.643984	2.62617	0.5545	0.105564	0.861046	0.0401969	-0.215837	-4.63677	OK	OK	-0.215837	-4.63677
AFUB_092420	NA	class III aminotransferase, putative.	0.284423	0.528293	0.280987	0.0232146	0.987919	0.0439427	-0.0175347	-4.50823	NOTEST	OK	NA	-4.50823
AFUB_017580	NA	conserved hypothetical protein.	0.682886	10.4197	5.15996	0.469784	7.55611	0.0450861	2.91764	-4.47117	OK	OK	2.91764	-4.47117
AFUB_030040	NA	cutinase, putative.	11.7219	20.7449	11.7284	0.988839	1.00055	0.0476666	0.000799778	-4.39088	OK	OK	0.000799778	-4.39088
AFUB_044800	NA	conserved hypothetical protein.	330.561	262.033	258.285	12.9093	0.781354	0.0492659	-0.355953	-4.34327	OK	OK	-0.355953	-4.34327
AFUB_087240	NA	hypothetical protein.	3.43468	6.41407	5.12709	0.336625	1.49274	0.0524823	0.577965	-4.25203	OK	OK	0.577965	-4.25203
AFUB_065260	NA	hypothetical protein.	0.697786	4.62576	1.14112	0.243205	1.63534	0.0525762	0.709594	-4.24945	OK	OK	0.709594	-4.24945
AFUB_045570	NA	zinc-binding oxidoreductase, putative.	0	0.521204	1.16222	0.0278314	#DIV/0!	0.0533983	#DIV/0!	-4.22706	OK	OK	#DIV/0!	-4.22706
AFUB_048060	NA	hypothetical protein.	0.582507	1.78037	0.681424	0.0955519	1.16981	0.0536697	0.226277	-4.21975	OK	OK	0.226277	-4.21975
AFUB_094900	NA	conserved hypothetical protein.	0.219907	0.330106	0.253003	0.0179142	1.1505	0.054268	0.202261	-4.20375	NOTEST	NOTEST	NA	NA
AFUB_100710	NA	hypothetical protein.	173.713	173.34	58.353	9.6158	0.335916	0.0554736	-1.57383	-4.17205	OK	OK	-1.57383	-4.17205
AFUB_047150	NA	MFS sugar transporte, putative.	0.0408571	0.357819	0.0345635	0.0198859	0.845961	0.0555753	-0.241337	-4.16941	NOTEST	NOTEST	NA	NA
AFUB_049000	NA	inulinase, putative.	0.065678	0.384064	0.183589	0.0214005	2.79529	0.0557212	1.483	-4.16563	NOTEST	NOTEST	NA	NA
AFUB_075780	NA	cytochrome P450 oxidoreductase GliF.	33.5909	407.479	213.293	22.7339	6.34973	0.0557916	2.66669	-4.16381	OK	OK	2.66669	-4.16381
AFUB_081540	NA	protein kinase, putative.	0.17924	0.88916	0.322271	0.0502754	1.79799	0.0565426	0.846382	-4.14452	NOTEST	OK	NA	-4.14452
AFUB_000770	NA	UbiA-like prenyltransferase, putative.	391.095	1302.81	980.848	74.7745	2.50795	0.0573948	1.32651	-4.12294	OK	OK	1.32651	-4.12294
AFUB_033880	NA	short chain dehydrogenase family protein, putative.	0.484145	2.07223	0.719145	0.119254	1.48539	0.0575486	0.570843	-4.11907	OK	OK	0.570843	-4.11907
AFUB_086240	NA	conserved hypothetical protein.	2.74419	16.8066	9.7884	1.00452	3.56695	0.0597694	1.83469	-4.06445	OK	OK	1.83469	-4.06445
AFUB_090510	NA	lipase, putative.	9.89364	45.3316	9.1267	2.72607	0.922482	0.0601362	-0.116408	-4.05562	OK	OK	-0.116408	-4.05562
AFUB_057560	NA	conserved hypothetical protein.	28.5961	61.198	30.2277	3.89001	1.05706	0.0635643	0.0800528	-3.97564	OK	OK	0.0800528	-3.97564
AFUB_006500	NA	RING finger protein.	1.28712	1.03321	0.510657	0.0676546	0.396744	0.06548	-1.33372	-3.9328	OK	OK	-1.33372	-3.9328
AFUB_030100	NA	oxidoreductase, FAD-binding, putative.	0.193857	3.58793	0.948832	0.237039	4.89449	0.0660657	2.29116	-3.91996	OK	OK	2.29116	-3.91996
AFUB_086250	NA	conserved hypothetical protein.	4.57138	25.2891	15.9017	1.69175	3.47853	0.0668964	1.79848	-3.90193	OK	OK	1.79848	-3.90193
AFUB_081340	NA	conserved hypothetical protein.	2484.67	1606.59	823.547	107.903	0.331451	0.0671627	-1.59313	-3.89619	OK	OK	-1.59313	-3.89619
AFUB_081250	NA	MFS transporter, putative.	0.0304775	0.437061	0.462185	0.0297564	15.1648	0.0680829	3.92265	-3.87656	OK	OK	3.92265	-3.87656
AFUB_000060	NA	RTM1-like protein, putative. similar to SP:P40113: RTM1 protein. {Saccharomyces cerevisiae;} PMID: 7672593	0.0526903	0.739101	0.217817	0.051652	4.13391	0.0698849	2.04751	-3.83888	NOTEST	OK	NA	-3.83888
AFUB_039960	NA	MFS transporter, putative.	14.0162	29.3278	46.8597	2.05536	3.34325	0.0700823	1.74125	-3.83481	OK	OK	1.74125	-3.83481
AFUB_086830	NA	FAD binding monooxygenase, putative.	0.227307	3.4102	1.70295	0.242433	7.49185	0.0710906	2.90532	-3.8142	OK	OK	2.90532	-3.8142
AFUB_066920	NA	hypothetical protein.	1525.14	1888.77	926.721	134.41	0.60763	0.0711627	-0.718735	-3.81273	OK	OK	-0.718735	-3.81273
AFUB_080890	NA	pectin methylesterase, putative.	6.53	29.926	11.0944	2.14427	1.69899	0.0716524	0.764677	-3.80284	OK	OK	0.764677	-3.80284
AFUB_025100	NA	conserved hypothetical protein.	1111.06	4226.31	1243.78	319.395	1.11945	0.075573	0.162795	-3.72598	OK	OK	0.162795	-3.72598
AFUB_092510	NA	monooxygenase, putative.	0.382859	4.29327	1.57217	0.329713	4.10639	0.0767976	2.03787	-3.70279	OK	OK	2.03787	-3.70279
AFUB_058520	NA	conserved hypothetical protein.	415.72	1030.42	798.234	79.9243	1.92012	0.0775648	0.9412	-3.68845	OK	OK	0.9412	-3.68845
AFUB_075790	NA	thioredoxin reductase GliT.	180.79	2443.63	1336.43	197.618	7.39217	0.0808707	2.886	-3.62824	OK	OK	2.886	-3.62824
AFUB_061900	NA	conserved hypothetical protein.	43.7758	176.251	43.7625	14.3	0.999696	0.0811343	-0.000438387	-3.62354	OK	OK	-0.000438387	-3.62354
AFUB_090770	NA	MFS alpha-glucoside transporter, putative.	0.444034	1.69659	1.32505	0.13766	2.98412	0.0811392	1.5773	-3.62346	OK	OK	1.5773	-3.62346
AFUB_082040	NA	integral membrane protein.	0.567023	1.94173	0.857485	0.158711	1.51226	0.0817369	0.596704	-3.61287	OK	OK	0.596704	-3.61287
AFUB_030030	NA	dioxygenase, putative.	4.44836	21.173	3.58906	1.73696	0.806828	0.0820366	-0.309668	-3.60759	OK	OK	-0.309668	-3.60759
AFUB_075720	NA	cytochrome P450 oxidoreductase GliC.	0.30637	2.79872	0.862003	0.23025	2.8136	0.0822698	1.49242	-3.60349	OK	OK	1.49242	-3.60349
AFUB_091410	NA	MFS sugar transporter, putative.	2.47679	13.3439	4.37918	1.11158	1.76809	0.0833025	0.822189	-3.5855	OK	OK	0.822189	-3.5855
AFUB_038380	NA	acetate kinase, putative.	313.225	766.922	88.5668	63.9726	0.282758	0.0834147	-1.82236	-3.58355	OK	OK	-1.82236	-3.58355
AFUB_044170	NA	conserved hypothetical protein.	0.532441	3.42761	1.48678	0.286387	2.79238	0.083553	1.4815	-3.58117	OK	OK	1.4815	-3.58117
AFUB_101040	NA	conserved hypothetical protein.	2.91943	14.4433	9.60499	1.20927	3.29002	0.0837253	1.7181	-3.57819	OK	OK	1.7181	-3.57819
AFUB_081160	NA	MFS transporter, putative.	0.160132	2.96891	0.96082	0.250157	6.00017	0.0842589	2.585	-3.56903	OK	OK	2.585	-3.56903
AFUB_035410	NA	conserved hypothetical protein.	1.82898	10.6643	4.98131	0.899388	2.72355	0.0843363	1.44549	-3.5677	OK	OK	1.44549	-3.5677
AFUB_101629	NA	hypothetical protein.	0	2.16077	0.654927	0.182986	#DIV/0!	0.0846856	#DIV/0!	-3.56174	NOTEST	OK	NA	-3.56174
AFUB_100690	NA	fatty acid oxygenase, putative.	0.273082	1.63104	0.979824	0.138354	3.58802	0.0848256	1.84319	-3.55936	OK	OK	1.84319	-3.55936
AFUB_043970	NA	conserved hypothetical protein.	10.8685	61.0039	20.956	5.19628	1.92814	0.0851795	0.947211	-3.55335	OK	OK	0.947211	-3.55335
AFUB_049220	NA	hypothetical protein.	1.00017	11.2185	5.10749	0.972104	5.10662	0.0866519	2.35237	-3.52863	OK	OK	2.35237	-3.52863
AFUB_062540	NA	cytochrome P450 oxygenase, putative.	61.1632	118.377	156.509	10.3965	2.55888	0.0878253	1.35551	-3.50922	OK	OK	1.35551	-3.50922
AFUB_052300	NA	ferrooxidoreductase Fet3, putative.	108.345	352.563	163.41	31.3553	1.50824	0.0889353	0.592864	-3.4911	OK	OK	0.592864	-3.4911
AFUB_071930	NA	hypothetical protein.	94.4174	75.5191	88.1059	6.78618	0.933153	0.0898604	-0.0998141	-3.47617	OK	OK	-0.0998141	-3.47617
AFUB_016560	NA	TfdA family taurine dioxygenase, putative.	21.4545	316.469	101.776	28.5433	4.74381	0.090193	2.24605	-3.47084	OK	OK	2.24605	-3.47084
AFUB_031120	NA	neutral amino acid permease, putative.	0.839294	4.3915	1.55098	0.396868	1.84796	0.0903719	0.885932	-3.46798	OK	OK	0.885932	-3.46798
AFUB_043030	NA	glyoxalase family protein.	93.6471	250.432	94.1665	23.1038	1.00555	0.0922558	0.00797959	-3.43822	OK	OK	0.00797959	-3.43822
AFUB_085910	NA	solute transporter, putative.	0.26971	1.2259	0.67536	0.11322	2.50402	0.0923566	1.32425	-3.43664	OK	OK	1.32425	-3.43664
AFUB_045400	NA	conserved hypothetical protein.	1.5866	7.72468	10.1737	0.715989	6.41227	0.0926885	2.68083	-3.43147	OK	OK	2.68083	-3.43147
AFUB_052290	NA	L-PSP endoribonuclease family protein (Brt1), putative.	21.6632	60.5192	32.454	5.73363	1.49812	0.0947407	0.58315	-3.39987	OK	OK	0.58315	-3.39987
AFUB_071530	NA	Ankyrin repeat protein. similar to GB:AAS13899.1: ankyrin repeat domain protein {Wolbachia endosymbiont of Drosophila melanogaster;}	10.9561	26.3752	14.638	2.49983	1.33606	0.0947796	0.417984	-3.39928	OK	OK	0.417984	-3.39928
AFUB_021570	NA	Bys1 family protein.	1.17422	0.919832	0.730892	0.0881542	0.622449	0.0958373	-0.683973	-3.38327	OK	OK	-0.683973	-3.38327
AFUB_048040	NA	acetyl xylan esterase (Axe1), putative.	3.88494	45.4934	23.0489	4.37021	5.93288	0.0960625	2.56873	-3.37988	OK	OK	2.56873	-3.37988
AFUB_020260	NA	conserved hypothetical protein.	1869.51	1507.18	1330.2	147.112	0.711523	0.0976075	-0.491017	-3.35686	OK	OK	-0.491017	-3.35686
AFUB_085950	NA	dimethylallyl tryptophan synthase, putative.	259.736	629.376	653.664	61.646	2.51665	0.0979478	1.3315	-3.35184	OK	OK	1.3315	-3.35184
AFUB_048980	NA	conserved hypothetical protein.	0.781034	0.733273	0.686388	0.0719353	0.87882	0.0981017	-0.186361	-3.34958	OK	OK	-0.186361	-3.34958
AFUB_047830	NA	hypothetical protein.	1.76741	7.83888	1.81389	0.777512	1.0263	0.0991866	0.0374502	-3.33371	OK	OK	0.0374502	-3.33371
AFUB_017680	NA	conserved hypothetical protein.	0.126409	0.622955	0.220213	0.0619012	1.74207	0.099367	0.8008	-3.33109	NOTEST	OK	NA	-3.33109
AFUB_097260	NA	phosphatidylserine decarboxylase family protein.	2.2896	1.86756	0.855695	0.186453	0.373731	0.0998378	-1.41993	-3.32427	OK	OK	-1.41993	-3.32427
AFUB_030690	NA	ubiquitin conjugating enzyme, putative.	103.618	151.319	127.43	15.1559	1.22981	0.100159	0.29843	-3.31964	OK	OK	0.29843	-3.31964
AFUB_070670	NA	hypothetical protein.	759.524	1597.7	1208.61	162.983	1.59127	0.102011	0.670181	-3.2932	OK	OK	0.670181	-3.2932
AFUB_101790	NA	UPF0075 family protein.	0.371316	1.02094	0.653637	0.104278	1.76033	0.102139	0.815842	-3.29139	OK	OK	0.815842	-3.29139
AFUB_023720	NA	L-ornithine N5-oxygenase SidA.	401.439	260.114	129.009	26.6845	0.321366	0.102588	-1.63771	-3.28507	OK	OK	-1.63771	-3.28507
AFUB_062160	NA	conserved hypothetical protein.	0.992124	2.37716	0	0.244341	0	0.102787	#NUM!	-3.28227	OK	OK	#NUM!	-3.28227
AFUB_050830	NA	peroxidase, putative.	489.629	2040.63	1125.75	209.845	2.29919	0.102833	1.20113	-3.28162	OK	OK	1.20113	-3.28162
AFUB_075710	NA	nonribosomal peptide synthase GliP.	0.240747	1.00547	0.365225	0.104333	1.51705	0.103765	0.601268	-3.2686	OK	OK	0.601268	-3.2686
AFUB_011290	NA	hypothetical protein.	23.2102	117.93	53.4805	12.2978	2.30418	0.104281	1.20425	-3.26146	OK	OK	1.20425	-3.26146
AFUB_002610	NA	conserved hypothetical protein.	1.59858	6.04568	1.54634	0.631879	0.967321	0.104517	-0.0479334	-3.25818	OK	OK	-0.0479334	-3.25818
AFUB_085660	NA	UDP-glucose dehydrogenase Ugd1, putative.	33.0885	42.1924	25.9396	4.42621	0.783946	0.104905	-0.351174	-3.25284	OK	OK	-0.351174	-3.25284
AFUB_081370	NA	conserved hypothetical protein.	42.7454	51.9008	35.5475	5.47278	0.83161	0.105447	-0.266021	-3.24541	OK	OK	-0.266021	-3.24541
AFUB_081480	NA	glutamate decarboxylase.	9.87028	76.8224	16.8416	8.12676	1.70629	0.105786	0.770866	-3.24077	OK	OK	0.770866	-3.24077
AFUB_048760	NA	flavin-containing monooxygenase, putative.	0.446535	2.70899	0.914157	0.286642	2.04722	0.105811	1.03367	-3.24043	OK	OK	1.03367	-3.24043
AFUB_081530	NA	conserved hypothetical protein.	1873.66	10120.2	5181.65	1074.01	2.76552	0.106125	1.46755	-3.23616	OK	OK	1.46755	-3.23616
AFUB_086310	NA	phytanoyl-CoA dioxygenase family protein.	15.1757	17.1676	12.1473	1.82788	0.800444	0.106473	-0.321127	-3.23145	OK	OK	-0.321127	-3.23145
AFUB_021510	NA	xylosidase/arabinosidase, putative.	7.65851	55.4782	18.8674	5.91315	2.46359	0.106585	1.30076	-3.22992	OK	OK	1.30076	-3.22992
AFUB_086820	NA	squalene-hopene-cyclase, putative.	0.170871	2.97506	2.81139	0.317867	16.4533	0.106844	4.0403	-3.22642	OK	OK	4.0403	-3.22642
AFUB_101220	NA	nucleoside-diphosphate-sugar epimerases, putative.	27.6045	38.5501	14.5261	4.12922	0.526222	0.107113	-0.926256	-3.22279	OK	OK	-0.926256	-3.22279
AFUB_087550	NA	extracellular cysteine-rich protein, putative.	0.0581954	0.799094	0.418862	0.0856227	7.19751	0.10715	2.8475	-3.2223	OK	OK	2.8475	-3.2223
AFUB_064000	NA	methionine aminopeptidase, type II, putative.	108.824	289.073	126.148	31.3044	1.15919	0.108292	0.213121	-3.207	OK	OK	0.213121	-3.207
AFUB_035050	NA	MFS glucose transporter, putative.	15.8082	160.777	174.577	17.5303	11.0434	0.109035	3.46512	-3.19714	OK	OK	3.46512	-3.19714
AFUB_013970	NA	chitin binding protein, putative.	46.1631	58.2525	61.6688	6.36724	1.33589	0.109304	0.417801	-3.19358	OK	OK	0.417801	-3.19358
AFUB_062530	NA	conserved hypothetical protein.	34.7598	14.0135	16.1554	1.53953	0.464773	0.10986	-1.1054	-3.18626	OK	OK	-1.1054	-3.18626
AFUB_048080	NA	phosphoketolase, putative.	568.209	1979.11	228.222	218.129	0.401652	0.110216	-1.31598	-3.1816	OK	OK	-1.31598	-3.1816
AFUB_086420	NA	oxidoreductase, 2OG-Fe(II) oxygenase family, putative.	18.9421	6.1101	11.6135	0.673496	0.613105	0.110227	-0.705793	-3.18145	OK	OK	-0.705793	-3.18145
AFUB_085280	NA	hypothetical protein.	0.334871	19.3257	30.7388	2.13338	91.793	0.110391	6.52031	-3.17931	OK	OK	6.52031	-3.17931
AFUB_082120	NA	conserved hypothetical protein.	20.1794	50.2754	29.2277	5.56139	1.44839	0.110619	0.534453	-3.17634	OK	OK	0.534453	-3.17634
AFUB_075740	NA	glutathione S-transferase GliG.	0	1.35614	0.581676	0.150405	#DIV/0!	0.110907	#DIV/0!	-3.17258	OK	OK	#DIV/0!	-3.17258
AFUB_081050	NA	UDP-glucose,sterol transferase, putative.	17.1065	59.8435	10.7304	6.64272	0.62727	0.111002	-0.672841	-3.17135	OK	OK	-0.672841	-3.17135
AFUB_030050	NA	cytochrome p450, putative.	7.31854	38.7493	20.6174	4.36583	2.81715	0.112669	1.49423	-3.14984	OK	OK	1.49423	-3.14984
AFUB_081670	NA	2-haloalkanoic acid dehalogenase, putative.	3.19762	13.6363	6.55079	1.53796	2.04865	0.112784	1.03467	-3.14836	OK	OK	1.03467	-3.14836
AFUB_086020	NA	methyltransferase SirN-like, putative.	8.45783	5.09078	9.34198	0.576463	1.10454	0.113237	0.143441	-3.14259	OK	OK	0.143441	-3.14259
AFUB_033190	NA	cyanide hydratase/nitrilase, putative.	9.67129	124.103	41.3642	14.2694	4.27701	0.11498	2.0966	-3.12054	OK	OK	2.0966	-3.12054
AFUB_099490	NA	polyhydroxybutyrate depolymerase, putative.	0.244172	2.05684	1.04093	0.23992	4.2631	0.116645	2.0919	-3.0998	OK	OK	2.0919	-3.0998
AFUB_082150	NA	conserved hypothetical protein.	1.49122	6.72506	5.14978	0.788872	3.4534	0.117303	1.78802	-3.09168	OK	OK	1.78802	-3.09168
AFUB_017570	NA	cellulose-binding GDSL lipase/acylhydrolase, putative.	0.175131	0.290131	0.398448	0.0341689	2.27514	0.117771	1.18596	-3.08595	NOTEST	NOTEST	NA	NA
AFUB_051750	NA	pyruvate dehydrogenase kinase, putative.	747.156	1151.01	806.995	136.328	1.08009	0.118442	0.11115	-3.07775	OK	OK	0.11115	-3.07775
AFUB_040010	NA	hypothetical protein.	77.2422	129.281	45.1093	15.3322	0.583998	0.118596	-0.775964	-3.07587	OK	OK	-0.775964	-3.07587
AFUB_046530	NA	MFS multidrug transporter, putative.	0.221224	1.01386	0.682815	0.120471	3.08653	0.118824	1.62599	-3.0731	OK	OK	1.62599	-3.0731
AFUB_085670	NA	conserved hypothetical protein.	53.9405	50.0813	42.1906	5.97187	0.782169	0.119244	-0.354447	-3.06802	OK	OK	-0.354447	-3.06802
AFUB_090600	NA	pectin lyase B.	10.633	40.9616	30.2692	4.89224	2.84672	0.119435	1.5093	-3.0657	OK	OK	1.5093	-3.0657
AFUB_077690	NA	hypothetical protein.	0.223214	1.81689	0.370978	0.218087	1.66198	0.120033	0.732906	-3.0585	NOTEST	OK	NA	-3.0585
AFUB_079280	NA	conserved hypothetical protein.	0.0542109	0.443877	0.184898	0.0533277	3.41072	0.120141	1.77007	-3.0572	NOTEST	NOTEST	NA	NA
AFUB_020310	NA	hypothetical protein.	1.48292	5.39617	3.05604	0.651634	2.06083	0.120759	1.04322	-3.0498	OK	OK	1.04322	-3.0498
AFUB_064360	NA	serine carboxypeptidase, putative.	8.84324	12.1788	4.36311	1.48467	0.493384	0.121906	-1.01922	-3.03616	OK	OK	-1.01922	-3.03616
AFUB_047270	NA	hypothetical protein.	0.15032	1.21059	0.507172	0.147653	3.37395	0.121968	1.75444	-3.03543	NOTEST	OK	NA	-3.03543
AFUB_016800	NA	tyrosinase.	0.315602	6.40341	3.50236	0.781838	11.0974	0.122097	3.47215	-3.0339	OK	OK	3.47215	-3.0339
AFUB_079770	NA	alpha/beta hydrolase, putative. similar to OMNI:GMSORF6679: ephF, putative {Mycobacterium smegmatis str. MC2 155;}; GO_function: hydrolase activity [GO ID 0016787]; GO_process: metabolic process [GO ID 0008152]	28.7085	17.2889	14.1829	2.11345	0.494031	0.122243	-1.01733	-3.03217	OK	OK	-1.01733	-3.03217
AFUB_031130	NA	conserved hypothetical protein.	7.01464	18.5195	7.00816	2.27096	0.999076	0.122625	-0.00133335	-3.02767	OK	OK	-0.00133335	-3.02767
AFUB_079580	NA	conserved hypothetical protein.	0.288525	2.0669	1.01131	0.254462	3.5051	0.123113	1.80946	-3.02195	OK	OK	1.80946	-3.02195
AFUB_035480	NA	GTP cyclohydrolase I, putative.	3.45793	20.458	32.3496	2.53521	9.35519	0.123923	3.22577	-3.01249	OK	OK	3.22577	-3.01249
AFUB_047110	NA	conserved hypothetical protein.	5.28803	21.6376	10.7017	2.69909	2.02376	0.124741	1.01704	-3.003	OK	OK	1.01704	-3.003
AFUB_037090	NA	hypothetical protein.	35.9345	107.558	88.1891	13.4377	2.45416	0.124934	1.29523	-3.00076	OK	OK	1.29523	-3.00076
AFUB_003880	NA	hypothetical protein.	0.564089	2.19806	0.702751	0.275048	1.24582	0.125132	0.317091	-2.99848	NOTEST	OK	NA	-2.99848
AFUB_047130	NA	short-chain dehydrogenase/reductase family protein, putative.	8.91348	30.3266	11.2527	3.79968	1.26244	0.125292	0.336211	-2.99663	OK	OK	0.336211	-2.99663
AFUB_041740	NA	conserved hypothetical protein.	18.2667	24.3021	10.807	3.05369	0.591623	0.125655	-0.75725	-2.99246	OK	OK	-0.75725	-2.99246
AFUB_001120	NA	conserved hypothetical protein.	7.30519	20.6546	21.2438	2.60772	2.90804	0.126254	1.54005	-2.9856	OK	OK	1.54005	-2.9856
AFUB_048030	NA	high-affinity glucose transporter, putative.	0.555897	1.19793	0.881198	0.151403	1.58518	0.126387	0.664649	-2.98408	OK	OK	0.664649	-2.98408
AFUB_014740	NA	hypothetical protein.	5.10643	11.2548	6.08836	1.4313	1.19229	0.127172	0.253739	-2.97514	OK	OK	0.253739	-2.97514
AFUB_049050	NA	conserved hypothetical protein.	8.04657	70.3253	17.6792	8.96799	2.19711	0.127522	1.13561	-2.97119	OK	OK	1.13561	-2.97119
AFUB_028330	NA	hypothetical protein.	0	4.3568	2.689	0.555915	#DIV/0!	0.127597	#DIV/0!	-2.97033	OK	OK	#DIV/0!	-2.97033
AFUB_047120	NA	acetyltransferase, GNAT family family.	36.1117	98.1068	44.2398	12.5459	1.22508	0.12788	0.292879	-2.96714	OK	OK	0.292879	-2.96714
AFUB_038080	NA	THUMP domain protein.	310.321	731.529	284.642	93.6208	0.91725	0.12798	-0.124613	-2.96601	OK	OK	-0.124613	-2.96601
AFUB_035030	NA	conserved hypothetical protein.	1.43097	6.05338	2.79116	0.778454	1.95054	0.128598	0.963871	-2.95906	OK	OK	0.963871	-2.95906
AFUB_017690	NA	GDSL lipase/acylhydrolase family protein.	0.310402	5.30124	2.65204	0.685438	8.54389	0.129298	3.09489	-2.95123	OK	OK	3.09489	-2.95123
AFUB_073830	NA	threonine rich protein.	32.7389	13.1045	13.5595	1.69764	0.414171	0.129546	-1.2717	-2.94846	OK	OK	-1.2717	-2.94846
AFUB_022430	NA	sugar hydrolase, putative.	37.1057	237.12	101.712	30.9325	2.74114	0.130451	1.45478	-2.93842	OK	OK	1.45478	-2.93842
AFUB_096630	NA	conserved hypothetical protein.	14.7484	17.9517	13.6359	2.38071	0.924568	0.132618	-0.113149	-2.91466	OK	OK	-0.113149	-2.91466
AFUB_040020	NA	conserved hypothetical protein.	252.946	535.35	158.141	71.4833	0.625197	0.133526	-0.677618	-2.9048	OK	OK	-0.677618	-2.9048
AFUB_091790	NA	serine protease, putative.	0.134596	0.28285	0.0985777	0.0377729	0.732397	0.133544	-0.449302	-2.90461	NOTEST	NOTEST	NA	NA
AFUB_081360	NA	MFS multidrug transporter, putative.	67.8029	97.399	50.4657	13.0184	0.7443	0.133661	-0.426044	-2.90335	OK	OK	-0.426044	-2.90335
AFUB_036650	NA	conserved hypothetical protein.	79.3645	855.721	358.197	114.708	4.51332	0.134048	2.17419	-2.89917	OK	OK	2.17419	-2.89917
AFUB_092090	NA	hypothetical protein.	3.12773	14.4022	1.38996	1.94209	0.444399	0.134847	-1.17007	-2.89061	OK	OK	-1.17007	-2.89061
AFUB_101840	NA	MFS transporter of unkown specificity.	1.19089	9.48069	8.35301	1.28213	7.01409	0.135236	2.81026	-2.88645	OK	OK	2.81026	-2.88645
AFUB_062010	NA	alpha,alpha-trehalose-phosphate synthase subunit, putative.	0.781222	8.60076	5.37054	1.16603	6.87454	0.135573	2.78126	-2.88286	OK	OK	2.78126	-2.88286
AFUB_099600	NA	conserved hypothetical protein.	310.781	940.654	341.569	128.15	1.09907	0.136235	0.136279	-2.87583	OK	OK	0.136279	-2.87583
AFUB_000780	NA	FAD-dependent monooxygenase (PaxM), putative.	52.0422	94.1494	76.1853	12.8315	1.46391	0.136289	0.549831	-2.87526	OK	OK	0.549831	-2.87526
AFUB_054280	NA	MFS sugar transporter, putative.	0.122047	0.691853	0.307914	0.0957026	2.52291	0.138328	1.33509	-2.85384	NOTEST	OK	NA	-2.85384
AFUB_057750	NA	hypothetical protein.	0.441217	2.34804	0.287383	0.325118	0.651342	0.138464	-0.618514	-2.85242	NOTEST	OK	NA	-2.85242
AFUB_081570	NA	integral membrane protein.	217.791	288.371	291.787	40.4459	1.33976	0.140256	0.421971	-2.83386	OK	OK	0.421971	-2.83386
AFUB_081150	NA	hypothetical protein.	1.64496	26.7711	9.81627	3.78297	5.96748	0.141308	2.57712	-2.82309	OK	OK	2.57712	-2.82309
AFUB_032640	NA	CAF1 family ribonuclease, putative.	46.8699	168.717	68.9607	23.8621	1.47132	0.141433	0.557113	-2.82181	OK	OK	0.557113	-2.82181
AFUB_088390	NA	C6 transcription factor, putative.	9.52712	30.9801	10.6956	4.43368	1.12265	0.143114	0.166905	-2.80477	OK	OK	0.166905	-2.80477
AFUB_035060	NA	hypothetical protein.	3.57799	6.0623	4.03954	0.870084	1.129	0.143524	0.175042	-2.80064	OK	OK	0.175042	-2.80064
AFUB_028320	NA	conserved hypothetical protein.	7.91118	154.136	89.0384	22.1877	11.2548	0.143949	3.49246	-2.79637	OK	OK	3.49246	-2.79637
AFUB_100990	NA	hypothetical protein.	2.29802	10.211	6.00717	1.48374	2.61406	0.145308	1.38629	-2.78281	OK	OK	1.38629	-2.78281
AFUB_062130	NA	cysteine dioxygenase, putative.	10.9198	72.2053	21.6866	10.5305	1.98599	0.145841	0.989857	-2.77753	OK	OK	0.989857	-2.77753
AFUB_070730	NA	extracellular sialidase/neuraminidase, putative.	2.35285	37.2419	23.1068	5.4401	9.82077	0.146075	3.29584	-2.77522	OK	OK	3.29584	-2.77522
AFUB_069960	NA	zinc knuckle transcription factor (CnjB), putative.	1.40176	6.26515	3.31859	0.921266	2.36745	0.147046	1.24333	-2.76566	OK	OK	1.24333	-2.76566
AFUB_057740	NA	MFS multidrug transporter, putative.	2.56375	7.79239	3.19705	1.15318	1.24702	0.147988	0.318486	-2.75645	OK	OK	0.318486	-2.75645
AFUB_079340	NA	hypothetical protein.	10.9218	64.1652	35.8429	9.5077	3.28178	0.148175	1.71448	-2.75462	OK	OK	1.71448	-2.75462
AFUB_096360	NA	haemolysin-III family protein.	2.13674	12.6059	6.45162	1.87162	3.01938	0.148472	1.59425	-2.75174	OK	OK	1.59425	-2.75174
AFUB_087290	NA	oxalate/formate antiporter, putative.	16.4509	9.34885	6.26376	1.39383	0.380755	0.149091	-1.39307	-2.74573	OK	OK	-1.39307	-2.74573
AFUB_039670	NA	aryl-alcohol oxidase; vanillyl-alcohol oxidase.	0.194464	0.910457	1.02753	0.136317	5.28391	0.149724	2.40161	-2.73963	OK	OK	2.40161	-2.73963
AFUB_033950	NA	nonribosomal peptide synthase, putative.	0.017074	0.111951	0.0696861	0.0167712	4.08142	0.149808	2.02907	-2.73881	NOTEST	NOTEST	NA	NA
AFUB_086200	NA	polyketide synthase, putative.	0.185951	0.646685	0.293766	0.0970451	1.5798	0.150065	0.659745	-2.73634	NOTEST	OK	NA	-2.73634
AFUB_016600	NA	conserved hypothetical protein.	0.0412958	0.1346	0.0352964	0.020202	0.854721	0.150089	-0.226474	-2.73611	NOTEST	NOTEST	NA	NA
AFUB_069010	NA	conserved hypothetical protein.	0.532096	9.97298	3.53018	1.49833	6.63448	0.150239	2.72998	-2.73467	OK	OK	2.72998	-2.73467
AFUB_049700	NA	RTA1 domain protein, putative.	0.217944	0.283339	0.186025	0.0426374	0.853545	0.150482	-0.228461	-2.73234	NOTEST	NOTEST	NA	NA
AFUB_041040	NA	GMC oxidoreductase, putative.	0.639004	7.20801	1.78553	1.08685	2.79424	0.150784	1.48246	-2.72945	OK	OK	1.48246	-2.72945
AFUB_074450	NA	inorganic diphosphatase, putative.	0.24009	1.12001	1.24404	0.168895	5.18156	0.150798	2.37339	-2.72931	OK	OK	2.37339	-2.72931
AFUB_034510	NA	toxin biosynthesis proten (Fum3), putative.	5.76064	40.5839	18.7886	6.14198	3.26155	0.15134	1.70556	-2.72413	OK	OK	1.70556	-2.72413
AFUB_101280	NA	HHE domain protein.	0.233618	0.380085	0.0497109	0.0575791	0.212787	0.15149	-2.23252	-2.7227	NOTEST	NOTEST	NA	NA
AFUB_077770	NA	hypothetical protein.	0.772875	18.2089	14.7144	2.76167	19.0385	0.151666	4.25085	-2.72103	OK	OK	4.25085	-2.72103
AFUB_087709	NA	hypothetical protein.	0.218682	4.25226	0.938413	0.646491	4.29122	0.152035	2.10139	-2.71753	OK	OK	2.10139	-2.71753
AFUB_015600	NA	hypothetical protein.	1.40357	3.01267	1.18215	0.459976	0.842245	0.152681	-0.247688	-2.71141	OK	OK	-0.247688	-2.71141
AFUB_085760	NA	hypothetical protein.	1.86498	12.0153	4.61009	1.83576	2.47192	0.152785	1.30563	-2.71042	OK	OK	1.30563	-2.71042
AFUB_097337	NA	hypothetical protein.	0	0.539655	0.143212	0.0826787	#DIV/0!	0.153207	#DIV/0!	-2.70645	NOTEST	NOTEST	NA	NA
AFUB_070720	NA	polyphenol monooxygenase, putative.	5.89014	79.9994	42.0859	12.2683	7.14514	0.153355	2.83696	-2.70505	OK	OK	2.83696	-2.70505
AFUB_097280	NA	4-hydroxyphenylpyruvate dioxygenase, putative.	0.0981312	0.417532	0.138541	0.0643909	1.41179	0.154218	0.497529	-2.69696	NOTEST	NOTEST	NA	NA
AFUB_081690	NA	FAD dependent oxidoreductase superfamily.	51.0926	174.786	60.5975	26.9858	1.18603	0.154393	0.246144	-2.69532	OK	OK	0.246144	-2.69532
AFUB_080210	NA	alpha-1,3 glucanase/mutanase, putative. similar to alpha-1,3-glucanase (GI:27263094) [Penicillium funiculosum] similar to mutanase MutA (GI:15072711) [Emericella nidulans] PUBMED: 11728159; (3.2.1.59)	0.179888	0.760771	0.225345	0.117667	1.2527	0.154668	0.325036	-2.69275	NOTEST	OK	NA	-2.69275
AFUB_026460	NA	hypothetical protein.	0	3.36122	0.880286	0.522884	#DIV/0!	0.155564	#DIV/0!	-2.68442	NOTEST	OK	NA	-2.68442
AFUB_085140	NA	flavin containing amine oxidase, putative.	0.160776	0.14458	0.114484	0.0225254	0.712071	0.155799	-0.489906	-2.68224	NOTEST	NOTEST	NA	NA
AFUB_005640	NA	endo-1,3(4)-beta-glucanase, putative.	23.8166	21.7665	26.2059	3.41933	1.10032	0.157091	0.137924	-2.67032	OK	OK	0.137924	-2.67032
AFUB_003890	NA	conserved hypothetical protein.	0.41384	2.57967	0.747721	0.407065	1.80679	0.157797	0.853427	-2.66386	OK	OK	0.853427	-2.66386
AFUB_051320	NA	conserved hypothetical protein.	11.4956	78.7605	33.3872	12.4296	2.90435	0.157815	1.53821	-2.66369	OK	OK	1.53821	-2.66369
AFUB_021600	NA	MFS sugar transporter, putative.	6.69358	127.008	45.0929	20.109	6.73674	0.158329	2.75205	-2.65901	OK	OK	2.75205	-2.65901
AFUB_036990	NA	RING finger domain protein, putative.	1240.98	3440.72	1266.57	546.002	1.02062	0.158688	0.0294469	-2.65573	OK	OK	0.0294469	-2.65573
AFUB_073010	NA	cellobiohydrolase D.	6.57476	33.2794	15.4457	5.30145	2.34924	0.159301	1.2322	-2.65017	OK	OK	1.2322	-2.65017
AFUB_047180	NA	integral membrane protein Pth11-like, putative.	130.348	49.2859	79.2678	7.86251	0.608124	0.159529	-0.717562	-2.64811	OK	OK	-0.717562	-2.64811
AFUB_019340	NA	conserved hypothetical protein.	8.78441	65.965	19.6441	10.5424	2.23625	0.159818	1.16108	-2.6455	OK	OK	1.16108	-2.6455
AFUB_100950	NA	hypothetical protein.	2.19235	7.08294	3.03418	1.13361	1.38399	0.160048	0.468829	-2.64342	OK	OK	0.468829	-2.64342
AFUB_013850	NA	Fasciclin domain family.	181.559	615.886	225.551	98.5968	1.2423	0.160089	0.313015	-2.64305	OK	OK	0.313015	-2.64305
AFUB_070210	NA	HAD superfamily hydrolase, putative.	142.667	412.648	165.772	66.117	1.16195	0.160226	0.216549	-2.64182	OK	OK	0.216549	-2.64182
AFUB_058150	NA	extracellular rhamnogalacturonase, putative.	1.70471	5.34139	4.86349	0.864196	2.85297	0.161792	1.51247	-2.62778	OK	OK	1.51247	-2.62778
AFUB_048400	NA	hypothetical protein.	0.5764	2.74409	1.6102	0.444147	2.79355	0.161856	1.4821	-2.62722	OK	OK	1.4821	-2.62722
AFUB_018570	NA	hypothetical protein.	0	0.958592	0.413308	0.155387	#DIV/0!	0.162099	#DIV/0!	-2.62505	NOTEST	OK	NA	-2.62505
AFUB_029720	NA	kinase activator (Atg17), putative.	114.757	278.733	251.184	45.2791	2.18883	0.162446	1.13016	-2.62197	OK	OK	1.13016	-2.62197
AFUB_064540	NA	integral membrane protein.	24.9579	174.021	79.7768	28.3075	3.19645	0.162667	1.67647	-2.62001	OK	OK	1.67647	-2.62001
AFUB_087840	NA	conserved hypothetical protein.	179.81	345.081	139.017	56.2837	0.773133	0.163103	-0.371212	-2.61615	OK	OK	-0.371212	-2.61615
AFUB_101620	NA	exo-1,3-beta glucanase, putative. similar to exo-beta-1,3-glucanase (GI:18149176) [Aspergillus phoenicis]	0.0869655	0.726762	0.49935	0.119943	5.74193	0.165038	2.52154	-2.59913	OK	OK	2.52154	-2.59913
AFUB_037000	NA	C6 transcription factor, putative.	88.7108	255.55	86.5755	42.3267	0.97593	0.16563	-0.0351509	-2.59397	OK	OK	-0.0351509	-2.59397
AFUB_064960	NA	endoglucanase, putative.	1.28837	5.93363	2.89653	0.983864	2.24821	0.165811	1.16878	-2.59238	OK	OK	1.16878	-2.59238
AFUB_100980	NA	short chain dehydrogenase, putative.	32.3496	106.968	56.3947	17.8299	1.74329	0.166684	0.801812	-2.58481	OK	OK	0.801812	-2.58481
AFUB_047950	NA	integral membrane protein.	436.615	2832.13	1848.17	472.263	4.23295	0.166752	2.08166	-2.58423	OK	OK	2.08166	-2.58423
AFUB_049200	NA	H /K ATPase alpha subunit, putative.	0.720409	8.25629	4.91677	1.37794	6.82497	0.166896	2.77082	-2.58298	OK	OK	2.77082	-2.58298
AFUB_083260	NA	C2H2 finger domain protein, putative.	21.6086	87.4969	51.1301	14.6196	2.36619	0.167087	1.24257	-2.58133	OK	OK	1.24257	-2.58133
AFUB_031180	NA	conserved hypothetical protein.	14.036	44.5546	26.4706	7.44879	1.88591	0.167183	0.915259	-2.5805	OK	OK	0.915259	-2.5805
AFUB_044760	NA	cytochrome P450 monooxygenase, putative.	0.0258358	0.908614	0.717657	0.152197	27.7776	0.167505	4.79585	-2.57773	OK	OK	4.79585	-2.57773
AFUB_029580	NA	hypothetical protein.	2.02926	10.6155	5.79551	1.77826	2.85597	0.167515	1.51398	-2.57763	OK	OK	1.51398	-2.57763
AFUB_042060	NA	conserved hypothetical protein.	201.196	956.494	419.883	160.269	2.08694	0.167559	1.06139	-2.57726	OK	OK	1.06139	-2.57726
AFUB_064370	NA	cAMP-mediated signaling protein Sok1, putative.	58.5497	260.835	95.1495	43.8788	1.62511	0.168224	0.700534	-2.57154	OK	OK	0.700534	-2.57154
AFUB_050060	NA	MFS transporter, putative.	6.16054	11.6618	7.55497	1.96381	1.22635	0.168397	0.294369	-2.57006	OK	OK	0.294369	-2.57006
AFUB_029730	NA	sulfur metabolite repression control protein SconB, putative.	332.114	925.017	414.853	155.786	1.24913	0.168414	0.320922	-2.56991	OK	OK	0.320922	-2.56991
AFUB_081440	NA	salicylate hydroxylase, putative.	0.836834	2.90399	2.49289	0.489402	2.97895	0.168527	1.57481	-2.56894	OK	OK	1.57481	-2.56894
AFUB_072770	NA	conserved hypothetical protein.	2258.29	5231.79	1985.81	882.073	0.879342	0.168599	-0.185503	-2.56833	OK	OK	-0.185503	-2.56833
AFUB_000710	NA	glycosyl transferase, putative.	6.18351	49.4779	34.3837	8.36728	5.56055	0.169111	2.47523	-2.56395	OK	OK	2.47523	-2.56395
AFUB_087850	NA	DNA-directed polymerase kappa, putative.	205.126	458.224	158.647	77.9137	0.773412	0.170034	-0.37069	-2.5561	OK	OK	-0.37069	-2.5561
AFUB_078150	NA	bZIP transcription factor (Atf7), putative.	2.01174	3.07591	2.55979	0.524764	1.27243	0.170604	0.347582	-2.55127	OK	OK	0.347582	-2.55127
AFUB_029950	NA	conserved hypothetical protein.	5.80557	16.6791	7.09962	2.84626	1.2229	0.170648	0.290304	-2.5509	OK	OK	0.290304	-2.5509
AFUB_061250	NA	hypothetical protein.	77.0784	205.733	69.608	35.1318	0.90308	0.170764	-0.147074	-2.54992	OK	OK	-0.147074	-2.54992
AFUB_006090	NA	c-14 sterol reductase, erg24	233.401	96.6449	56.1349	16.5147	0.240508	0.17088	-2.05584	-2.54894	OK	OK	-2.05584	-2.54894
AFUB_034170	NA	hypothetical protein.	3.50521	102.342	65.6453	17.5045	18.7279	0.171039	4.22712	-2.5476	OK	OK	4.22712	-2.5476
AFUB_094840	NA	conserved hypothetical protein.	0.598085	3.2312	1.30143	0.554257	2.176	0.171533	1.12168	-2.54344	OK	OK	1.12168	-2.54344
AFUB_017490	NA	exo-beta-1,3-glucanase, putative.	0.0317343	0.120947	0.0630384	0.0207657	1.98644	0.171693	0.990188	-2.5421	NOTEST	NOTEST	NA	NA
AFUB_061500	NA	hypothetical protein.	0.609889	2.3181	0.801173	0.398567	1.31364	0.171937	0.393567	-2.54005	OK	OK	0.393567	-2.54005
AFUB_100860	NA	conserved hypothetical protein.	6.52926	32.9038	15.6084	5.65924	2.39053	0.171994	1.25733	-2.53957	OK	OK	1.25733	-2.53957
AFUB_048600	NA	hypothetical protein.	0.589157	1.34237	0.926763	0.231226	1.57303	0.172252	0.653548	-2.53741	OK	OK	0.653548	-2.53741
AFUB_054460	NA	DUF636 domain protein.	166.179	818.158	552.282	140.949	3.32342	0.172276	1.73267	-2.53721	OK	OK	1.73267	-2.53721
AFUB_070980	NA	hypothetical protein.	105.413	73.292	66.2208	12.6337	0.628203	0.172375	-0.670696	-2.53638	OK	OK	-0.670696	-2.53638
AFUB_034180	NA	flavin-binding monooxygenase, putative.	23.22	490.522	310.786	84.5601	13.3844	0.172388	3.74248	-2.53627	OK	OK	3.74248	-2.53627
AFUB_061820	NA	NmrA-like family protein.	0.289727	0.945336	0.67327	0.162979	2.32381	0.172403	1.21649	-2.53614	OK	OK	1.21649	-2.53614
AFUB_033610	NA	conserved hypothetical protein.	0.811798	1.7235	0.564998	0.297571	0.695983	0.172655	-0.522875	-2.53404	OK	OK	-0.522875	-2.53404
AFUB_028370	NA	hypothetical protein.	0.254974	1.32306	1.05839	0.228736	4.15097	0.172884	2.05345	-2.53212	OK	OK	2.05345	-2.53212
AFUB_091190	NA	glucanase, putative.	2.60393	14.0119	7.01996	2.42531	2.69591	0.173089	1.43077	-2.53041	OK	OK	1.43077	-2.53041
AFUB_085490	NA	integral membrane protein, putative.	1.00369	3.39804	1.02434	0.588228	1.02057	0.173108	0.0293809	-2.53026	OK	OK	0.0293809	-2.53026
AFUB_056660	NA	hypothetical protein.	0.208804	1.77675	0.651293	0.30797	3.11916	0.173333	1.64116	-2.52838	OK	OK	1.64116	-2.52838
AFUB_048070	NA	beta-galactosidase, putative.	3.38585	10.0861	1.67076	1.75009	0.493454	0.173515	-1.01901	-2.52687	OK	OK	-1.01901	-2.52687
AFUB_054390	NA	dsRNA-specific ribonuclease III, putative.	0.240814	1.35652	0.928478	0.235642	3.85558	0.173711	1.94695	-2.52524	OK	OK	1.94695	-2.52524
AFUB_054380	NA	hypothetical protein.	346.391	845.341	535.53	146.877	1.54603	0.173749	0.628566	-2.52492	OK	OK	0.628566	-2.52492
AFUB_035570	NA	cupin domain protein.	9.45682	40.6157	25.362	7.05951	2.68187	0.173812	1.42324	-2.5244	OK	OK	1.42324	-2.5244
AFUB_031510	NA	phytanoyl-CoA dioxygenase family protein.	32.4082	287.319	180.636	50.2624	5.57377	0.174936	2.47865	-2.5151	OK	OK	2.47865	-2.5151
AFUB_045040	NA	hypothetical protein.	0.233849	0.435867	0.130875	0.0762955	0.559656	0.175043	-0.837388	-2.51422	NOTEST	OK	NA	-2.51422
AFUB_077680	NA	hypothetical protein.	0.279757	0.629176	0.233248	0.110406	0.833752	0.175477	-0.26231	-2.51065	NOTEST	OK	NA	-2.51065
AFUB_070710	NA	glycosyl hydrolase, putative.	76.0535	598.734	316.582	105.65	4.16262	0.176456	2.05749	-2.50262	OK	OK	2.05749	-2.50262
AFUB_067020	NA	conserved hypothetical protein.	65.8303	197.083	70.1978	34.8008	1.06634	0.176579	0.092674	-2.50161	OK	OK	0.092674	-2.50161
AFUB_076150	NA	conserved hypothetical protein.	873.755	3397.83	1320	600.687	1.51072	0.176785	0.595237	-2.49993	OK	OK	0.595237	-2.49993
AFUB_072730	NA	peptidase, putative.	330.436	633.387	481.769	112.013	1.45798	0.176848	0.543971	-2.49942	OK	OK	0.543971	-2.49942
AFUB_047920	NA	ATP/GTP-binding protein, putative.	42.2489	49.9943	35.5044	8.8622	0.840363	0.177264	-0.250916	-2.49603	OK	OK	-0.250916	-2.49603
AFUB_077310	NA	conserved hypothetical protein.	15.916	60.6027	15.7872	10.7761	0.991908	0.177816	-0.0117225	-2.49155	OK	OK	-0.0117225	-2.49155
AFUB_084980	NA	pyridine nucleotide-disulphide oxidoreductase family protein.	17.2181	66.6943	10.9431	11.8621	0.635558	0.177858	-0.653904	-2.4912	OK	OK	-0.653904	-2.4912
AFUB_087310	NA	high affinity methionine permease.	5.83824	87.8874	103.961	15.6613	17.8069	0.178197	4.15437	-2.48845	OK	OK	4.15437	-2.48845
AFUB_099670	NA	aquaporin.	147.339	469.372	285.284	83.8066	1.93624	0.17855	0.953259	-2.4856	OK	OK	0.953259	-2.4856
AFUB_041570	NA	DUF1275 domain protein.	18.6942	20.2933	7.18586	3.62831	0.38439	0.178793	-1.37936	-2.48363	OK	OK	-1.37936	-2.48363
AFUB_017020	NA	C6 transcription factor RegA.	0.0127559	0.349497	0.161757	0.062518	12.681	0.17888	3.66459	-2.48294	NOTEST	NOTEST	NA	NA
AFUB_091800	NA	DSBA-like thioredoxin domain protein.	3.12569	14.6683	7.38594	2.63402	2.36298	0.179572	1.24061	-2.47736	OK	OK	1.24061	-2.47736
AFUB_013150	NA	phenol 2-monooxygenase, putative.	21.6959	96.2404	41.8426	17.3063	1.92859	0.179824	0.94755	-2.47535	OK	OK	0.94755	-2.47535
AFUB_067260	NA	glucoamylase/glucan 1,4-alpha-glucosidase, putative. similar to GB:CAC28076.1: glucoamylase [Talaromyces emersonii] similar to Glucoamylase precursor (Glucan 1,4-alpha-glucosidase) (1,4-alpha-D-glucan glucohydrolase) (Swiss-Prot:P22832) [Aspergillus shirousami] PubMed=1368603	15.1025	17.9573	13.6161	3.23526	0.901579	0.180164	-0.149474	-2.47262	OK	OK	-0.149474	-2.47262
AFUB_075800	NA	conserved hypothetical protein.	0.974422	3.09913	1.49708	0.559505	1.53638	0.180536	0.619533	-2.46964	OK	OK	0.619533	-2.46964
AFUB_069020	NA	hypothetical protein.	1.94431	31.4347	13.9932	5.67993	7.197	0.18069	2.8474	-2.46841	OK	OK	2.8474	-2.46841
AFUB_021630	NA	hypothetical protein.	11.3033	51.351	25.474	9.28002	2.25368	0.180717	1.17228	-2.46819	OK	OK	1.17228	-2.46819
AFUB_025110	NA	ATP-dependent RNA helicase (Hrh1), putative.	13.7906	75.7871	53.7479	13.7072	3.89743	0.180865	1.96252	-2.46702	OK	OK	1.96252	-2.46702
AFUB_032620	NA	conserved hypothetical protein.	5.94337	8.92708	3.44335	1.61568	0.57936	0.180986	-0.787468	-2.46605	OK	OK	-0.787468	-2.46605
AFUB_048770	NA	hypothetical protein.	0.982285	5.32294	1.41255	0.964734	1.43802	0.181241	0.524088	-2.46402	OK	OK	0.524088	-2.46402
AFUB_096470	NA	conserved hypothetical protein.	339.142	423.721	411.209	77.0324	1.2125	0.1818	0.277982	-2.45958	OK	OK	0.277982	-2.45958
AFUB_088270	NA	conserved hypothetical protein.	31.2851	253.619	122.531	46.2256	3.91659	0.182264	1.9696	-2.4559	OK	OK	1.9696	-2.4559
AFUB_041700	NA	oligo-1,6-glucosidase.	3.05305	13.5838	5.41247	2.4798	1.77281	0.182556	0.826036	-2.45359	OK	OK	0.826036	-2.45359
AFUB_079570	NA	beta-xylosidase.	0.576593	4.11304	3.1026	0.752029	5.38092	0.18284	2.42785	-2.45134	OK	OK	2.42785	-2.45134
AFUB_071300	NA	Diacylglycerol acyltransferase family.	0.176779	0.542718	0.317126	0.0993638	1.79391	0.183086	0.843109	-2.44941	NOTEST	OK	NA	-2.44941
AFUB_000370	NA	extracelular cellulose binding protein (Cip2), putative. similar to cellulose binding protein Cip2 (GI:31747154) [Hypocrea jecorina] PMID: 12788920 similar to multidomain acetyl xylan esterase CesA (GI:5834678) [Ruminococcus flavefaciens] PMID: 10846217	2.1889	8.30557	1.35614	1.52878	0.619553	0.184067	-0.6907	-2.4417	OK	OK	-0.6907	-2.4417
AFUB_064050	NA	conserved hypothetical protein.	0.124159	1.98551	1.02498	0.365717	8.25538	0.184193	3.04534	-2.44071	OK	OK	3.04534	-2.44071
AFUB_070220	NA	conserved hypothetical protein.	45.7951	100.493	41.5664	18.7216	0.90766	0.186298	-0.139775	-2.42432	OK	OK	-0.139775	-2.42432
AFUB_077340	NA	MFS transporter, putative.	0.670953	5.64014	1.94501	1.05111	2.89888	0.186362	1.53549	-2.42382	OK	OK	1.53549	-2.42382
AFUB_034160	NA	hypothetical protein.	0.416819	10.5046	9.41236	1.97867	22.5814	0.188362	4.49706	-2.40842	OK	OK	4.49706	-2.40842
AFUB_100870	NA	hypothetical protein.	6.54846	34.9532	18.7621	6.58428	2.86512	0.188374	1.51859	-2.40833	OK	OK	1.51859	-2.40833
AFUB_033590	NA	conserved hypothetical protein.	0.373801	17.433	4.05226	3.28655	10.8407	0.188525	3.43838	-2.40718	OK	OK	3.43838	-2.40718
AFUB_099820	NA	conserved hypothetical protein.	7.54085	27.0223	8.4798	5.09928	1.12452	0.188706	0.169303	-2.40579	OK	OK	0.169303	-2.40579
AFUB_096160	NA	GNAT family acetyltransferase, putative.	228.683	584.161	231.105	110.261	1.01059	0.188751	0.0151994	-2.40544	OK	OK	0.0151994	-2.40544
AFUB_034230	NA	DUF895 domain membrane protein.	13.4428	65.886	30.2303	12.4428	2.24881	0.188853	1.16916	-2.40466	OK	OK	1.16916	-2.40466
AFUB_085680	NA	spherulin 4-like cell surface protein, putative.	4.08766	5.37936	3.89718	1.01684	0.953401	0.189026	-0.0688446	-2.40334	OK	OK	-0.0688446	-2.40334
AFUB_050130	NA	geranylgeranyl pyrophosphate synthase, putative.	5.99994	7.69177	7.07785	1.45695	1.17965	0.189417	0.238363	-2.40036	OK	OK	0.238363	-2.40036
AFUB_016240	NA	sphinganine hydroxylase Sur2, putative.	897.13	3007.37	1356.55	570.565	1.5121	0.189722	0.596553	-2.39804	OK	OK	0.596553	-2.39804
AFUB_034530	NA	aminotransferase, putative.	0.161301	1.1935	0.88273	0.226461	5.47256	0.189745	2.45222	-2.39786	OK	OK	2.45222	-2.39786
AFUB_076090	NA	fructosyl amine: oxygen oxidoreductase.	9.06826	24.7636	8.39642	4.70265	0.925913	0.189902	-0.111051	-2.39668	OK	OK	-0.111051	-2.39668
AFUB_092190	NA	integral membrane protein Pth11-like, putative.	162.601	192.347	156.599	36.5595	0.963088	0.190071	-0.0542611	-2.39539	OK	OK	-0.0542611	-2.39539
AFUB_092080	NA	CAIB/BAIF family enzyme.	4.67697	16.2867	5.04777	3.10452	1.07928	0.190617	0.110072	-2.39125	OK	OK	0.110072	-2.39125
AFUB_016810	NA	ABC drug exporter AbcA.	0.19389	0.840082	0.54061	0.16039	2.78823	0.190922	1.47935	-2.38895	OK	OK	1.47935	-2.38895
AFUB_000340	NA	ADAM family of metalloprotease ADM-A.	11.4295	58.6119	43.602	11.1964	3.81487	0.191026	1.93163	-2.38816	OK	OK	1.93163	-2.38816
AFUB_055710	NA	cell wall protein, putative.	10.4328	19.1709	6.65432	3.67174	0.637827	0.191527	-0.648763	-2.38438	OK	OK	-0.648763	-2.38438
AFUB_065360	NA	conserved hypothetical protein.	17.8514	84.3134	70.0241	16.1867	3.92261	0.191983	1.97181	-2.38095	OK	OK	1.97181	-2.38095
AFUB_084330	NA	C6 transcription factor, putative.	0.248378	6.76335	2.93018	1.3034	11.7973	0.192715	3.56038	-2.37546	OK	OK	3.56038	-2.37546
AFUB_016150	NA	acetyltransferase, GNAT family family.	202.422	276.12	131.695	53.2599	0.650596	0.192887	-0.620166	-2.37417	OK	OK	-0.620166	-2.37417
AFUB_032220	NA	C2H2 finger domain protein, putative.	2.07905	6.92304	2.13196	1.3407	1.02545	0.193658	0.0362559	-2.36842	OK	OK	0.0362559	-2.36842
AFUB_055440	NA	hypothetical protein.	21.2257	25.5207	11.4893	4.95075	0.541292	0.19399	-0.885521	-2.36595	OK	OK	-0.885521	-2.36595
AFUB_050660	NA	alpha-galactosidase.	40.4698	143.622	118.174	27.9082	2.92005	0.194317	1.546	-2.36352	OK	OK	1.546	-2.36352
AFUB_021620	NA	BNR/Asp-box repeat domain protein.	13.542	50.0352	31.2794	9.76112	2.30981	0.195085	1.20777	-2.35782	OK	OK	1.20777	-2.35782
AFUB_013250	NA	cell wall anchored protein, putative.	55.9733	167.952	82.4931	32.8405	1.47379	0.195535	0.559535	-2.3545	OK	OK	0.559535	-2.3545
AFUB_088280	NA	conserved hypothetical protein. frameshift	45.2803	191.915	74.9328	37.5623	1.65487	0.195724	0.726714	-2.35311	OK	OK	0.726714	-2.35311
AFUB_038070	NA	pyruvate decarboxylase PdcA, putative.	7385.46	27892.7	15048.9	5461.62	2.03764	0.195808	1.0269	-2.35249	OK	OK	1.0269	-2.35249
AFUB_081350	NA	conserved hypothetical protein.	11.4352	19.0478	18.6416	3.73564	1.63019	0.196119	0.705044	-2.3502	OK	OK	0.705044	-2.3502
AFUB_051810	NA	conserved hypothetical protein. frame shift	15.286	32.9507	23.6165	6.46272	1.54498	0.196133	0.627584	-2.3501	OK	OK	0.627584	-2.3501
AFUB_042050	NA	hypothetical protein.	12.5688	73.5456	37.0322	14.4316	2.94636	0.196227	1.55893	-2.34941	OK	OK	1.55893	-2.34941
AFUB_082360	NA	oxidoreductin.	622.498	1250.73	480.97	245.663	0.772645	0.196416	-0.372122	-2.34802	OK	OK	-0.372122	-2.34802
AFUB_084190	NA	UbiA prenyltransferase family protein.	0.0370435	0.553136	0.256813	0.108732	6.93274	0.196574	2.79343	-2.34686	NOTEST	OK	NA	-2.34686
AFUB_066690	NA	major allergen Asp F2.	10.217	48.8448	26.6752	9.62073	2.61086	0.196965	1.38453	-2.34399	OK	OK	1.38453	-2.34399
AFUB_011190	NA	conserved hypothetical protein.	1.94306	4.79097	3.33497	0.94529	1.71635	0.197307	0.779343	-2.34149	OK	OK	0.779343	-2.34149
AFUB_036980	NA	small oligopeptide transporter, OPT family.	41.491	163.618	69.2255	32.3776	1.66845	0.197885	0.738505	-2.33726	OK	OK	0.738505	-2.33726
AFUB_049310	NA	Ankyrin repeat protein.	16.6174	44.3576	28.3171	8.77963	1.70406	0.197928	0.768979	-2.33695	OK	OK	0.768979	-2.33695
AFUB_060670	NA	MFS quinate transporter, putative.	53.215	84.0495	49.4082	16.6616	0.928464	0.198236	-0.107082	-2.33471	OK	OK	-0.107082	-2.33471
AFUB_067220	NA	hypothetical protein.	97.0019	59.2003	72.0349	11.7416	0.742613	0.198337	-0.429317	-2.33398	OK	OK	-0.429317	-2.33398
AFUB_086090	NA	phytanoyl-CoA dioxygenase family protein.	1.38729	1.24725	1.11667	0.247381	0.804929	0.198341	-0.313066	-2.33394	OK	OK	-0.313066	-2.33394
AFUB_019590	NA	conserved hypothetical protein.	147.059	147.364	74.1973	29.2518	0.504541	0.1985	-0.986956	-2.33279	OK	OK	-0.986956	-2.33279
AFUB_039640	NA	cytochrome P450, putative.	3.85995	9.76562	9.50322	1.94105	2.46201	0.198764	1.29983	-2.33087	OK	OK	1.29983	-2.33087
AFUB_006970	NA	phosphoglycerate mutase family protein, putative.	1069.57	2927.87	1906.71	582.459	1.78269	0.198936	0.834055	-2.32962	OK	OK	0.834055	-2.32962
AFUB_045180	NA	RNAse III, putative.	0.703542	0.578397	0.612734	0.115275	0.870927	0.199301	-0.199376	-2.32698	OK	NOTEST	-0.199376	NA
AFUB_086060	NA	cytochrome P450 oxidoreductase OrdA-like, putative.	0.140569	0.296778	0.471845	0.059171	3.35668	0.199378	1.74703	-2.32642	OK	NOTEST	1.74703	NA
AFUB_087750	NA	hypothetical protein.	0.106999	0.17629	0.0928373	0.0351509	0.867646	0.199392	-0.204821	-2.32632	NOTEST	NOTEST	NA	NA
AFUB_080350	NA	hypothetical protein.	0	13.9594	7.28008	2.78423	#DIV/0!	0.199452	#DIV/0!	-2.32589	OK	OK	#DIV/0!	-2.32589
AFUB_085970	NA	NAD dependent epimerase/dehydratase family protein.	0.281512	2.52022	1.52606	0.502767	5.42094	0.199493	2.43854	-2.32559	OK	OK	2.43854	-2.32559
AFUB_069840	NA	hypothetical protein.	102.408	676.836	539.352	135.209	5.2667	0.199766	2.3969	-2.32362	OK	OK	2.3969	-2.32362
AFUB_050120	NA	oxidoreductase, short chain dehydrogenase/reductase family.	10.9029	12.2691	8.12572	2.45239	0.745281	0.199883	-0.424144	-2.32277	OK	OK	-0.424144	-2.32277
AFUB_030170	NA	conserved hypothetical protein.	0.104248	0.509525	0.359756	0.101857	3.45096	0.199906	1.787	-2.32261	NOTEST	NOTEST	NA	NA
AFUB_092160	NA	conserved hypothetical protein.	7.49209	57.5855	22.582	11.5228	3.01411	0.200099	1.59173	-2.32121	OK	OK	1.59173	-2.32121
AFUB_087790	NA	conserved hypothetical protein.	33.7826	30.1985	20.7296	6.0452	0.613618	0.200182	-0.704588	-2.32061	OK	OK	-0.704588	-2.32061
AFUB_091480	NA	MOSC domain protein.	105.192	217.29	106.104	43.514	1.00867	0.200258	0.0124541	-2.32007	OK	OK	0.0124541	-2.32007
AFUB_070680	NA	penicillolysin/deuterolysin metalloprotease, putative.	3.49387	25.8546	15.9422	5.18026	4.56291	0.200361	2.18995	-2.31932	OK	OK	2.18995	-2.31932
AFUB_045590	NA	conserved hypothetical protein.	0.721128	1.76554	0.308544	0.354357	0.427863	0.200707	-1.22478	-2.31683	NOTEST	OK	NA	-2.31683
AFUB_080750	NA	conserved hypothetical protein.	6.0277	9.91201	10.0771	1.98963	1.6718	0.200729	0.741401	-2.31668	OK	OK	0.741401	-2.31668
AFUB_022330	NA	hypothetical protein.	0	0.381181	0	0.0765479	#DIV/0!	0.200818	#DIV/0!	-2.31604	NOTEST	NOTEST	NA	NA
AFUB_075670	NA	hypothetical protein.	0	0.642395	0.340076	0.129754	#DIV/0!	0.201985	#DIV/0!	-2.30768	NOTEST	OK	NA	-2.30768
AFUB_048330	NA	succinate-semialdehyde dehydrogenase, putative.	0.132926	0.107059	0.0379076	0.021691	0.285178	0.202608	-1.81006	-2.30324	NOTEST	NOTEST	NA	NA
AFUB_090270	NA	siderochrome-iron transporter, putative.	83.3415	71.8403	59.9126	14.56	0.718881	0.202672	-0.476176	-2.30278	OK	OK	-0.476176	-2.30278
AFUB_077570	NA	conserved hypothetical protein.	0	0.780301	0.274247	0.158584	#DIV/0!	0.203234	#DIV/0!	-2.29878	NOTEST	OK	NA	-2.29878
AFUB_098790	NA	hypothetical protein.	45.7822	105.17	33.8277	21.4279	0.738883	0.203745	-0.436582	-2.29516	OK	OK	-0.436582	-2.29516
AFUB_058470	NA	SNF2 family helicase, putative.	1.08122	8.33406	4.30437	1.69998	3.98103	0.20398	1.99314	-2.2935	OK	OK	1.99314	-2.2935
AFUB_006790	NA	nuclear localization protein NPL6, putative.	83.87	228.556	88.0128	46.6293	1.0494	0.204017	0.0695585	-2.29324	OK	OK	0.0695585	-2.29324
AFUB_067250	NA	alpha-amylase, putative.	14.2174	68.2863	44.2419	13.9368	3.11181	0.204094	1.63776	-2.2927	OK	OK	1.63776	-2.2927
AFUB_081260	NA	peptidyl-arginine deiminase domain protein.	0.630595	2.47565	1.24981	0.506369	1.98195	0.20454	0.986923	-2.28955	OK	OK	0.986923	-2.28955
AFUB_101640	NA	dienelactone hydrolase family protein.	0.363048	0.289957	0.0513607	0.0593229	0.141471	0.204592	-2.82142	-2.28918	NOTEST	NOTEST	NA	NA
AFUB_044360	NA	conserved hypothetical protein.	1.95696	7.04183	10.014	1.44207	5.11712	0.204786	2.35533	-2.28781	OK	OK	2.35533	-2.28781
AFUB_083840	NA	rRNA processing protein CgrA.	439.862	312.285	229.708	64.0268	0.522227	0.205027	-0.93725	-2.28612	OK	OK	-0.93725	-2.28612
AFUB_043980	NA	cytochrome P450 monooxygenase, putative.	1.89236	7.25422	3.201	1.48733	1.69154	0.20503	0.758336	-2.2861	OK	OK	0.758336	-2.2861
AFUB_035610	NA	dynamin GTPase, putative.	0.0858991	0.0684151	0.169167	0.0140344	1.96937	0.205136	0.977733	-2.28535	NOTEST	NOTEST	NA	NA
AFUB_025720	NA	hypothetical protein.	0.787468	0.944902	1.64995	0.193957	2.09526	0.205267	1.06713	-2.28443	OK	OK	1.06713	-2.28443
AFUB_040200	NA	tubulin-specific chaperone c, putative.	883.059	2632.24	1170.18	541.551	1.32514	0.205738	0.406149	-2.28112	OK	OK	0.406149	-2.28112
AFUB_097710	NA	conserved hypothetical protein.	0.275581	0.328374	0.323764	0.0675607	1.17484	0.205743	0.232466	-2.28108	NOTEST	NOTEST	NA	NA
AFUB_079110	NA	arsenate reductase ArsC, putative.	119.003	91.9198	75.2498	18.9675	0.632335	0.206348	-0.661238	-2.27685	OK	OK	-0.661238	-2.27685
AFUB_006240	NA	erythromycin esterase, putative.	29.3695	158.731	92.3358	32.7824	3.14394	0.206528	1.65257	-2.27559	OK	OK	1.65257	-2.27559
AFUB_037390	NA	hypothetical protein.	2.7222	27.3954	10.7247	5.66386	3.93972	0.206745	1.97809	-2.27408	OK	OK	1.97809	-2.27408
AFUB_070700	NA	conserved hypothetical protein.	9.25164	37.6651	24.6499	7.79595	2.66438	0.206981	1.4138	-2.27243	OK	OK	1.4138	-2.27243
AFUB_049330	NA	hypothetical protein.	19.8756	47.0257	34.9934	9.73821	1.76062	0.207083	0.816084	-2.27172	OK	OK	0.816084	-2.27172
AFUB_028170	NA	hypothetical protein.	77.1461	165.314	111.489	34.2473	1.44517	0.207165	0.531236	-2.27115	OK	OK	0.531236	-2.27115
AFUB_057430	NA	hypothetical protein.	1.18439	26.425	21.1508	5.48335	17.858	0.207506	4.1585	-2.26877	OK	OK	4.1585	-2.26877
AFUB_036960	NA	ABC transporter, putative. similar to ABC transporter abc1 (GI:2414667) [Schizosaccharomyces pombe]	2.28325	2.41149	4.54672	0.502034	1.99134	0.208184	0.993737	-2.26407	OK	OK	0.993737	-2.26407
AFUB_014730	NA	conserved hypothetical protein.	323.335	654.576	206.67	136.369	0.639182	0.208332	-0.645701	-2.26304	OK	OK	-0.645701	-2.26304
AFUB_041170	NA	transporter, putative.	0.54285	2.7399	1.31126	0.570928	2.41551	0.208375	1.27233	-2.26274	OK	OK	1.27233	-2.26274
AFUB_085300	NA	ferric-chelate reductase (Fre2), putative.	0.0742742	0.957656	0.220704	0.199699	2.97148	0.208529	1.57118	-2.26168	NOTEST	OK	NA	-2.26168
AFUB_006230	NA	conserved hypothetical protein.	79.8494	318.819	142.725	66.484	1.78743	0.208532	0.837885	-2.26166	OK	OK	0.837885	-2.26166
AFUB_084730	NA	hypothetical protein.	2.04334	24.2249	10.3308	5.05433	5.05584	0.208642	2.33795	-2.2609	OK	OK	2.33795	-2.2609
AFUB_100880	NA	hypothetical protein.	12.2967	51.9441	23.8624	10.8381	1.94055	0.208649	0.956468	-2.26085	OK	OK	0.956468	-2.26085
AFUB_033580	NA	C6 transcription factor, putative.	0.0192266	2.23977	1.01985	0.468931	53.0437	0.209366	5.72911	-2.2559	OK	OK	5.72911	-2.2559
AFUB_044830	NA	nonribosomal peptide synthase SidD.	5.74259	4.61583	3.99553	0.967649	0.695771	0.209637	-0.523315	-2.25403	OK	OK	-0.523315	-2.25403
AFUB_071600	NA	serine/threonine-protein kinase. similar to GB:CAC39299.1: SRPK1a protein kinase {Homo sapiens;}	681.11	1708.17	1054.66	358.259	1.54844	0.209733	0.630818	-2.25338	OK	OK	0.630818	-2.25338
AFUB_043420	NA	conserved hypothetical protein.	13.0071	99.9389	42.1973	20.9938	3.24417	0.210066	1.69785	-2.25108	OK	OK	1.69785	-2.25108
AFUB_021530	NA	hypothetical protein.	4.44049	19.3883	9.44033	4.07656	2.12597	0.210259	1.08812	-2.24976	OK	OK	1.08812	-2.24976
AFUB_031390	NA	short chain dehydrogenase/oxidoreductase, putative.	149.504	428.892	177.202	90.5602	1.18527	0.211149	0.245211	-2.24367	OK	OK	0.245211	-2.24367
AFUB_028160	NA	MFS multidrug transporter, putative.	185.521	278.208	157.247	59.0224	0.847597	0.212152	-0.23855	-2.23683	OK	OK	-0.23855	-2.23683
AFUB_029620	NA	conserved hypothetical protein.	55.6578	131.707	72.0227	28.0313	1.29403	0.212831	0.371868	-2.23222	OK	OK	0.371868	-2.23222
AFUB_061950	NA	ThiJ/PfpI family protein.	28.1061	26.1561	14.6655	5.5741	0.521791	0.213109	-0.938457	-2.23034	OK	OK	-0.938457	-2.23034
AFUB_090780	NA	conserved hypothetical protein.	0.32761	1.66432	1.10162	0.354872	3.3626	0.213223	1.74958	-2.22956	OK	OK	1.74958	-2.22956
AFUB_037550	NA	conserved hypothetical protein.	15.2728	64.8146	32.77	13.8227	2.14564	0.213265	1.10141	-2.22928	OK	OK	1.10141	-2.22928
AFUB_087820	NA	phytase, putative.	28.3195	76.6006	35.7269	16.3654	1.26157	0.213646	0.335215	-2.22671	OK	OK	0.335215	-2.22671
AFUB_094850	NA	fructosyl amino acid oxidase, putative.	1.43847	5.6576	1.50046	1.20968	1.04309	0.213815	0.0608697	-2.22556	OK	OK	0.0608697	-2.22556
AFUB_055430	NA	conserved hypothetical protein.	11.9281	15.4676	6.45399	3.31207	0.541074	0.21413	-0.886101	-2.22344	OK	OK	-0.886101	-2.22344
AFUB_049090	NA	integral membrane protein, putative.	0.258028	2.36304	0.379054	0.506245	1.46904	0.214235	0.554876	-2.22274	NOTEST	OK	NA	-2.22274
AFUB_097470	NA	conserved hypothetical protein.	0.584517	12.178	4.12874	2.6098	7.06351	0.214304	2.82038	-2.22227	OK	OK	2.82038	-2.22227
AFUB_057590	NA	acyl-CoA dehydrogenase, putative.	62.5442	388.59	212.661	83.397	3.40017	0.214614	1.76561	-2.22018	OK	OK	1.76561	-2.22018
AFUB_000350	NA	amidase family protein.	11.6607	49.4239	37.1961	10.6088	3.18987	0.214649	1.6735	-2.21995	OK	OK	1.6735	-2.21995
AFUB_079350	NA	AMP-binding enzyme, putative.	3.43681	10.4138	5.19067	2.24489	1.51032	0.215569	0.594851	-2.21378	OK	OK	0.594851	-2.21378
AFUB_071840	NA	UPF0075 domain protein.	4.05755	5.7941	6.01047	1.24983	1.48131	0.215707	0.566869	-2.21285	OK	OK	0.566869	-2.21285
AFUB_026880	NA	conserved hypothetical protein.	55.1679	339.526	145.152	73.2862	2.6311	0.215849	1.39566	-2.21191	OK	OK	1.39566	-2.21191
AFUB_025330	NA	potassium transporter.	59.484	175.593	93.6477	37.9162	1.57433	0.215932	0.654742	-2.21135	OK	OK	0.654742	-2.21135
AFUB_081500	NA	C6 transcription factor, putative.	5.74623	26.6282	8.24433	5.79665	1.43474	0.217688	0.520787	-2.19966	OK	OK	0.520787	-2.19966
AFUB_049320	NA	conserved hypothetical protein.	45.5508	88.6771	64.3719	19.3414	1.41319	0.21811	0.498955	-2.19687	OK	OK	0.498955	-2.19687
AFUB_066680	NA	ZIP Zinc transporter, putative.	16.6084	78.3539	47.2848	17.1145	2.84704	0.218426	1.50946	-2.19479	OK	OK	1.50946	-2.19479
AFUB_016380	NA	mRNA splicing factor (Prp18), putative.	17.7457	63.3886	19.6149	13.8773	1.10533	0.218924	0.14448	-2.1915	OK	OK	0.14448	-2.1915
AFUB_088230	NA	polyketide synthase, putative.	2.02441	4.78946	4.63738	1.04991	2.29073	0.219213	1.19581	-2.1896	OK	OK	1.19581	-2.1896
AFUB_041580	NA	potassium channel, putative.	4.7861	14.6855	2.75564	3.22465	0.575759	0.219581	-0.796463	-2.18718	OK	OK	-0.796463	-2.18718
AFUB_039520	NA	conserved hypothetical protein.	19.5886	88.6907	83.6963	19.4882	4.2727	0.219732	2.09515	-2.18618	OK	OK	2.09515	-2.18618
AFUB_013170	NA	conserved hypothetical protein.	6.77838	23.881	12.0252	5.25195	1.77405	0.219922	0.827048	-2.18494	OK	OK	0.827048	-2.18494
AFUB_022620	NA	MT-A70 family.	16.9903	60.0564	33.6607	13.2173	1.98117	0.220081	0.986354	-2.18389	OK	OK	0.986354	-2.18389
AFUB_059550	NA	MFS efflux transporter, putative.	88.4028	73.1144	105.986	16.1203	1.1989	0.220481	0.26171	-2.18128	OK	OK	0.26171	-2.18128
AFUB_085790	NA	conserved hypothetical protein.	71.45	70.1858	46.8459	15.4756	0.655646	0.220495	-0.609011	-2.18118	OK	OK	-0.609011	-2.18118
AFUB_091880	NA	hypothetical protein.	1.45833	3.67721	0	0.811004	0	0.220549	#NUM!	-2.18083	OK	OK	#NUM!	-2.18083
AFUB_021910	NA	cell wall biogenesis protein, putative.	12.197	35.3651	11.4665	7.80079	0.940108	0.220579	-0.0891012	-2.18063	OK	OK	-0.0891012	-2.18063
AFUB_055720	NA	conserved hypothetical protein.	55.0657	109.205	44.6952	24.2427	0.81167	0.221993	-0.301034	-2.17142	OK	OK	-0.301034	-2.17142
AFUB_100790	NA	WD40 repeat protein.	0.146621	0.922702	0.251052	0.20518	1.71225	0.222369	0.775894	-2.16897	NOTEST	OK	NA	-2.16897
AFUB_039680	NA	15-hydroxyprostaglandin dehydrogenase (NAD(+)).	0.865426	9.82278	10.8028	2.18586	12.4826	0.22253	3.64185	-2.16793	OK	OK	3.64185	-2.16793
AFUB_028530	NA	PtaB protein, putative.	220.601	575.428	219.934	128.266	0.996976	0.222905	-0.00436868	-2.1655	OK	OK	-0.00436868	-2.1655
AFUB_090570	NA	conserved hypothetical protein.	38.7102	134.005	105.96	29.9772	2.73726	0.223702	1.45273	-2.16035	OK	OK	1.45273	-2.16035
AFUB_003940	NA	MFS sugar transporter, putative.	12.9448	69.1078	32.5095	15.4597	2.51139	0.223704	1.32849	-2.16034	OK	OK	1.32849	-2.16034
AFUB_025140	NA	conserved hypothetical protein.	6.02733	15.2415	6.55421	3.41666	1.08742	0.224168	0.120903	-2.15735	OK	OK	0.120903	-2.15735
AFUB_042000	NA	WSC domain protein, putative.	161.793	217.404	129.39	48.7514	0.799726	0.224243	-0.322423	-2.15686	OK	OK	-0.322423	-2.15686
AFUB_081510	NA	FMN dependent dehydrogenase, putative. similar to SP:P21795: Lactate 2-monooxygenase (Lactate oxidase) [Mycobacterium smegmatis]; GO_function: oxidoreductase activity [GO ID 0016491]; (1.13.12.-)	3.41246	12.4441	4.46826	2.79181	1.3094	0.224348	0.388901	-2.15619	OK	OK	0.388901	-2.15619
AFUB_039510	NA	hypothetical protein.	14.8174	72.1812	59.638	16.2079	4.02486	0.224545	2.00894	-2.15493	OK	OK	2.00894	-2.15493
AFUB_021010	NA	hypothetical protein.	1.71289	12.8989	5.16347	2.89888	3.01448	0.224739	1.59191	-2.15368	OK	OK	1.59191	-2.15368
AFUB_034470	NA	fungal specific transcription factor, putative.	0.0139075	0.181133	0.191429	0.0407156	13.7644	0.224783	3.78287	-2.1534	NOTEST	NOTEST	NA	NA
AFUB_070770	NA	conserved hypothetical protein.	1.73601	14.1402	3.27955	3.18242	1.88913	0.225062	0.917723	-2.15161	OK	OK	0.917723	-2.15161
AFUB_021900	NA	pyruvate dehydrogenase E1 component alpha subunit, putative.	7.1058	23.6984	7.47711	5.35299	1.05225	0.22588	0.0734837	-2.14637	OK	OK	0.0734837	-2.14637
AFUB_064010	NA	sphingolipid desaturase, putative.	275.096	298.957	258.336	67.6067	0.939076	0.226142	-0.0906865	-2.1447	OK	OK	-0.0906865	-2.1447
AFUB_016510	NA	translation elongation factor eEF-1B gamma subunit, putative.	538.289	455.151	580.73	103.1	1.07884	0.226518	0.109487	-2.1423	OK	OK	0.109487	-2.1423
AFUB_087180	NA	salicylate hydroxylase, putative.	0.0302349	0.195786	0.128965	0.0445101	4.26543	0.227341	2.09269	-2.13707	NOTEST	NOTEST	NA	NA
AFUB_089380	NA	oxidoreductase, 2-nitropropane dioxygenase family, putative.	237.565	611.758	396.521	139.141	1.66911	0.227445	0.739075	-2.13641	OK	OK	0.739075	-2.13641
AFUB_088380	NA	C6 transcription factor, putative.	13.9224	44.2721	21.7042	10.073	1.55894	0.227525	0.640566	-2.1359	OK	OK	0.640566	-2.1359
AFUB_056410	NA	conserved hypothetical protein.	0.045984	0.295746	0.0196085	0.0675515	0.42642	0.228411	-1.22965	-2.1303	NOTEST	NOTEST	NA	NA
AFUB_026980	NA	proline permease, putative.	2.97763	5.05567	2.69558	1.15707	0.905277	0.228866	-0.143569	-2.12743	OK	OK	-0.143569	-2.12743
AFUB_048410	NA	hypothetical protein.	1.55655	9.28664	6.04902	2.12656	3.88617	0.228991	1.95835	-2.12664	OK	OK	1.95835	-2.12664
AFUB_050320	NA	hypothetical protein.	2.44722	15.8724	13.4353	3.63672	5.49003	0.229122	2.45681	-2.12581	OK	OK	2.45681	-2.12581
AFUB_076760	NA	alpha-ketoglutarate-dependent taurine dioxygenase.	72.2461	244.985	122.93	56.1505	1.70155	0.2292	0.766845	-2.12532	OK	OK	0.766845	-2.12532
AFUB_041690	NA	conserved hypothetical protein.	39.4998	118.568	73.3619	27.1783	1.85727	0.229221	0.893186	-2.12519	OK	OK	0.893186	-2.12519
AFUB_025510	NA	aspartate transaminase, putative.	793.879	2106.51	1067.05	482.973	1.3441	0.229276	0.426637	-2.12484	OK	OK	0.426637	-2.12484
AFUB_080490	NA	conserved hypothetical protein.	1.22014	0.31288	0.515944	0.0717452	0.422856	0.229306	-1.24176	-2.12466	OK	NOTEST	-1.24176	NA
AFUB_000830	NA	adenylate-forming enzyme, putative. similar to adenylate-forming enzyme AfeA (GI:34558504) [Emericella nidulans]	233.53	137.864	97.1014	31.6477	0.415798	0.229557	-1.26604	-2.12307	OK	OK	-1.26604	-2.12307
AFUB_000790	NA	integral membrane protein.	22.423	43.9466	45.1779	10.0944	2.0148	0.229697	1.01064	-2.1222	OK	OK	1.01064	-2.1222
AFUB_032750	NA	conserved hypothetical protein.	3.82841	12.7068	6.39268	2.92669	1.6698	0.230325	0.739676	-2.11826	OK	OK	0.739676	-2.11826
AFUB_029790	NA	hypothetical protein.	0.772791	1.27084	0.358545	0.292952	0.463961	0.230518	-1.10792	-2.11705	OK	OK	-1.10792	-2.11705
AFUB_032880	NA	NACHT domain protein. contains a NACHT domain similar to beta transducin-like protein HET-D2Y (GI:17225210) [Podospora anserina]	0.729175	10.7089	6.27014	2.4694	8.59895	0.230593	3.10416	-2.11658	OK	OK	3.10416	-2.11658
AFUB_028360	NA	conserved hypothetical protein.	5.09729	13.0217	15.9069	3.00277	3.12066	0.230597	1.64185	-2.11655	OK	OK	1.64185	-2.11655
AFUB_067200	NA	GABA permease, putative.	15.5377	18.2826	25.1813	4.22197	1.62066	0.230928	0.69658	-2.11448	OK	OK	0.69658	-2.11448
AFUB_078110	NA	BNR/Asp-box repeat domain protein.	0.0683253	0.287436	0.271221	0.0664403	3.96955	0.231148	1.98898	-2.11311	NOTEST	NOTEST	NA	NA
AFUB_037010	NA	MFS sugar transporter, putative.	67.5978	120.977	109.044	27.9766	1.61313	0.231256	0.689862	-2.11244	OK	OK	0.689862	-2.11244
AFUB_090490	NA	alkaline serine protease (PR1), putative.	2.13667	39.5454	28.7162	9.19826	13.4397	0.2326	3.74843	-2.10408	OK	OK	3.74843	-2.10408
AFUB_057340	NA	conserved hypothetical protein.	7.38277	42.432	18.9675	9.87124	2.56916	0.232637	1.3613	-2.10385	OK	OK	1.3613	-2.10385
AFUB_045200	NA	conserved hypothetical protein.	3.34293	35.3177	16.8986	8.21673	5.05503	0.232652	2.33772	-2.10376	OK	OK	2.33772	-2.10376
AFUB_101210	NA	sensor histidine kinase/response regulator, putative.	67.8392	129.249	26.519	30.1031	0.39091	0.232908	-1.35509	-2.10217	OK	OK	-1.35509	-2.10217
AFUB_021610	NA	oxidoreductase, short-chain dehydrogenase/reductase family.	110.516	115.652	97.5801	26.9508	0.88295	0.233034	-0.179596	-2.10139	OK	OK	-0.179596	-2.10139
AFUB_049160	NA	hypothetical protein.	0.815017	1.96389	1.48923	0.4582	1.82724	0.233312	0.869665	-2.09966	OK	OK	0.869665	-2.09966
AFUB_096150	NA	transcriptional activator (PtaC), putative.	194.014	445.839	220.304	104.053	1.13551	0.233387	0.183335	-2.0992	OK	OK	0.183335	-2.0992
AFUB_045660	NA	conserved hypothetical protein.	0.0751346	0.632708	0.133526	0.147739	1.77716	0.233503	0.829571	-2.09849	NOTEST	OK	NA	-2.09849
AFUB_049740	NA	hypothetical protein.	2.97527	84.2097	42.0091	19.6798	14.1194	0.2337	3.81961	-2.09727	OK	OK	3.81961	-2.09727
AFUB_058820	NA	scramblase family protein.	49.6205	402.536	212.218	94.0852	4.27682	0.233731	2.09654	-2.09708	OK	OK	2.09654	-2.09708
AFUB_043960	NA	MFS transporter, putative.	13.1484	49.0671	10.5107	11.4708	0.79939	0.233778	-0.323028	-2.09679	OK	OK	-0.323028	-2.09679
AFUB_045410	NA	isopropanol dehydrogenase, putative.	2.48549	9.79769	3.01233	2.29385	1.21197	0.234122	0.27735	-2.09467	OK	OK	0.27735	-2.09467
AFUB_049150	NA	CRAL/TRIO domain protein.	17.8395	39.677	19.6557	9.29175	1.10181	0.234185	0.139873	-2.09428	OK	OK	0.139873	-2.09428
AFUB_015200	NA	laccase TilA, putative.	31.7127	42.6043	46.2162	9.97794	1.45734	0.2342	0.543338	-2.09419	OK	OK	0.543338	-2.09419
AFUB_039690	NA	hypothetical protein. similar to 4-carboxymuconolactone decarboxylase PcaC (GI:33598151) [Bordetella parapertussis]	0.324557	2.71368	1.85631	0.635621	5.71952	0.234228	2.51589	-2.09401	OK	OK	2.51589	-2.09401
AFUB_091160	NA	phospholipase PldA, putative.	861.828	997.379	285.834	233.84	0.33166	0.234455	-1.59222	-2.09262	OK	OK	-1.59222	-2.09262
AFUB_000010	NA	dynamin family GTPase, putative. similar to GB:CAE81930.1: GTP-binding protein [Neurospora crassa]	0.0550687	0.74537	0.220418	0.175379	4.0026	0.235291	2.00094	-2.08748	NOTEST	OK	NA	-2.08748
AFUB_097290	NA	isoflavone reductase family protein.	5.08217	10.8494	5.45761	2.55594	1.07387	0.235584	0.102825	-2.08569	OK	OK	0.102825	-2.08569
AFUB_056480	NA	RAS small monomeric GTPase (Rsr1), putative.	104.924	118.768	118.419	27.9856	1.12862	0.235632	0.174556	-2.08539	OK	OK	0.174556	-2.08539
AFUB_071030	NA	metalloreductase, putative.	32.5643	34.57	24.6328	8.15321	0.756436	0.235846	-0.402711	-2.08408	OK	OK	-0.402711	-2.08408
AFUB_045210	NA	catechol dioxygenase, putative.	8.48652	26.5472	10.0829	6.26419	1.18811	0.235964	0.248666	-2.08336	OK	OK	0.248666	-2.08336
AFUB_095910	NA	conserved hypothetical protein.	1.203	4.4467	2.91627	1.05079	2.42416	0.236308	1.27749	-2.08126	OK	OK	1.27749	-2.08126
AFUB_018010	NA	xylosidase/glycosyl hydrolase, putative.	0.672936	2.49053	1.69063	0.590082	2.51232	0.23693	1.32902	-2.07747	OK	OK	1.32902	-2.07747
AFUB_084400	NA	alpha-ketoglutarate-dependent taurine dioxygenase.	0.0259746	0.429517	0.49553	0.101825	19.0775	0.237069	4.2538	-2.07662	OK	OK	4.2538	-2.07662
AFUB_086340	NA	O-methyltransferase, putative.	39.2859	30.334	31.3926	7.19426	0.799081	0.237168	-0.323587	-2.07602	OK	OK	-0.323587	-2.07602
AFUB_062580	NA	telomere-associated RecQ helicase, putative.	0.358481	0.996561	0.309725	0.236407	0.863993	0.237223	-0.210909	-2.07569	NOTEST	OK	NA	-2.07569
AFUB_061580	NA	NUDIX domain, putative.	886.504	3407.1	1960.91	809.73	2.21196	0.23766	1.14532	-2.07303	OK	OK	1.14532	-2.07303
AFUB_083240	NA	conserved hypothetical protein.	36.4622	36.7774	35.896	8.75624	0.984472	0.238088	-0.0225785	-2.07044	OK	OK	-0.0225785	-2.07044
AFUB_057580	NA	67 kDa myosin-cross-reactive antigen family protein.	176.766	941.96	654.154	224.328	3.70068	0.23815	1.88779	-2.07006	OK	OK	1.88779	-2.07006
AFUB_060180	NA	adenylate-forming enzyme AfeA.	186.672	105.677	98.2789	25.1991	0.526479	0.238454	-0.925552	-2.06822	OK	OK	-0.925552	-2.06822
AFUB_047900	NA	MFS peptide transporter, putative.	14.8344	34.2441	27.5403	8.172	1.85652	0.23864	0.892598	-2.06709	OK	OK	0.892598	-2.06709
AFUB_033530	NA	conserved hypothetical protein.	4.93563	67.9815	27.0485	16.2234	5.48025	0.238644	2.45424	-2.06707	OK	OK	2.45424	-2.06707
AFUB_061590	NA	small oligopeptide transporter, OPT family.	33.0109	154.572	59.2602	36.9523	1.79517	0.239062	0.844121	-2.06454	OK	OK	0.844121	-2.06454
AFUB_016700	NA	endo-arabinanase, putative.	0.116609	0.32059	0.133725	0.0767021	1.14678	0.239253	0.19759	-2.06339	NOTEST	NOTEST	NA	NA
AFUB_039720	NA	alpha/beta fold family hydrolase, putative.	0.195338	1.43284	0.864308	0.343079	4.42468	0.23944	2.14557	-2.06226	OK	OK	2.14557	-2.06226
AFUB_000360	NA	conserved hypothetical protein.	1.51646	5.04705	1.9815	1.21273	1.30666	0.240285	0.385886	-2.05718	OK	OK	0.385886	-2.05718
AFUB_031600	NA	hypothetical protein.	20.6763	105.669	63.5994	25.4194	3.07596	0.240557	1.62104	-2.05555	OK	OK	1.62104	-2.05555
AFUB_070750	NA	MFS multidrug transporter, putative.	0.191947	0.195297	0.367874	0.046986	1.91654	0.240587	0.938504	-2.05537	NOTEST	NOTEST	NA	NA
AFUB_038090	NA	hypothetical protein.	4.2942	11.3816	4.8382	2.74568	1.12668	0.241238	0.172081	-2.05147	OK	OK	0.172081	-2.05147
AFUB_037080	NA	trehalose synthase (Ccg-9), putative.	1069.05	2633.66	1009	636.012	0.943829	0.241494	-0.0834032	-2.04994	OK	OK	-0.0834032	-2.04994
AFUB_084590	NA	glycosyltransferase, putative.	0.403029	1.56623	0.632876	0.379203	1.5703	0.242112	0.651039	-2.04625	OK	OK	0.651039	-2.04625
AFUB_016000	NA	short chain dehydrogenase family protein.	18.3304	45.7399	14.2588	11.0756	0.777877	0.242143	-0.362386	-2.04607	OK	OK	-0.362386	-2.04607
AFUB_007740	NA	conserved hypothetical protein.	309.691	527.903	250.498	127.854	0.808864	0.242192	-0.30603	-2.04578	OK	OK	-0.30603	-2.04578
AFUB_022150	NA	conserved hypothetical protein.	12.2124	22.2337	22.8377	5.39699	1.87004	0.242739	0.903071	-2.04252	OK	OK	0.903071	-2.04252
AFUB_041160	NA	alpha-ketoglutarate-dependent taurine dioxygenase.	0.991032	15.1113	7.44605	3.67386	7.51343	0.24312	2.90947	-2.04026	OK	OK	2.90947	-2.04026
AFUB_001360	NA	conserved hypothetical protein.	20.611	264.676	223.657	64.4478	10.8513	0.243497	3.4398	-2.03802	OK	OK	3.4398	-2.03802
AFUB_060660	NA	arylsulfatase, putative.	20.2407	35.372	21.0197	8.61881	1.03849	0.243662	0.0544829	-2.03705	OK	OK	0.0544829	-2.03705
AFUB_091760	NA	hypothetical protein.	0.340691	0.457093	0.434464	0.111448	1.27524	0.243819	0.350773	-2.03612	OK	OK	0.350773	-2.03612
AFUB_098630	NA	phenazine biosynthesis-like protein, putative.	263.283	237.239	111.19	57.9567	0.422321	0.244297	-1.24359	-2.03329	OK	OK	-1.24359	-2.03329
AFUB_079150	NA	C6 transcription factor, putative.	7.07748	11.0792	8.16527	2.70738	1.1537	0.244366	0.206265	-2.03288	OK	OK	0.206265	-2.03288
AFUB_047610	NA	oxidoreductase, 2OG-Fe(II) oxygenase family, putative.	9.77809	14.9917	7.25426	3.6689	0.741889	0.244729	-0.430724	-2.03074	OK	OK	-0.430724	-2.03074
AFUB_024040	NA	hypothetical protein.	1.5908	0.913277	6.19883	0.223637	3.89667	0.244873	1.96224	-2.02989	OK	OK	1.96224	-2.02989
AFUB_086170	NA	conserved hypothetical protein.	2.32458	2.07477	3.59133	0.508723	1.54494	0.245195	0.627548	-2.028	OK	OK	0.627548	-2.028
AFUB_001270	NA	hypothetical protein.	6.40625	12.7092	8.59575	3.11758	1.34178	0.245301	0.424143	-2.02737	OK	OK	0.424143	-2.02737
AFUB_012920	NA	conserved hypothetical protein.	308.077	575.472	376.348	141.181	1.2216	0.245331	0.288776	-2.0272	OK	OK	0.288776	-2.0272
AFUB_081320	NA	Rieske 2Fe-2S family protein, putative.	0.60091	2.84474	1.76595	0.698613	2.93879	0.245581	1.55522	-2.02573	OK	OK	1.55522	-2.02573
AFUB_070430	NA	isocitrate lyase AcuD.	223.04	423.998	54.5794	104.391	0.244707	0.246206	-2.03087	-2.02206	OK	OK	-2.03087	-2.02206
AFUB_046370	NA	hypothetical protein.	0.724092	0.385156	0.325263	0.0948365	0.449201	0.246229	-1.15457	-2.02193	OK	NOTEST	-1.15457	NA
AFUB_000810	NA	cytochrome P450.	9.70404	4.49653	4.80545	1.10991	0.495201	0.246837	-1.01391	-2.01837	OK	OK	-1.01391	-2.01837
AFUB_081130	NA	ubiE/COQ5 methyltransferase, putative.	0.933763	1.19664	5.19947	0.295447	5.5683	0.246897	2.47724	-2.01802	OK	OK	2.47724	-2.01802
AFUB_069950	NA	conserved hypothetical protein.	8.3535	20.3432	14.0823	5.0259	1.6858	0.247056	0.75343	-2.01709	OK	OK	0.75343	-2.01709
AFUB_075660	NA	nonribosomal peptide synthase, putative.	0.0465003	0.516731	0.350319	0.127778	7.53369	0.247281	2.91336	-2.01577	NOTEST	OK	NA	-2.01577
AFUB_010600	NA	DNA mismatch repair protein Msh5, putative.	1.48403	1.9881	1.75801	0.491767	1.18462	0.247355	0.244423	-2.01534	OK	OK	0.244423	-2.01534
AFUB_007790	NA	autophagic death protein Aut7/IDI-7, putative.	8950.44	17759.7	10332.6	4399.54	1.15442	0.247726	0.207173	-2.01318	OK	OK	0.207173	-2.01318
AFUB_047580	NA	putative exported protein.	62.0743	85.7004	124.376	21.2364	2.00366	0.247798	1.00264	-2.01276	OK	OK	1.00264	-2.01276
AFUB_001440	NA	conserved hypothetical protein.	8457.66	15097.4	4604.48	3746.84	0.544415	0.248178	-0.87722	-2.01055	OK	OK	-0.87722	-2.01055
AFUB_000330	NA	MFS monosaccharide transporter, putative.	3.27323	22.3705	11.6853	5.55819	3.56996	0.248461	1.83591	-2.00891	OK	OK	1.83591	-2.00891
AFUB_029740	NA	C6 finger domain protein, putative.	8.39318	18.7037	12.4976	4.65472	1.48902	0.248866	0.574362	-2.00656	OK	OK	0.574362	-2.00656
AFUB_075540	NA	CsgA-like short chain dehydrogenase/reductase, putative. similar to PIR:S77176: cell-cell signaling protein csgA [Synechocystis sp]	172.508	292.702	216.075	72.9581	1.25255	0.249257	0.324869	-2.00429	OK	OK	0.324869	-2.00429
AFUB_062350	NA	conserved hypothetical protein.	8505.92	24328.1	11154.4	6079.33	1.31137	0.249889	0.391074	-2.00064	OK	OK	0.391074	-2.00064
AFUB_086320	NA	cytochrome P450, putative.	2.86691	1.95205	1.81999	0.489137	0.634826	0.250576	-0.655566	-1.99668	OK	OK	-0.655566	-1.99668
AFUB_066310	NA	phosphate transporter.	12.6863	105.595	74.2237	26.4939	5.8507	0.250901	2.54861	-1.99481	OK	OK	2.54861	-1.99481
AFUB_092450	NA	branched-chain amino acid aminotransferase, putative.	0.629261	5.72565	2.37514	1.43689	3.77449	0.250957	1.91628	-1.99449	OK	OK	1.91628	-1.99449
AFUB_049210	NA	hypothetical protein.	1.43536	14.0358	8.52532	3.52475	5.9395	0.251126	2.57034	-1.99352	OK	OK	2.57034	-1.99352
AFUB_076710	NA	conserved hypothetical protein.	0.464203	2.84639	2.08419	0.716359	4.48982	0.251673	2.16666	-1.99038	OK	OK	2.16666	-1.99038
AFUB_029430	NA	malate dehydrogenase.	0.522455	1.1262	0.997192	0.283466	1.90867	0.251701	0.932565	-1.99022	OK	OK	0.932565	-1.99022
AFUB_087860	NA	DNA damage response protein RcaA.	36.304	93.667	49.6027	23.5875	1.36632	0.251823	0.45029	-1.98952	OK	OK	0.45029	-1.98952
AFUB_079040	NA	conserved hypothetical protein.	56.2537	42.4593	41.5919	10.7067	0.739363	0.252164	-0.435645	-1.98757	OK	OK	-0.435645	-1.98757
AFUB_042010	NA	vacuolar carboxypeptidase Cps1, putative.	14.4951	28.1507	12.7359	7.11819	0.878635	0.25286	-0.186664	-1.98359	OK	OK	-0.186664	-1.98359
AFUB_042980	NA	histone H1.	188.847	194.34	77.0981	49.1754	0.408257	0.253038	-1.29245	-1.98257	OK	OK	-1.29245	-1.98257
AFUB_076620	NA	GPI anchored CFEM domain protein.	2.6147	10.7242	4.69643	2.71981	1.79616	0.253614	0.844919	-1.97929	OK	OK	0.844919	-1.97929
AFUB_020740	NA	hypothetical protein.	9.42557	111.589	251.24	28.3964	26.6552	0.254473	4.73634	-1.97441	OK	OK	4.73634	-1.97441
AFUB_017600	NA	carboxyphosphonoenolpyruvate phosphonomutase, putative.	0.330218	1.8362	1.44523	0.469267	4.37659	0.255564	2.12981	-1.96824	OK	OK	2.12981	-1.96824
AFUB_070190	NA	unfolded protein response Orm1, putative.	286.35	310.366	168.386	79.595	0.588043	0.256455	-0.766007	-1.96322	OK	OK	-0.766007	-1.96322
AFUB_076280	NA	small oligopeptide transporter, OPT family.	19.2759	65.4698	29.6309	16.8279	1.5372	0.257033	0.620304	-1.95997	OK	OK	0.620304	-1.95997
AFUB_065350	NA	raffinose synthase protein Sip1, putative.	27.895	124.66	84.3331	32.0823	3.02323	0.257358	1.59609	-1.95815	OK	OK	1.59609	-1.95815
AFUB_062360	NA	phosphorylase, putative.	288.983	439.456	237.632	113.161	0.822304	0.257502	-0.282256	-1.95734	OK	OK	-0.282256	-1.95734
AFUB_045800	NA	MSF multidrug transporter, putative.	14.414	31.8661	26.6035	8.20989	1.84567	0.257637	0.884145	-1.95659	OK	OK	0.884145	-1.95659
AFUB_099860	NA	hypothetical protein.	0.861516	2.45359	0.931587	0.63277	1.08133	0.257896	0.112813	-1.95514	OK	OK	0.112813	-1.95514
AFUB_076010	NA	conserved hypothetical protein.	0.397088	0.410259	0.719625	0.10586	1.81226	0.258032	0.857787	-1.95438	OK	NOTEST	0.857787	NA
AFUB_092700	NA	RING finger protein.	0.853757	6.59882	3.33615	1.70369	3.90761	0.258181	1.96629	-1.95355	OK	OK	1.96629	-1.95355
AFUB_020850	NA	conserved hypothetical protein.	35.3473	55.4117	47.1882	14.3101	1.33499	0.258251	0.416826	-1.95316	OK	OK	0.416826	-1.95316
AFUB_027540	NA	conserved hypothetical protein.	128.828	378.696	185.656	97.9162	1.44112	0.258561	0.527186	-1.95142	OK	OK	0.527186	-1.95142
AFUB_000390	NA	cytochrome P450 monooxygenase, putative.	208.805	452.718	348.399	117.121	1.66854	0.258706	0.738584	-1.95061	OK	OK	0.738584	-1.95061
AFUB_032890	NA	C2H2 finger domain protein, putative.	1.37698	13.3393	8.33023	3.45497	6.04964	0.259007	2.59685	-1.94894	OK	OK	2.59685	-1.94894
AFUB_037380	NA	conserved hypothetical protein.	5.21408	26.1225	11.026	6.76687	2.11466	0.259044	1.08042	-1.94873	OK	OK	1.08042	-1.94873
AFUB_079370	NA	hypothetical protein.	1.59171	5.99643	9.05384	1.55339	5.68812	0.259052	2.50795	-1.94868	OK	OK	2.50795	-1.94868
AFUB_061840	NA	lipase, putative.	0.0230614	0.262468	0.118223	0.0680087	5.12645	0.259112	2.35796	-1.94835	NOTEST	NOTEST	NA	NA
AFUB_070090	NA	conserved hypothetical protein.	71.5249	198.517	117.392	51.4426	1.64127	0.259134	0.714817	-1.94823	OK	OK	0.714817	-1.94823
AFUB_060650	NA	C6 finger domain protein, putative.	20.0949	23.2438	16.7583	6.02959	0.833958	0.259406	-0.261954	-1.94671	OK	OK	-0.261954	-1.94671
AFUB_015530	NA	extracellular cell wall glucanase Crf1/allergen Asp F9.	909.644	2832.15	2121.25	734.836	2.33196	0.259462	1.22154	-1.9464	OK	OK	1.22154	-1.9464
AFUB_095210	NA	cytochrome P450 alkane hydroxylase, putative.	12.6592	32.7037	6.27145	8.48693	0.495407	0.25951	-1.01332	-1.94614	OK	OK	-1.01332	-1.94614
AFUB_076470	NA	conserved hypothetical protein.	15.2895	26.5034	12.3736	6.88309	0.809287	0.259706	-0.305276	-1.94505	OK	OK	-0.305276	-1.94505
AFUB_097700	NA	conserved hypothetical protein.	4.50018	2.96959	3.85724	0.772068	0.85713	0.259991	-0.222414	-1.94346	OK	OK	-0.222414	-1.94346
AFUB_080560	NA	hydroxymethylglutaryl-CoA synthase, putative.	50.4536	79.4407	50.9077	20.6747	1.009	0.260253	0.0129267	-1.94201	OK	OK	0.0129267	-1.94201
AFUB_074550	NA	protein kinase, putative.	0.682106	5.125	3.42005	1.33452	5.01396	0.260394	2.32595	-1.94123	OK	OK	2.32595	-1.94123
AFUB_045080	NA	flavin-containing monooxygenase, putative.	0.163147	2.10741	1.17125	0.549172	7.17911	0.260591	2.8438	-1.94014	OK	OK	2.8438	-1.94014
AFUB_079330	NA	toxin biosynthesis protein, putative.	2.49676	14.3636	10.9998	3.74603	4.40563	0.2608	2.13935	-1.93898	OK	OK	2.13935	-1.93898
AFUB_071950	NA	hypothetical protein.	0.192716	0.723092	0.869759	0.1887	4.51316	0.260963	2.17414	-1.93808	OK	OK	2.17414	-1.93808
AFUB_085580	NA	thermophilic desulfurizing enzyme family protein.	0.969627	6.61196	2.66621	1.72573	2.74973	0.261001	1.45929	-1.93787	OK	OK	1.45929	-1.93787
AFUB_059370	NA	conserved hypothetical protein.	380.665	1215.23	648.305	317.183	1.70309	0.261007	0.768151	-1.93784	OK	OK	0.768151	-1.93784
AFUB_075750	NA	gliotoxin biosynthesis protein GliK.	0.100628	0.754193	0.307951	0.197026	3.06029	0.261241	1.61367	-1.93655	NOTEST	OK	NA	-1.93655
AFUB_044860	NA	siderophore biosynthesis lipase/esterase, putative.	45.4183	21.7391	28.6072	5.68001	0.629861	0.261281	-0.666895	-1.93633	OK	OK	-0.666895	-1.93633
AFUB_070460	NA	potassium uptake transporter, putative.	13.3585	117.383	145.01	30.7183	10.8553	0.261693	3.44032	-1.93405	OK	OK	3.44032	-1.93405
AFUB_002680	NA	conserved hypothetical protein.	8610.72	13104.4	7342.06	3432.12	0.852665	0.261906	-0.229949	-1.93288	OK	OK	-0.229949	-1.93288
AFUB_044520	NA	hypothetical protein.	12.0797	22.7344	33.247	5.95873	2.7523	0.262102	1.46064	-1.9318	OK	OK	1.46064	-1.9318
AFUB_042580	NA	DHHC zinc finger membrane protein, putative.	66.8333	83.8152	41.6251	21.9939	0.62282	0.262409	-0.683113	-1.93011	OK	OK	-0.683113	-1.93011
AFUB_009670	NA	conserved hypothetical protein.	0.509218	0.945157	0.83988	0.248572	1.64935	0.262995	0.7219	-1.92689	OK	OK	0.7219	-1.92689
AFUB_026810	NA	conserved hypothetical protein.	204.377	291.754	210.598	76.8564	1.03044	0.263429	0.0432589	-1.92452	OK	OK	0.0432589	-1.92452
AFUB_080020	NA	hypothetical protein.	8.94068	2.39507	6.17731	0.631732	0.690922	0.263763	-0.533406	-1.92268	OK	OK	-0.533406	-1.92268
AFUB_007160	NA	CBS and PB1 domain protein.	669.284	2077.2	825.45	548.008	1.23333	0.263821	0.302562	-1.92237	OK	OK	0.302562	-1.92237
AFUB_055910	NA	AI-BP family protein.	97.1219	217.643	80.8242	57.5035	0.832193	0.26421	-0.265009	-1.92024	OK	OK	-0.265009	-1.92024
AFUB_072750	NA	DNA 3'-phosphatase Tpp1, putative.	10.8382	24.7419	14.3657	6.5521	1.32547	0.264818	0.406503	-1.91693	OK	OK	0.406503	-1.91693
AFUB_021650	NA	C6 transcription factor, putative.	3.76075	12.5571	6.19402	3.32936	1.64702	0.265138	0.719856	-1.91519	OK	OK	0.719856	-1.91519
AFUB_079840	NA	histone acetyltransferase GCN5, putative. similar to SP:Q03330: Histone acetyltransferase GCN5 (EC 2.3.1.48). {Saccharomyces cerevisiae;}; (2.3.1.48)	7.08067	16.8282	7.65364	4.46583	1.08092	0.265378	0.11226	-1.91388	OK	OK	0.11226	-1.91388
AFUB_091460	NA	conserved hypothetical protein.	82.8798	369.852	211.752	98.1614	2.55493	0.265407	1.35328	-1.91372	OK	OK	1.35328	-1.91372
AFUB_083450	NA	DUF895 domain membrane protein.	14.2764	68.8097	35.8171	18.2746	2.50883	0.265582	1.32702	-1.91277	OK	OK	1.32702	-1.91277
AFUB_030400	NA	BCS1-like ATPase, putative.	263.344	410.602	216.512	109.114	0.822164	0.265742	-0.282502	-1.9119	OK	OK	-0.282502	-1.9119
AFUB_095200	NA	hypothetical protein.	9.07341	33.2484	5.96451	8.84704	0.657361	0.266089	-0.605241	-1.91002	OK	OK	-0.605241	-1.91002
AFUB_078020	NA	rhamnosidase, putative.	3.00881	26.4557	18.2519	7.04363	6.06615	0.266242	2.60078	-1.90919	OK	OK	2.60078	-1.90919
AFUB_000430	NA	conserved hypothetical protein.	46.1705	289.752	137.863	77.402	2.98595	0.267132	1.57819	-1.90438	OK	OK	1.57819	-1.90438
AFUB_009350	NA	MFS sugar transporter, putative.	12.6333	47.5916	19.0409	12.7205	1.5072	0.267285	0.59187	-1.90355	OK	OK	0.59187	-1.90355
AFUB_089310	NA	hypothetical protein.	17.8934	66.7883	55.3262	17.8613	3.09199	0.267432	1.62854	-1.90276	OK	OK	1.62854	-1.90276
AFUB_100850	NA	hypothetical protein.	0.970428	3.7487	1.63651	1.00462	1.68638	0.267992	0.753929	-1.89974	OK	OK	0.753929	-1.89974
AFUB_037110	NA	conserved hypothetical protein.	4.42434	10.7438	9.12405	2.87945	2.06224	0.26801	1.04421	-1.89964	OK	OK	1.04421	-1.89964
AFUB_003340	NA	hypothetical protein.	88.3879	166.189	90.4287	44.5804	1.02309	0.268251	0.0329318	-1.89834	OK	OK	0.0329318	-1.89834
AFUB_011680	NA	NADH oxidase.	7.67477	96.7091	79.214	25.9586	10.3214	0.268419	3.36756	-1.89744	OK	OK	3.36756	-1.89744
AFUB_086960	NA	GNAT family acetyltransferase, putative.	485.059	633.909	554.693	170.384	1.14356	0.268783	0.193529	-1.89549	OK	OK	0.193529	-1.89549
AFUB_010810	NA	integral membrane protein, putative.	528.439	655.415	785.539	176.215	1.48653	0.26886	0.571946	-1.89507	OK	OK	0.571946	-1.89507
AFUB_022420	NA	Dishevelled, Egl-10, and Pleckstrin domain protein.	30.9908	113.999	67.3028	30.6977	2.1717	0.26928	1.11883	-1.89282	OK	OK	1.11883	-1.89282
AFUB_088710	NA	streptococcal hemagglutinin protein, putative.	4.85387	11.2571	10.4474	3.0322	2.15239	0.269359	1.10594	-1.8924	OK	OK	1.10594	-1.8924
AFUB_057350	NA	conserved hypothetical protein.	12.0579	25.9356	9.67069	6.98761	0.802021	0.269422	-0.318288	-1.89206	OK	OK	-0.318288	-1.89206
AFUB_000890	NA	conserved hypothetical protein.	30.9931	169.082	42.2427	45.5732	1.36297	0.269533	0.446755	-1.89147	OK	OK	0.446755	-1.89147
AFUB_082620	NA	NAD binding Rossmann fold oxidoreductase, putative.	3.87381	13.6076	7.20192	3.66788	1.85913	0.269546	0.894628	-1.89139	OK	OK	0.894628	-1.89139
AFUB_062200	NA	conserved hypothetical protein.	68.4484	250.641	121.024	67.5662	1.76811	0.269574	0.822204	-1.89125	OK	OK	0.822204	-1.89125
AFUB_047620	NA	methylaspartate ammonia-lyase, putative.	8.59639	17.3576	9.74295	4.68375	1.13338	0.269839	0.180628	-1.88983	OK	OK	0.180628	-1.88983
AFUB_022050	NA	hypothetical protein.	285.219	1023.49	614.116	276.253	2.15314	0.269913	1.10644	-1.88943	OK	OK	1.10644	-1.88943
AFUB_044810	NA	MFS siderophore transporter MirB-like, putative.	189.25	160.471	171.4	43.3455	0.90568	0.270114	-0.142926	-1.88836	OK	OK	-0.142926	-1.88836
AFUB_086080	NA	PKS-like enzyme, putative.	0.11887	0.156464	0.0918943	0.0422846	0.773066	0.270251	-0.371337	-1.88763	NOTEST	NOTEST	NA	NA
AFUB_092010	NA	hypothetical protein.	6.21741	72.2313	33.1149	19.5563	5.32616	0.270746	2.41309	-1.88499	OK	OK	2.41309	-1.88499
AFUB_049190	NA	GNAT family acetyltransferase, putative.	28.2547	26.0348	30.6975	7.0495	1.08646	0.270772	0.11963	-1.88485	OK	OK	0.11963	-1.88485
AFUB_062000	NA	C6 transcription factor, putative.	0.733155	3.78604	2.722	1.02798	3.71272	0.271519	1.89248	-1.88088	OK	OK	1.89248	-1.88088
AFUB_049800	NA	integral membrane protein.	2.28988	6.53052	2.18131	1.77599	0.952587	0.271952	-0.0700772	-1.87857	OK	OK	-0.0700772	-1.87857
AFUB_042130	NA	DEAD/DEAH box helicase, putative.	4.03172	31.9586	24.1015	8.71554	5.97797	0.272713	2.57966	-1.87454	OK	OK	2.57966	-1.87454
AFUB_015590	NA	alpha-glucosidase, putative.	104.491	136.653	30.8335	37.2928	0.295083	0.272901	-1.76081	-1.87355	OK	OK	-1.76081	-1.87355
AFUB_030180	NA	dihydrodipicolinate synthetase family protein.	0.418344	4.48484	3.27124	1.2249	7.8195	0.27312	2.96708	-1.87239	OK	OK	2.96708	-1.87239
AFUB_038780	NA	conserved hypothetical protein.	152.43	197.254	53.234	53.8809	0.349236	0.273155	-1.51773	-1.87221	OK	OK	-1.51773	-1.87221
AFUB_096040	NA	hypothetical protein.	1092.59	1677.06	1631.89	458.225	1.4936	0.273231	0.578792	-1.87181	OK	OK	0.578792	-1.87181
AFUB_056670	NA	neutral amino acid permease, putative.	0	1.04863	0.338621	0.286588	#DIV/0!	0.273298	#DIV/0!	-1.87146	NOTEST	OK	NA	-1.87146
AFUB_047090	NA	AMID-like mitochondrial oxidoreductase, putative.	80.3124	56.3474	76.2279	15.437	0.949142	0.273961	-0.0753036	-1.86796	OK	OK	-0.0753036	-1.86796
AFUB_049040	NA	conserved hypothetical protein.	0.0516603	0.232484	0.0447588	0.0637019	0.866406	0.274006	-0.206885	-1.86772	NOTEST	NOTEST	NA	NA
AFUB_019330	NA	allantoinase Dal1, putative.	72.0533	261.157	146.184	71.6318	2.02883	0.274286	1.02065	-1.86625	OK	OK	1.02065	-1.86625
AFUB_092600	NA	LipA and NB-ARC domain protein.	11.0158	40.8798	20.4707	11.231	1.8583	0.274732	0.893986	-1.8639	OK	OK	0.893986	-1.8639
AFUB_078030	NA	MFS sugar transporter, putative. similar to alpha-glucoside permease, transports maltose, maltotriose, alpha-methylglucoside, and turanose; identical to Mph2p; encoded in a subtelomeric position in a region likely to have undergone duplication; Mph3p [Saccharomyces cerevisiae]	4.7121	37.34	22.8038	10.2899	4.83941	0.275573	2.27483	-1.85949	OK	OK	2.27483	-1.85949
AFUB_045420	NA	hypothetical protein.	2.90297	10.9442	4.18719	3.01624	1.44238	0.275602	0.528453	-1.85934	OK	OK	0.528453	-1.85934
AFUB_072480	NA	SNF2 family helicase/ATPase, putative.	5.58812	43.5105	24.04	12.0089	4.30198	0.276	2.105	-1.85726	OK	OK	2.105	-1.85726
AFUB_076290	NA	FAD dependent oxidoreductase superfamily.	1.1997	4.69931	2.90386	1.29928	2.42049	0.276483	1.2753	-1.85474	OK	OK	1.2753	-1.85474
AFUB_019170	NA	methylated-DNA-protein-cysteinemethyltransferase.	22.3594	91.3264	42.3036	25.2563	1.89198	0.27655	0.919899	-1.85439	OK	OK	0.919899	-1.85439
AFUB_076400	NA	hypothetical protein.	135.155	623.82	360.532	172.633	2.66754	0.276735	1.41551	-1.85342	OK	OK	1.41551	-1.85342
AFUB_086040	NA	alpha/beta hydrolase, putative.	0.914879	3.60125	3.09559	0.997423	3.38361	0.276966	1.75856	-1.85222	OK	OK	1.75856	-1.85222
AFUB_101850	NA	conserved hypothetical protein.	0.39002	3.33223	0.580943	0.922918	1.48952	0.276967	0.574849	-1.85221	OK	OK	0.574849	-1.85221
AFUB_072370	NA	proteasome component Pre4, putative.	1239.82	3755.97	2001.97	1041.23	1.61473	0.27722	0.69129	-1.8509	OK	OK	0.69129	-1.8509
AFUB_046450	NA	conserved hypothetical protein.	25.2691	126.838	10.1662	35.1662	0.402317	0.277253	-1.31359	-1.85073	OK	OK	-1.31359	-1.85073
AFUB_021390	NA	salicylate hydroxylase, putative.	2.68444	6.61276	1.56506	1.83633	0.583012	0.277695	-0.778403	-1.84843	OK	OK	-0.778403	-1.84843
AFUB_092400	NA	galactose oxidase, putative.	7.27989	20.2334	10.996	5.62212	1.51046	0.277863	0.59499	-1.84755	OK	OK	0.59499	-1.84755
AFUB_044000	NA	conserved hypothetical protein.	0.612	1.27083	0.831365	0.353308	1.35844	0.278014	0.44195	-1.84677	OK	OK	0.44195	-1.84677
AFUB_003330	NA	RNA binding protein.	99.6076	197.005	87.289	54.7769	0.876329	0.278048	-0.190456	-1.84659	OK	OK	-0.190456	-1.84659
AFUB_057000	NA	hypothetical protein.	6.54873	6.95189	4.56952	1.93318	0.697772	0.27808	-0.519173	-1.84643	OK	OK	-0.519173	-1.84643
AFUB_100780	NA	amino acid transporter, putative.	0.173731	0.457555	0.167113	0.127263	0.961907	0.278137	-0.0560312	-1.84613	NOTEST	OK	NA	-1.84613
AFUB_012900	NA	conserved hypothetical protein.	17.0771	51.8934	41.2815	14.4415	2.41736	0.278292	1.27343	-1.84533	OK	OK	1.27343	-1.84533
AFUB_094940	NA	GNAT family N-acetyltransferase, putative.	231.312	206.326	131.899	57.4384	0.570221	0.278387	-0.810406	-1.84484	OK	OK	-0.810406	-1.84484
AFUB_019900	NA	Yippee zinc-binding protein, putative.	343.782	1682.11	536.173	468.464	1.55963	0.278498	0.641205	-1.84426	OK	OK	0.641205	-1.84426
AFUB_072220	NA	conserved hypothetical protein.	12.344	31.5926	22.2825	8.80756	1.80513	0.278786	0.852101	-1.84277	OK	OK	0.852101	-1.84277
AFUB_047940	NA	GPI anchored cell wall protein, putative.	0.0894016	1.09785	0.917006	0.306154	10.2572	0.278867	3.35856	-1.84235	OK	OK	3.35856	-1.84235
AFUB_024800	NA	dihydrofolate reductase, putative.	87.3242	352.855	258.932	98.424	2.96518	0.278936	1.56812	-1.84199	OK	OK	1.56812	-1.84199
AFUB_033110	NA	2-amino-3-carboxymuconate-6-semialdehyde decarboxylase, putative.	0.385935	1.04156	0.907415	0.290823	2.35121	0.279219	1.2334	-1.84053	OK	OK	1.2334	-1.84053
AFUB_091830	NA	conserved hypothetical protein.	26.5915	70.8817	66.6608	19.7955	2.50685	0.279275	1.32587	-1.84024	OK	OK	1.32587	-1.84024
AFUB_085920	NA	LPS glycosyltransferase, putative.	1.21859	4.06299	4.76387	1.1347	3.90933	0.279277	1.96692	-1.84023	OK	OK	1.96692	-1.84023
AFUB_049070	NA	NPP1 domain protein, putative.	24.9274	199.806	129.505	56.1415	5.19529	0.28098	2.3772	-1.83146	OK	OK	2.3772	-1.83146
AFUB_080220	NA	DJ-1/PfpI family protein. similar to GB:AAM42835.1: ThiJ/PfpI family protein {Xanthomonas campestris pv. campestris str. ATCC 33913;}	41.0922	53.9922	35.9225	15.1989	0.874193	0.281502	-0.193977	-1.82878	OK	OK	-0.193977	-1.82878
AFUB_101120	NA	MFS multidrug transporter, putative.	2.37505	37.0736	24.5806	10.4436	10.3495	0.281699	3.37149	-1.82777	OK	OK	3.37149	-1.82777
AFUB_015780	NA	ABC ATPase, putative.	13.842	10.3834	2.98284	2.92501	0.215492	0.281701	-2.21429	-1.82777	OK	OK	-2.21429	-1.82777
AFUB_075640	NA	zinc alcohol dehydrogenase, putative.	33.4056	149.282	79.163	42.1271	2.36975	0.282198	1.24474	-1.82522	OK	OK	1.24474	-1.82522
AFUB_079130	NA	arsenic methyltransferase Cyt19, putative.	59.4428	63.0696	24.4887	17.8072	0.411971	0.282342	-1.27939	-1.82448	OK	OK	-1.27939	-1.82448
AFUB_045750	NA	alpha/beta hydrolase, putative. similar to GB:AAP56562.1: LipA {Mycoplasma gallisepticum R;}; GO_function: hydrolase activity [GO ID 0016787]; GO_process: metabolic process [GO ID 0008152]	0.661511	1.75667	1.36056	0.496294	2.05675	0.28252	1.04036	-1.82358	OK	OK	1.04036	-1.82358
AFUB_068470	NA	Rho guanyl nucleotide exchange factor, putative.	47.3157	111.804	60.4577	31.6146	1.27775	0.282768	0.353607	-1.82231	OK	OK	0.353607	-1.82231
AFUB_096290	NA	conserved hypothetical protein.	8.56162	7.82823	7.42693	2.21396	0.867468	0.282817	-0.205118	-1.82206	OK	OK	-0.205118	-1.82206
AFUB_061490	NA	calcium binding protein Caleosin, putative.	267.866	795.658	231.149	225.413	0.862928	0.283304	-0.212688	-1.81958	OK	OK	-0.212688	-1.81958
AFUB_081550	NA	conserved hypothetical protein.	7.56777	31.2452	18.5333	8.85512	2.44898	0.283407	1.29218	-1.81905	OK	OK	1.29218	-1.81905
AFUB_004980	NA	hypothetical protein.	122.223	277.07	128.936	78.5541	1.05492	0.283517	0.0771393	-1.81849	OK	OK	0.0771393	-1.81849
AFUB_044660	NA	pyridine nucleotide-disulfide oxidoreductase, putative.	17.1708	134.27	82.2442	38.0741	4.78977	0.283564	2.25996	-1.81826	OK	OK	2.25996	-1.81826
AFUB_008240	NA	Golgi matrix protein, putative.	104.269	143.685	118.959	40.7798	1.14089	0.283814	0.190154	-1.81698	OK	OK	0.190154	-1.81698
AFUB_021370	NA	argininosuccinate synthase.	1577.7	1083.56	641.975	307.659	0.406906	0.283934	-1.29723	-1.81637	OK	OK	-1.29723	-1.81637
AFUB_081230	NA	carbonic anhydrase family protein.	110.832	244.584	176.944	69.4488	1.59651	0.283947	0.674918	-1.81631	OK	OK	0.674918	-1.81631
AFUB_029330	NA	ubiquitin conjugating enzyme, putative.	568.735	2435.23	1291.03	691.536	2.27	0.283972	1.18269	-1.81618	OK	OK	1.18269	-1.81618
AFUB_070950	NA	conserved hypothetical protein.	65.4056	110.303	34.1454	31.3595	0.522056	0.284303	-0.937723	-1.8145	OK	OK	-0.937723	-1.8145
AFUB_098330	NA	calcium permease family membrane transporter.	190.101	411.117	218.437	117.023	1.14906	0.284646	0.200451	-1.81276	OK	OK	0.200451	-1.81276
AFUB_080580	NA	hypothetical protein.	3.485	15.8925	18.9055	4.52631	5.42482	0.284808	2.43958	-1.81194	OK	OK	2.43958	-1.81194
AFUB_088770	NA	conserved hypothetical protein.	882.698	1621.14	942.533	461.787	1.06779	0.284853	0.0946232	-1.81171	OK	OK	0.0946232	-1.81171
AFUB_035140	NA	C2H2 finger domain protein, putative.	10.5155	31.6904	25.2608	9.03022	2.40224	0.284951	1.26438	-1.81121	OK	OK	1.26438	-1.81121
AFUB_017940	NA	hypothetical protein.	3.51029	35.6175	19.8986	10.1501	5.66865	0.284975	2.503	-1.81109	OK	OK	2.503	-1.81109
AFUB_097730	NA	dynamin GTPase, putative.	1.27074	1.4832	0.781555	0.423048	0.615039	0.285227	-0.70125	-1.80982	OK	OK	-0.70125	-1.80982
AFUB_074280	NA	conserved hypothetical protein.	56.9442	218.183	49.5012	62.2318	0.869293	0.285228	-0.202085	-1.80981	OK	OK	-0.202085	-1.80981
AFUB_008720	NA	hypothetical protein.	3.54198	2.69957	2.95836	0.770627	0.835228	0.285463	-0.259758	-1.80862	OK	OK	-0.259758	-1.80862
AFUB_068510	NA	hypothetical protein.	1.28398	2.03604	2.30545	0.582837	1.79555	0.28626	0.844426	-1.8046	OK	OK	0.844426	-1.8046
AFUB_081400	NA	flavohemoprotein, putative.	15.3813	24.6905	8.68062	7.07234	0.564362	0.28644	-0.825307	-1.8037	OK	OK	-0.825307	-1.8037
AFUB_041760	NA	conserved hypothetical protein.	620.062	1895.63	1106.13	543.43	1.7839	0.286675	0.835037	-1.80251	OK	OK	0.835037	-1.80251
AFUB_061480	NA	protein phosphatase, putative.	42.5719	292.187	118.946	83.9037	2.794	0.287158	1.48233	-1.80009	OK	OK	1.48233	-1.80009
AFUB_066300	NA	conserved hypothetical protein.	2.95537	5.28064	3.7084	1.51962	1.2548	0.287772	0.327458	-1.797	OK	OK	0.327458	-1.797
AFUB_100020	NA	MFS monosaccharide transporter, putative.	51.1806	85.1563	59.446	24.5261	1.16149	0.288013	0.215983	-1.7958	OK	OK	0.215983	-1.7958
AFUB_094110	NA	conserved hypothetical protein.	19.4616	98.6267	59.7924	28.4428	3.07233	0.288388	1.61933	-1.79391	OK	OK	1.61933	-1.79391
AFUB_030360	NA	CCAAT-binding transcription factor subunit HAPB.	203.779	187.232	113.77	54.0082	0.558301	0.288456	-0.840885	-1.79358	OK	OK	-0.840885	-1.79358
AFUB_055010	NA	conserved hypothetical protein.	3.47697	6.99284	5.4776	2.01776	1.57539	0.288547	0.655713	-1.79312	OK	OK	0.655713	-1.79312
AFUB_074400	NA	protoporphyrinogen oxidase, putative.	346.966	688.899	484.385	199.692	1.39606	0.289871	0.48136	-1.78652	OK	OK	0.48136	-1.78652
AFUB_056430	NA	D-arabinitol dehydrogenase ArbD, putative.	291.999	190.994	261.24	55.4147	0.894661	0.290138	-0.160588	-1.78519	OK	OK	-0.160588	-1.78519
AFUB_046350	NA	conserved hypothetical protein.	4.17682	16.8613	11.1085	4.89804	2.65956	0.29049	1.41119	-1.78344	OK	OK	1.41119	-1.78344
AFUB_065780	NA	dihydrodipicolinate synthetase family protein.	3.40291	13.5382	7.93862	3.93311	2.33289	0.290519	1.22212	-1.78329	OK	OK	1.22212	-1.78329
AFUB_020250	NA	C6 finger domain protein, putative.	3.67582	6.31926	3.66499	1.83634	0.997054	0.290594	-0.00425686	-1.78292	OK	OK	-0.00425686	-1.78292
AFUB_063200	NA	hypothetical protein.	2.72797	8.6207	3.9769	2.50677	1.45782	0.290785	0.543817	-1.78198	OK	OK	0.543817	-1.78198
AFUB_023820	NA	acyl-CoA synthetase, putative.	32.5639	47.9291	39.9251	13.9393	1.22605	0.290832	0.294023	-1.78174	OK	OK	0.294023	-1.78174
AFUB_086360	NA	nonribosomal peptide synthase, putative.	0.741918	0.809326	1.05009	0.235603	1.41537	0.29111	0.501181	-1.78036	OK	OK	0.501181	-1.78036
AFUB_050340	NA	conserved hypothetical protein.	31.0082	67.9992	20.6355	19.7976	0.665485	0.291145	-0.587521	-1.78019	OK	OK	-0.587521	-1.78019
AFUB_057150	NA	2-nitropropane dioxygenase family oxidoreductase, putative.	112.829	253.69	151.642	73.866	1.344	0.291166	0.426531	-1.78008	OK	OK	0.426531	-1.78008
AFUB_049500	NA	glyceraldehyde 3-phosphate dehydrogenase, putative.	1151.45	2938.13	1620.3	855.79	1.40718	0.29127	0.492809	-1.77957	OK	OK	0.492809	-1.77957
AFUB_059740	NA	cytochrome c oxidase assembly protein (Pet191), putative.	113.639	370.446	176.289	108.013	1.55131	0.291576	0.633484	-1.77806	OK	OK	0.633484	-1.77806
AFUB_092070	NA	acyl-CoA dehydrogenase, putative.	6.22275	23.409	9.76078	6.83584	1.56856	0.292018	0.649444	-1.77587	OK	OK	0.649444	-1.77587
AFUB_017710	NA	arabinosidase, putative.	3.36273	8.90297	3.6234	2.60732	1.07752	0.29286	0.107711	-1.77172	OK	OK	0.107711	-1.77172
AFUB_090230	NA	FAD dependent sulfhydryl oxidase Erv2, putative.	287.113	767.942	459.813	224.979	1.60151	0.292964	0.679429	-1.77121	OK	OK	0.679429	-1.77121
AFUB_021520	NA	D-3-phosphoglycerate dehydrogenase.	18.227	89.5651	72.3535	26.2446	3.96958	0.293023	1.98899	-1.77092	OK	OK	1.98899	-1.77092
AFUB_048960	NA	hypothetical protein.	2.34528	2.56793	1.38427	0.752965	0.590237	0.293219	-0.760635	-1.76995	OK	OK	-0.760635	-1.76995
AFUB_028450	NA	polyketide synthase, putative.	0.760179	0.220685	0.611272	0.0647194	0.804116	0.293266	-0.314525	-1.76972	OK	NOTEST	-0.314525	NA
AFUB_058210	NA	stress response RCI peptide, putative.	1401.73	2089.59	947.518	612.829	0.675963	0.293277	-0.564983	-1.76966	OK	OK	-0.564983	-1.76966
AFUB_035470	NA	oxidoreductase, 2OG-Fe(II) oxygenase family, putative.	2.20705	6.04295	8.05696	1.77433	3.65056	0.29362	1.86812	-1.76798	OK	OK	1.86812	-1.76798
AFUB_080270	NA	hypothetical protein.	1.72665	0.846691	1.62795	0.248642	0.942837	0.293663	-0.0849193	-1.76777	OK	OK	-0.0849193	-1.76777
AFUB_077320	NA	integral membrane channel protein, putative.	7.91234	65.292	39.1322	19.1763	4.94572	0.293701	2.30618	-1.76758	OK	OK	2.30618	-1.76758
AFUB_018180	NA	pirin domain protein, putative.	102.871	95.3474	55.357	28.0179	0.538121	0.293851	-0.893999	-1.76684	OK	OK	-0.893999	-1.76684
AFUB_030090	NA	oxidoreductase, FAD-binding, putative.	0.787784	7.19992	4.73521	2.11605	6.0108	0.293899	2.58756	-1.76661	OK	OK	2.58756	-1.76661
AFUB_046740	NA	WSC domain protein, putative.	3.16588	14.8264	8.58259	4.3606	2.71097	0.294111	1.43881	-1.76557	OK	OK	1.43881	-1.76557
AFUB_053340	NA	ubiquitin ligase subunit HrtA, putative.	1283.69	2471.48	1406.17	727.397	1.09541	0.294316	0.131474	-1.76456	OK	OK	0.131474	-1.76456
AFUB_068450	NA	hypothetical protein.	2.31414	12.9194	10.4897	3.80586	4.53287	0.294585	2.18043	-1.76324	OK	OK	2.18043	-1.76324
AFUB_029560	NA	conserved hypothetical protein.	346.309	549.365	306.541	161.852	0.885166	0.294617	-0.17598	-1.76309	OK	OK	-0.17598	-1.76309
AFUB_081220	NA	conserved hypothetical protein.	6.65099	36.3042	30.1453	10.696	4.53245	0.294622	2.18029	-1.76307	OK	OK	2.18029	-1.76307
AFUB_048780	NA	conserved hypothetical protein.	1.04045	12.2458	4.87147	3.6088	4.68208	0.294697	2.22715	-1.7627	OK	OK	2.22715	-1.7627
AFUB_092000	NA	F-box domain protein.	4.40026	42.2119	21.9316	12.4431	4.98416	0.294777	2.31735	-1.7623	OK	OK	2.31735	-1.7623
AFUB_022250	NA	conserved hypothetical protein.	13.152	26.8118	22.2577	7.90493	1.69234	0.29483	0.759022	-1.76204	OK	OK	0.759022	-1.76204
AFUB_072890	NA	MFS quinate transporter, putative.	1.82155	6.6415	6.94201	1.96111	3.81105	0.295281	1.93019	-1.75984	OK	OK	1.93019	-1.75984
AFUB_038260	NA	hypothetical protein.	1.12852	6.90547	6.5313	2.04338	5.78749	0.295907	2.53294	-1.75678	OK	OK	2.53294	-1.75678
AFUB_012600	NA	conserved hypothetical protein.	45.624	84.4562	56.9109	24.9956	1.24739	0.295959	0.318912	-1.75653	OK	OK	0.318912	-1.75653
AFUB_090110	NA	Na/K ATPase alpha 1 subunit, putative.	1.56941	1.89951	1.82399	0.56246	1.16221	0.296108	0.216876	-1.7558	OK	OK	0.216876	-1.7558
AFUB_046930	NA	conserved hypothetical protein.	0	0.17441	0.046338	0.0516741	#DIV/0!	0.296279	#DIV/0!	-1.75497	NOTEST	NOTEST	NA	NA
AFUB_077900	NA	glycosyl hydrolase family 3, putative.	0.0213246	0.0704403	0.0555732	0.0208949	2.60606	0.296633	1.38187	-1.75325	NOTEST	NOTEST	NA	NA
AFUB_006360	NA	ubiquitin ligase complex F-box protein GRR1, putative.	58.2997	222.679	178.011	66.059	3.05338	0.296656	1.61041	-1.75314	OK	OK	1.61041	-1.75314
AFUB_033910	NA	PKS-like enzyme, putative.	1.1943	2.11628	0.941262	0.627894	0.788129	0.296697	-0.343497	-1.75294	OK	OK	-0.343497	-1.75294
AFUB_046280	NA	hypothetical protein.	0.0713493	0.234089	0	0.0695042	0	0.296914	#NUM!	-1.75189	NOTEST	NOTEST	NA	NA
AFUB_047890	NA	hypothetical protein.	0	0.399228	0.105019	0.118652	#DIV/0!	0.297204	#DIV/0!	-1.75048	NOTEST	NOTEST	NA	NA
AFUB_051500	NA	aromatic amino acid aminotransferase, putative.	54.3858	77.9287	32.0302	23.1654	0.588944	0.297264	-0.763797	-1.75018	OK	OK	-0.763797	-1.75018
AFUB_090050	NA	conserved hypothetical protein.	14.0416	38.8522	24.6735	11.5522	1.75717	0.297337	0.813255	-1.74983	OK	OK	0.813255	-1.74983
AFUB_011160	NA	conserved hypothetical protein.	5.58283	21.5465	7.97514	6.41174	1.42851	0.297577	0.514513	-1.74867	OK	OK	0.514513	-1.74867
AFUB_003170	NA	L-asparaginase.	25.683	51.9797	39.0094	15.4727	1.51888	0.297668	0.603008	-1.74822	OK	OK	0.603008	-1.74822
AFUB_014050	NA	pyridine nucleotide-disulphide oxidoreductase, putative.	6.06447	9.87891	7.13414	2.941	1.17638	0.297705	0.234358	-1.74805	OK	OK	0.234358	-1.74805
AFUB_009440	NA	reverse transcriptase, RNaseH, putative.	25.6115	13.3708	21.4629	3.98229	0.838018	0.297835	-0.254947	-1.74742	OK	OK	-0.254947	-1.74742
AFUB_062470	NA	lactate dehydrogenase.	13.6897	53.8616	38.2273	16.0597	2.79241	0.298166	1.48151	-1.74581	OK	OK	1.48151	-1.74581
AFUB_007030	NA	conserved hypothetical protein.	26.7438	41.8398	49.483	12.4828	1.85026	0.298348	0.887728	-1.74493	OK	OK	0.887728	-1.74493
AFUB_065340	NA	zinc-containing alcohol dehydrogenase, putative.	3142.02	3396.27	1530.05	1014.39	0.486964	0.298678	-1.03811	-1.74334	OK	OK	-1.03811	-1.74334
AFUB_086000	NA	alpha/beta hydrolase, putative.	0.222322	0.51983	0.605887	0.155302	2.72527	0.298755	1.4464	-1.74296	OK	OK	1.4464	-1.74296
AFUB_079380	NA	hypothetical protein.	11.6383	61.913	36.457	18.514	3.1325	0.299033	1.64732	-1.74163	OK	OK	1.64732	-1.74163
AFUB_035110	NA	hypothetical protein.	342.469	707.778	462.295	211.778	1.34989	0.299215	0.43284	-1.74074	OK	OK	0.43284	-1.74074
AFUB_001680	NA	DEAD/DEAH box DNA helicase (Mer3), putative.	1.70697	4.95072	7.34227	1.4825	4.30135	0.299451	2.10479	-1.73961	OK	OK	2.10479	-1.73961
AFUB_084710	NA	conserved hypothetical protein.	15.2058	30.0235	17.4587	9.00163	1.14816	0.299819	0.199324	-1.73783	OK	OK	0.199324	-1.73783
AFUB_016400	NA	glutathione S-transferase, putative.	9.51884	17.497	5.9431	5.24735	0.624351	0.2999	-0.67957	-1.73745	OK	OK	-0.67957	-1.73745
AFUB_049750	NA	oxidoreductase, putative.	0.100241	0.493346	1.07698	0.148077	10.7439	0.300148	3.42545	-1.73625	OK	NOTEST	3.42545	NA
AFUB_027630	NA	hypothetical protein.	400.847	531.001	283.187	159.471	0.706472	0.300321	-0.501297	-1.73542	OK	OK	-0.501297	-1.73542
AFUB_058030	NA	hypothetical protein.	2.63472	4.28816	1.66545	1.28948	0.632117	0.300707	-0.661738	-1.73357	OK	OK	-0.661738	-1.73357
AFUB_075890	NA	hypothetical protein.	1.50605	1.96967	0.782055	0.592607	0.519276	0.300866	-0.945428	-1.73281	OK	OK	-0.945428	-1.73281
AFUB_017440	NA	hypothetical protein.	0.0985078	0.961776	0.127948	0.289407	1.29886	0.300909	0.377248	-1.7326	NOTEST	OK	NA	-1.7326
AFUB_049020	NA	endoglycoceramidase, putative.	0	0.0712568	0.0374859	0.0214441	#DIV/0!	0.300941	#DIV/0!	-1.73245	NOTEST	NOTEST	NA	NA
AFUB_051000	NA	thiamine biosynthesis protein (Nmt1), putative.	10240.3	10866.5	9050.03	3274.83	0.883766	0.301369	-0.178264	-1.7304	OK	OK	-0.178264	-1.7304
AFUB_096610	NA	conserved hypothetical protein.	20.5226	13.0203	15.9502	3.92431	0.777202	0.301399	-0.363639	-1.73025	OK	OK	-0.363639	-1.73025
AFUB_086990	NA	C6 transcription factor, putative.	27.6719	46.6845	48.6813	14.0778	1.75923	0.301552	0.814946	-1.72952	OK	OK	0.814946	-1.72952
AFUB_011150	NA	conserved hypothetical protein.	2.6942	11.3899	7.54581	3.43638	2.80076	0.301704	1.48582	-1.72879	OK	OK	1.48582	-1.72879
AFUB_086270	NA	polyketide synthase, putative.	1.37556	0.557514	2.2023	0.168229	1.60102	0.301748	0.678992	-1.72858	OK	NOTEST	0.678992	NA
AFUB_007270	NA	alpha-1,2-mannosyltransferase (Alg11), putative.	61.6302	96.5694	58.6822	29.1444	0.952166	0.301797	-0.0707145	-1.72835	OK	OK	-0.0707145	-1.72835
AFUB_034780	NA	hypothetical protein.	219.197	308.77	163.756	93.2863	0.747072	0.302122	-0.42068	-1.7268	OK	OK	-0.42068	-1.7268
AFUB_004850	NA	conserved hypothetical protein.	28.8664	19.9608	42.1002	6.0316	1.45845	0.302172	0.544436	-1.72656	OK	OK	0.544436	-1.72656
AFUB_010640	NA	hypothetical protein.	25.1206	66.9174	67.4783	20.2244	2.68617	0.302229	1.42555	-1.72628	OK	OK	1.42555	-1.72628
AFUB_017590	NA	DUF1275 domain protein.	0.672928	2.69084	1.45893	0.813345	2.16803	0.302264	1.11639	-1.72612	OK	OK	1.11639	-1.72612
AFUB_033760	NA	metalloproteinase, putative.	0.61463	0.221109	0.290341	0.0669177	0.472383	0.302646	-1.08197	-1.7243	OK	NOTEST	-1.08197	NA
AFUB_097820	NA	hypothetical protein.	0.148272	0.465877	1.57285	0.141095	10.6079	0.302859	3.40706	-1.72328	OK	NOTEST	3.40706	NA
AFUB_000670	NA	hypothetical protein.	5.18091	9.97242	6.10495	3.02059	1.17835	0.302894	0.236774	-1.72311	OK	OK	0.236774	-1.72311
AFUB_023880	NA	hypothetical protein.	0.641252	2.07121	1.10048	0.628523	1.71614	0.303457	0.77917	-1.72044	NOTEST	OK	NA	-1.72044
AFUB_021640	NA	alcohol dehydrogenase, putative.	10.4034	44.2337	24.769	13.4298	2.38086	0.30361	1.25148	-1.71971	OK	OK	1.25148	-1.71971
AFUB_082790	NA	conserved hypothetical protein.	7.65179	19.1079	11.7361	5.80158	1.53377	0.303622	0.617084	-1.71965	OK	OK	0.617084	-1.71965
AFUB_087780	NA	aspergillopepsin, putative.	4.66791	4.31248	4.62135	1.30947	0.990026	0.303647	-0.0144624	-1.71953	OK	OK	-0.0144624	-1.71953
AFUB_054450	NA	conserved hypothetical protein.	0.119801	0.191973	0.0507495	0.0582936	0.423615	0.303655	-1.23917	-1.71949	NOTEST	NOTEST	NA	NA
AFUB_081970	NA	oxidoreductase, short chain dehydrogenase/reductase family.	474.968	568.391	710.709	172.709	1.49633	0.303856	0.581429	-1.71854	OK	OK	0.581429	-1.71854
AFUB_052370	NA	alkaline phosphatase family protein.	142.188	175.066	50.681	53.2305	0.356437	0.30406	-1.48828	-1.71757	OK	OK	-1.48828	-1.71757
AFUB_022720	NA	conserved hypothetical protein.	31.6375	181.714	80.0257	55.2593	2.52946	0.3041	1.33883	-1.71738	OK	OK	1.33883	-1.71738
AFUB_037100	NA	ADP-ribosylation factor 6, putative.	347.818	998.141	612.279	303.81	1.76034	0.304376	0.815857	-1.71607	OK	OK	0.815857	-1.71607
AFUB_085930	NA	glycosyl transferase, putative.	0.0303912	0.195225	0.336889	0.0594259	11.0851	0.304397	3.47055	-1.71597	NOTEST	NOTEST	NA	NA
AFUB_046600	NA	F-box domain protein.	1.76436	6.32939	2.82204	1.92669	1.59947	0.304404	0.677593	-1.71594	OK	OK	0.677593	-1.71594
AFUB_021400	NA	conserved hypothetical protein.	91.1925	121.801	54.4553	37.0773	0.597147	0.304409	-0.743843	-1.71592	OK	OK	-0.743843	-1.71592
AFUB_066940	NA	indoleamine 2,3-dioxygenase pyrrole 2,3-dioxygenase).	2.4773	10.4509	19.4979	3.18354	7.87063	0.304619	2.97648	-1.71492	OK	OK	2.97648	-1.71492
AFUB_057900	NA	toxin biosynthesis protein (GliH), putative.	0.0774222	0.124528	0.32672	0.0379434	4.21998	0.304698	2.07724	-1.71455	NOTEST	NOTEST	NA	NA
AFUB_079190	NA	hypothetical protein.	0.808486	0.518572	0.549041	0.158075	0.679098	0.304827	-0.558309	-1.71394	OK	NOTEST	-0.558309	NA
AFUB_071870	NA	FAD binding oxidoreductase, putative.	4.48396	14.1371	15.6101	4.30976	3.48132	0.304855	1.79963	-1.71381	OK	OK	1.79963	-1.71381
AFUB_045440	NA	lipase/esterase, putative.	0	0.198635	0.211267	0.0605634	#DIV/0!	0.304898	#DIV/0!	-1.7136	NOTEST	NOTEST	NA	NA
AFUB_071020	NA	conserved hypothetical protein.	30.0983	50.7874	32.1593	15.4873	1.06848	0.304944	0.095554	-1.71338	OK	OK	0.095554	-1.71338
AFUB_084320	NA	conserved hypothetical protein.	0	0.214141	0.114612	0.0653323	#DIV/0!	0.30509	#DIV/0!	-1.71269	NOTEST	NOTEST	NA	NA
AFUB_050140	NA	PHP domain protein.	2.48022	5.29144	4.62025	1.61669	1.86284	0.305529	0.897503	-1.71062	OK	OK	0.897503	-1.71062
AFUB_046070	NA	conserved hypothetical protein.	0.850248	1.86852	0.70602	0.571879	0.830369	0.30606	-0.268175	-1.70811	OK	OK	-0.268175	-1.70811
AFUB_054470	NA	conserved hypothetical protein.	0	0.0783775	0.0208715	0.0240033	#DIV/0!	0.306252	#DIV/0!	-1.70721	NOTEST	NOTEST	NA	NA
AFUB_075470	NA	hypothetical protein.	0	0.0781944	0.0206494	0.0239507	#DIV/0!	0.306297	#DIV/0!	-1.707	NOTEST	NOTEST	NA	NA
AFUB_068190	NA	cell division control protein Cdc31, putative.	108.193	232.353	127.581	71.279	1.1792	0.30677	0.237806	-1.70477	OK	OK	0.237806	-1.70477
AFUB_048910	NA	FAD dependent oxidoreductase, putative.	0	0.0629151	0	0.0193016	#DIV/0!	0.306788	#DIV/0!	-1.70469	NOTEST	NOTEST	NA	NA
AFUB_043990	NA	cytochrome b5 reductase, putative.	0.61949	2.13695	1.14996	0.656112	1.8563	0.307032	0.892431	-1.70354	OK	OK	0.892431	-1.70354
AFUB_046090	NA	hypothetical protein.	1832.13	3235.92	2325.55	993.655	1.26931	0.30707	0.34405	-1.70336	OK	OK	0.34405	-1.70336
AFUB_101240	NA	hypothetical protein.	0.0674556	0.215651	0	0.0662579	0	0.307246	#NUM!	-1.70253	NOTEST	NOTEST	NA	NA
AFUB_097430	NA	conserved hypothetical protein. similar to multifunctional cyclin-dependent kinase PHO85; Ypl110cp (GI:6325147) [Saccharomyces cerevisiae]	7.87888	10.393	12.2196	3.1937	1.55093	0.307293	0.633135	-1.70231	OK	OK	0.633135	-1.70231
AFUB_007460	NA	conserved hypothetical protein.	138.298	304.609	196.513	93.6227	1.42094	0.307354	0.506844	-1.70203	OK	OK	0.506844	-1.70203
AFUB_002710	NA	conserved hypothetical protein.	25.929	21.6519	30.2505	6.65898	1.16667	0.307547	0.222392	-1.70112	OK	OK	0.222392	-1.70112
AFUB_011520	NA	acyl-CoA thioesterase.	20.6628	56.2095	15.6744	17.2875	0.758581	0.307555	-0.398626	-1.70108	OK	OK	-0.398626	-1.70108
AFUB_068690	NA	conserved hypothetical protein.	68.6941	152.29	96.2519	46.8499	1.40117	0.307636	0.486629	-1.7007	OK	OK	0.486629	-1.7007
AFUB_081420	NA	hypothetical protein.	0.374854	1.19934	0.544974	0.369072	1.45383	0.307729	0.539859	-1.70027	OK	OK	0.539859	-1.70027
AFUB_072760	NA	RNA polymerase II mediator complex subunit Srb5, putative.	272.949	430.351	388.614	132.438	1.42376	0.307744	0.509706	-1.7002	OK	OK	0.509706	-1.7002
AFUB_048500	NA	hypothetical protein.	0.479721	2.86565	2.58581	0.881984	5.39024	0.307778	2.43035	-1.70004	OK	OK	2.43035	-1.70004
AFUB_090480	NA	conserved hypothetical protein.	0.120012	0.384972	0.201775	0.11859	1.68129	0.308048	0.749569	-1.69877	NOTEST	NOTEST	NA	NA
AFUB_085010	NA	conserved hypothetical protein.	1.47336	3.32238	1.68106	1.0236	1.14097	0.308092	0.190261	-1.69857	OK	OK	0.190261	-1.69857
AFUB_049030	NA	hypothetical protein.	0.0744766	0.11837	0.0314801	0.0364929	0.422684	0.308295	-1.24235	-1.69762	NOTEST	NOTEST	NA	NA
AFUB_058330	NA	conserved hypothetical protein.	172.237	330.449	221.681	101.887	1.28707	0.308329	0.36409	-1.69746	OK	OK	0.36409	-1.69746
AFUB_025320	NA	carboxylic acid transport protein.	3.05156	14.6102	7.51827	4.50591	2.46375	0.308409	1.30085	-1.69709	OK	OK	1.30085	-1.69709
AFUB_090390	NA	hypothetical protein.	0.145173	0.866845	0.457163	0.268135	3.14909	0.309323	1.65494	-1.69281	OK	OK	1.65494	-1.69281
AFUB_067510	NA	aspartate aminotransferase, putative.	809.137	731.081	400.372	226.309	0.494814	0.309554	-1.01504	-1.69174	OK	OK	-1.01504	-1.69174
AFUB_091840	NA	Pfs, NACHT and Ankyrin domain protein.	0.059911	0.325093	0.122009	0.100659	2.0365	0.309631	1.02609	-1.69138	NOTEST	NOTEST	NA	NA
AFUB_070690	NA	conserved hypothetical protein.	19.3643	45.2225	32.0413	14.0152	1.65466	0.309917	0.726533	-1.69005	OK	OK	0.726533	-1.69005
AFUB_019740	NA	hypothetical protein.	2.62597	3.68632	1.87244	1.14348	0.713047	0.310196	-0.487931	-1.68875	OK	OK	-0.487931	-1.68875
AFUB_035770	NA	stomatin family protein.	358.669	507.958	244.623	157.648	0.68203	0.310356	-0.552093	-1.688	OK	OK	-0.552093	-1.688
AFUB_049830	NA	hypothetical protein.	0	0.271482	0.0722236	0.0843472	#DIV/0!	0.310692	#DIV/0!	-1.68644	NOTEST	NOTEST	NA	NA
AFUB_013490	NA	hypothetical protein.	62.3321	199.261	208.12	61.9177	3.33889	0.310737	1.73937	-1.68624	OK	OK	1.73937	-1.68624
AFUB_050540	NA	aldehyde reductase (GliO), putative.	52.1254	72.0145	81.295	22.3814	1.5596	0.31079	0.64118	-1.68599	OK	OK	0.64118	-1.68599
AFUB_003360	NA	6-phosphogluconolactonase, putative. similar to SP:O95336: 6-phosphogluconolactonase (6PGL) [Homo sapiens]	828.625	1552.3	707.752	482.766	0.854128	0.311	-0.227475	-1.68501	OK	OK	-0.227475	-1.68501
AFUB_002000	NA	deoxyribodipyrimidine photo-lyase Phr1, putative.	633.184	594.604	347.902	185.152	0.549449	0.311387	-0.863944	-1.68322	OK	OK	-0.863944	-1.68322
AFUB_039710	NA	hypothetical protein.	0.0807796	1.39698	0.835072	0.435304	10.3377	0.311604	3.36984	-1.68222	OK	OK	3.36984	-1.68222
AFUB_094830	NA	conserved hypothetical protein.	15.4363	47.6366	22.1536	14.8631	1.43516	0.31201	0.521214	-1.68034	OK	OK	0.521214	-1.68034
AFUB_029420	NA	hypothetical protein.	1.40237	3.31619	3.63068	1.03474	2.58896	0.312027	1.37237	-1.68026	OK	OK	1.37237	-1.68026
AFUB_020540	NA	hypothetical protein.	148.124	472.223	252.042	147.357	1.70156	0.31205	0.766859	-1.68015	OK	OK	0.766859	-1.68015
AFUB_096250	NA	ATP synthase subunit E, putative.	595.338	949.391	564.497	297.045	0.948196	0.31288	-0.0767431	-1.67632	OK	OK	-0.0767431	-1.67632
AFUB_017620	NA	conserved hypothetical protein.	1.05852	1.66296	0.762192	0.520405	0.720054	0.312939	-0.473822	-1.67605	OK	OK	-0.473822	-1.67605
AFUB_068300	NA	conserved hypothetical protein.	556.292	485.667	294.743	151.985	0.529835	0.312941	-0.916385	-1.67604	OK	OK	-0.916385	-1.67604
AFUB_075550	NA	DnaJ domain protein.	0.149161	0.156259	0.0834592	0.0489525	0.559524	0.313278	-0.837727	-1.67448	NOTEST	NOTEST	NA	NA
AFUB_076160	NA	D-isomer specific 2-hydroxyacid dehydrogenase family protein.	116.392	433.571	372.34	135.908	3.19902	0.313462	1.67763	-1.67364	OK	OK	1.67763	-1.67364
AFUB_068570	NA	conserved hypothetical protein.	0.208477	0.108245	0.378492	0.0339325	1.81551	0.313479	0.860375	-1.67356	OK	NOTEST	0.860375	NA
AFUB_016260	NA	hypothetical protein.	5.11629	16.249	10.2981	5.09455	2.01281	0.31353	1.00921	-1.67332	OK	OK	1.00921	-1.67332
AFUB_021410	NA	conserved hypothetical protein.	174.349	285.449	204.046	89.5087	1.17033	0.313572	0.226916	-1.67313	OK	OK	0.226916	-1.67313
AFUB_088110	NA	endo-1,4-beta-glucanase.	4.23491	11.6851	5.21418	3.66643	1.23124	0.31377	0.300109	-1.67222	OK	OK	0.300109	-1.67222
AFUB_015560	NA	C6 transcription factor, putative.	21.1176	141.697	126.205	44.461	5.97629	0.313775	2.57925	-1.6722	OK	OK	2.57925	-1.6722
AFUB_093310	NA	cytochrome c mitochondrial import factor (Cyc2), putative.	41.5016	112.212	59.5662	35.2182	1.43527	0.313854	0.521327	-1.67183	OK	OK	0.521327	-1.67183
AFUB_059080	NA	conserved hypothetical protein.	3.21073	12.2169	5.89362	3.83548	1.8356	0.313949	0.876253	-1.6714	OK	OK	0.876253	-1.6714
AFUB_090350	NA	conserved hypothetical protein.	17.4279	62.6641	30.0723	19.6755	1.72553	0.313984	0.787036	-1.67124	OK	OK	0.787036	-1.67124
AFUB_049890	NA	conserved hypothetical protein.	101.516	155.465	114.147	48.8141	1.12442	0.313988	0.169186	-1.67122	OK	OK	0.169186	-1.67122
AFUB_086260	NA	short-chain dehydrogenase, putative.	7.62271	8.10769	12.847	2.54793	1.68536	0.314261	0.753056	-1.66997	OK	OK	0.753056	-1.66997
AFUB_031610	NA	alcohol dehydrogenase, zinc-containing.	13.9325	80.9471	52.476	25.4601	3.76645	0.314528	1.9132	-1.66874	OK	OK	1.9132	-1.66874
AFUB_023690	NA	RNA binding protein, putative.	16.3729	33.8316	20.4943	10.6473	1.25172	0.314715	0.323913	-1.66788	OK	OK	0.323913	-1.66788
AFUB_067710	NA	4-hydroxyphenylpyruvate dioxygenase, putative.	95.3661	124.145	76.3056	39.1071	0.800133	0.315011	-0.321688	-1.66652	OK	OK	-0.321688	-1.66652
AFUB_092430	NA	phosphoserine phosphatase, putative.	1.76649	1.9323	1.10719	0.608754	0.626774	0.315041	-0.673983	-1.66639	OK	OK	-0.673983	-1.66639
AFUB_064260	NA	nuclear envelope protein Cut8.	381.779	699.728	422.163	220.459	1.10578	0.315064	0.145062	-1.66628	OK	OK	0.145062	-1.66628
AFUB_076310	NA	alkaline serine protease AorO, putative.	0.334954	0.985437	0.562742	0.310747	1.68006	0.315339	0.748511	-1.66502	OK	OK	0.748511	-1.66502
AFUB_102350	NA	conserved hypothetical protein.	0.83962	2.28791	1.0502	0.722063	1.2508	0.315599	0.322856	-1.66383	OK	OK	0.322856	-1.66383
AFUB_049010	NA	FacC-like extracellular signaling protein, putative.	1.47895	5.70783	3.53824	1.80163	2.3924	0.315642	1.25846	-1.66364	OK	OK	1.25846	-1.66364
AFUB_078070	NA	nonribosomal peptide synthase, putative.	5.15328	9.19054	8.17828	2.90105	1.587	0.315656	0.666306	-1.66357	OK	OK	0.666306	-1.66357
AFUB_024680	NA	SET domain protein.	24.8554	83.8692	40.0136	26.4903	1.60986	0.315853	0.686931	-1.66268	OK	OK	0.686931	-1.66268
AFUB_081650	NA	hydrophobin, putative.	0.118473	2.56451	0.845422	0.810342	7.13599	0.315983	2.83511	-1.66208	OK	OK	2.83511	-1.66208
AFUB_090010	NA	hypothetical protein.	4.22586	5.61483	4.42399	1.77503	1.04689	0.316132	0.0661032	-1.6614	OK	OK	0.0661032	-1.6614
AFUB_053750	NA	sucrose transporter, putative.	108.72	237.241	112.346	75.0068	1.03335	0.316163	0.0473314	-1.66126	OK	OK	0.0473314	-1.66126
AFUB_046080	NA	conserved hypothetical protein.	425.048	231.279	216.396	73.2581	0.50911	0.316752	-0.973952	-1.65857	OK	OK	-0.973952	-1.65857
AFUB_048310	NA	conserved hypothetical protein.	150.079	176.166	105.039	55.8016	0.699891	0.316756	-0.514797	-1.65856	OK	OK	-0.514797	-1.65856
AFUB_037470	NA	conserved hypothetical protein.	15.35	19.7682	15.1009	6.26364	0.983772	0.316854	-0.0236041	-1.65811	OK	OK	-0.0236041	-1.65811
AFUB_076900	NA	conserved hypothetical protein.	51.6011	82.5265	42.441	26.1532	0.822482	0.316907	-0.281943	-1.65787	OK	OK	-0.281943	-1.65787
AFUB_019520	NA	mitochondrial genome maintenance protein Mgr2, putative.	704.538	1756.88	1041.84	557.008	1.47876	0.317044	0.564384	-1.65725	OK	OK	0.564384	-1.65725
AFUB_046780	NA	conserved hypothetical protein.	141.621	112.43	70.5639	35.6477	0.498259	0.317066	-1.00503	-1.65715	OK	OK	-1.00503	-1.65715
AFUB_036950	NA	conserved hypothetical protein.	32.7295	27.0233	31.2653	8.57017	0.955264	0.31714	-0.0660292	-1.65681	OK	OK	-0.0660292	-1.65681
AFUB_084120	NA	trihydroxytoluene oxygenase.	21.6993	31.5683	23.2999	10.0131	1.07376	0.317188	0.102675	-1.65659	OK	OK	0.102675	-1.65659
AFUB_096390	NA	conserved hypothetical protein.	410.709	748.714	293.475	237.579	0.714557	0.317316	-0.484879	-1.65601	OK	OK	-0.484879	-1.65601
AFUB_034660	NA	histidine acid phosphatase, putative.	18.1564	126.77	103.001	40.2526	5.67299	0.317525	2.50411	-1.65506	OK	OK	2.50411	-1.65506
AFUB_012730	NA	adenosine deaminase, putative.	31.7759	84.5735	43.3318	26.8661	1.36367	0.317666	0.447493	-1.65442	OK	OK	0.447493	-1.65442
AFUB_054720	NA	DUF636 domain protein.	8.83024	30.7386	13.9886	9.76982	1.58417	0.317836	0.663727	-1.65365	OK	OK	0.663727	-1.65365
AFUB_091340	NA	conserved hypothetical protein.	4.22254	7.15327	5.71296	2.27413	1.35297	0.317915	0.436127	-1.65329	OK	OK	0.436127	-1.65329
AFUB_032690	NA	PT repeat family protein.	95.8637	217.33	104.127	69.1284	1.0862	0.31808	0.119288	-1.65254	OK	OK	0.119288	-1.65254
AFUB_013180	NA	WD repeat protein.	65.4998	144.442	66.2242	45.9679	1.01106	0.318245	0.015868	-1.65179	OK	OK	0.015868	-1.65179
AFUB_046590	NA	amino acid permease.	10.5726	14.4959	7.09841	4.6165	0.671397	0.318469	-0.574762	-1.65077	OK	OK	-0.574762	-1.65077
AFUB_080680	NA	beta-1,6-glucanase, putative.	0.465983	1.21389	0.400732	0.387691	0.859971	0.319379	-0.21764	-1.64666	OK	OK	-0.21764	-1.64666
AFUB_101900	NA	spore wall assembly protein Dit1, putative.	0.102953	0.442908	0.125636	0.141496	1.22032	0.31947	0.287264	-1.64625	NOTEST	OK	NA	-1.64625
AFUB_046700	NA	MFS alpha-glucoside transporter, putative.	0.517091	0.633378	0.246256	0.202595	0.476233	0.319864	-1.07026	-1.64447	OK	OK	-1.07026	-1.64447
AFUB_038420	NA	RAB GTPase Vps21/Ypt51, putative.	418.909	668.247	402.348	213.764	0.960466	0.319888	-0.058193	-1.64436	OK	OK	-0.058193	-1.64436
AFUB_076480	NA	chitin deacetylase, putative.	0.227755	1.54734	0.688496	0.495018	3.02297	0.319915	1.59597	-1.64424	OK	OK	1.59597	-1.64424
AFUB_082130	NA	extracellular matrix protein, putative.	14.4014	34.7362	17.5424	11.1344	1.2181	0.320542	0.284637	-1.64142	OK	OK	0.284637	-1.64142
AFUB_023630	NA	beta-1,6-glucan boisynthesis protein (Knh1), putative.	16.141	25.498	15.8342	8.17508	0.980993	0.320617	-0.027686	-1.64108	OK	OK	-0.027686	-1.64108
AFUB_047520	NA	GNAT family acetyltransferase, putative. similar to GB:AAY47426.1: AttT protein {Xanthomonas campestris pv. campestris str. 8004;} / % sim: 54.8 / coverage: 80.4% / e-value: 3.6e-19; GO_function: N-acetyltransferase activity [GO ID 0008080]; GO_process: metabolic process [GO ID 0008152]	1198.77	1385.25	741.649	444.436	0.618675	0.320835	-0.692746	-1.6401	OK	OK	-0.692746	-1.6401
AFUB_096220	NA	conserved hypothetical protein.	44.5932	187.639	119.237	60.2731	2.67388	0.321218	1.41894	-1.63837	OK	OK	1.41894	-1.63837
AFUB_082080	NA	bZIP transcription factor, putative.	97.9477	120.592	89.1556	38.7905	0.910237	0.321667	-0.135686	-1.63636	OK	OK	-0.135686	-1.63636
AFUB_059780	NA	transcription initiation factor subunit (TAF30), putative.	172.926	667.12	282.54	214.834	1.63388	0.322032	0.7083	-1.63472	OK	OK	0.7083	-1.63472
AFUB_064440	NA	conserved hypothetical protein.	101.381	71.976	86.1175	23.1881	0.849444	0.322164	-0.235409	-1.63413	OK	OK	-0.235409	-1.63413
AFUB_033210	NA	GNAT family N-acetyltransferase, putative.	39.5243	57.7358	49.6617	18.6185	1.25649	0.322478	0.329394	-1.63273	OK	OK	0.329394	-1.63273
AFUB_049080	NA	oxidase, putative.	0.903842	9.43021	6.66962	3.04111	7.37919	0.322486	2.88346	-1.63269	OK	OK	2.88346	-1.63269
AFUB_029500	NA	mitochondrial carrier protein, putative.	109.532	173.614	87.9777	56.047	0.803215	0.322825	-0.316143	-1.63117	OK	OK	-0.316143	-1.63117
AFUB_006960	NA	high expression lethality protein Hel10, putative.	5833.74	11480.2	7111.07	3708.8	1.21896	0.323061	0.285646	-1.63012	OK	OK	0.285646	-1.63012
AFUB_008760	NA	hypothetical protein.	4.59159	13.3146	6.84036	4.30226	1.48976	0.323123	0.575078	-1.62984	OK	OK	0.575078	-1.62984
AFUB_099450	NA	hypothetical protein.	1387.4	6453.75	4143.81	2086.69	2.98674	0.32333	1.57857	-1.62892	OK	OK	1.57857	-1.62892
AFUB_071980	NA	GNAT family acetyltransferase, putative.	9.37181	8.80521	4.31772	2.8495	0.460714	0.323615	-1.11806	-1.62765	OK	OK	-1.11806	-1.62765
AFUB_087320	NA	protein kinase, putative.	0.603356	6.82237	8.20629	2.20833	13.6011	0.32369	3.76565	-1.62732	OK	OK	3.76565	-1.62732
AFUB_074810	NA	ubiquinone biosynthesis methlytransferase Coq5, putative.	454.048	680.622	407.102	220.519	0.896606	0.323996	-0.157455	-1.62595	OK	OK	-0.157455	-1.62595
AFUB_033360	NA	hypothetical protein.	0.368409	4.46807	4.57185	1.44879	12.4097	0.324254	3.6334	-1.6248	OK	OK	3.6334	-1.6248
AFUB_045480	NA	hypothetical protein.	1.05806	1.89963	1.36064	0.616473	1.28598	0.324523	0.362864	-1.62361	OK	OK	0.362864	-1.62361
AFUB_029440	NA	malate/L-lactate dehydrogenase, putative.	42.4107	46.4691	38.1982	15.0883	0.900674	0.324695	-0.150924	-1.62284	OK	OK	-0.150924	-1.62284
AFUB_007320	NA	chorismate synthase.	471.626	1106.31	859.308	359.373	1.82201	0.324839	0.865532	-1.6222	OK	OK	0.865532	-1.6222
AFUB_101400	NA	conserved hypothetical protein.	2.06776	1.73955	1.21037	0.565255	0.585353	0.324943	-0.772621	-1.62174	OK	OK	-0.772621	-1.62174
AFUB_083830	NA	mitochondrial ornithine carrier protein (AmcA), putative.	88.101	54.8984	36.9444	17.8421	0.419341	0.325002	-1.2538	-1.62148	OK	OK	-1.2538	-1.62148
AFUB_011360	NA	conserved histidine-rich protein.	51.015	88.4702	82.2879	28.7608	1.61301	0.32509	0.689759	-1.62109	OK	OK	0.689759	-1.62109
AFUB_062380	NA	conserved hypothetical protein.	31.9657	95.9768	75.3011	31.2152	2.35568	0.325237	1.23615	-1.62044	OK	OK	1.23615	-1.62044
AFUB_077200	NA	conserved hypothetical protein.	12.1569	27.9284	16.0039	9.09096	1.31645	0.32551	0.396648	-1.61923	OK	OK	0.396648	-1.61923
AFUB_045470	NA	amidohydrolase family protein.	0.445361	2.75465	1.00613	0.896871	2.25913	0.325584	1.17577	-1.6189	OK	OK	1.17577	-1.6189
AFUB_038370	NA	phosphoketolase, putative.	172.771	336.866	163.118	109.71	0.944128	0.325678	-0.0829451	-1.61848	OK	OK	-0.0829451	-1.61848
AFUB_032500	NA	endonuclease/exonuclease/phosphatase family protein.	13.2692	47.5946	32.9453	15.5034	2.48284	0.325739	1.31199	-1.61821	OK	OK	1.31199	-1.61821
AFUB_049290	NA	conserved hypothetical protein.	1.602	4.31098	9.51623	1.40451	5.94022	0.325798	2.57052	-1.61795	OK	OK	2.57052	-1.61795
AFUB_068810	NA	conserved hypothetical protein.	163.99	249.431	105.015	81.4041	0.640374	0.326359	-0.643012	-1.61547	OK	OK	-0.643012	-1.61547
AFUB_080440	NA	alpha/beta hydrolase, putative.	35.3105	18.0432	6.93966	5.89109	0.196532	0.326499	-2.34716	-1.61485	OK	OK	-2.34716	-1.61485
AFUB_077650	NA	amidohydrolase, putative.	7.99109	13.4948	10.5486	4.40865	1.32005	0.326693	0.400587	-1.61399	OK	OK	0.400587	-1.61399
AFUB_088200	NA	conserved hypothetical protein.	166.034	462.453	283.226	151.198	1.70583	0.326948	0.770475	-1.61287	OK	OK	0.770475	-1.61287
AFUB_057880	NA	hypothetical protein.	1.58893	10.2504	6.33311	3.35718	3.98577	0.327517	1.99486	-1.61036	OK	OK	1.99486	-1.61036
AFUB_059350	NA	RNA helicase/RNAse III, putative.	2.53783	10.2028	4.58552	3.34546	1.80687	0.327896	0.85349	-1.60869	OK	OK	0.85349	-1.60869
AFUB_076300	NA	sensor histidine kinase/response regulator Fos-1.	12.3018	49.7414	28.3437	16.3109	2.30403	0.327914	1.20416	-1.60861	OK	OK	1.20416	-1.60861
AFUB_088750	NA	meiotic recombination protein (Dmc1), putative.	1.26062	6.34196	3.77654	2.08138	2.99578	0.328192	1.58293	-1.60739	OK	OK	1.58293	-1.60739
AFUB_062430	NA	hypothetical protein.	66.0634	47.8519	29.3661	15.7329	0.444514	0.328783	-1.1697	-1.60479	OK	OK	-1.1697	-1.60479
AFUB_050440	NA	aldo-keto reductase (AKR), putative.	381.503	600.952	458.803	197.855	1.20262	0.329236	0.26618	-1.60281	OK	OK	0.26618	-1.60281
AFUB_058790	NA	RAS small monomeric GTPase RasA.	203.669	382.198	409.583	125.896	2.01102	0.3294	1.00793	-1.60209	OK	OK	1.00793	-1.60209
AFUB_048340	NA	flavin-containing amine oxidase, putative.	0.748133	0.912675	0.69404	0.300875	0.927696	0.329663	-0.108276	-1.60094	OK	OK	-0.108276	-1.60094
AFUB_068710	NA	Leucine Rich Repeat domain protein.	87.293	236.441	165.152	78.0212	1.89193	0.329982	0.919857	-1.59954	OK	OK	0.919857	-1.59954
AFUB_088980	NA	malate dehydrogenase, putative.	61.4778	118.179	89.1361	39.0036	1.44989	0.330038	0.535944	-1.59929	OK	OK	0.535944	-1.59929
AFUB_077490	NA	phenol 2-monooxygenase, putative.	1.37414	4.48754	2.72174	1.48226	1.98069	0.330306	0.986	-1.59813	OK	OK	0.986	-1.59813
AFUB_004650	NA	integral membrane protein, putative.	257.301	702.812	502.354	232.231	1.9524	0.330431	0.965247	-1.59758	OK	OK	0.965247	-1.59758
AFUB_062190	NA	beta-lactamase, putative.	27.3432	98.4228	51.203	32.5289	1.8726	0.330502	0.905046	-1.59727	OK	OK	0.905046	-1.59727
AFUB_003200	NA	NADH-quinone oxidoreductase, putative.	893.03	1132.89	1816.28	374.725	2.03384	0.330769	1.02421	-1.5961	OK	OK	1.02421	-1.5961
AFUB_061260	NA	FHA domain protein.	49.3421	107.569	53.1882	35.6017	1.07795	0.330966	0.108287	-1.59524	OK	OK	0.108287	-1.59524
AFUB_071890	NA	ribokinase.	62.5462	23.4983	53.5232	7.78261	0.855739	0.331199	-0.224758	-1.59423	OK	OK	-0.224758	-1.59423
AFUB_009330	NA	conserved hypothetical protein.	14565.6	27403.8	9982.98	9079.67	0.685381	0.331329	-0.545023	-1.59366	OK	OK	-0.545023	-1.59366
AFUB_004950	NA	RING finger domain protein, putative.	31.5862	23.9073	17.7742	7.92437	0.56272	0.331462	-0.82951	-1.59308	OK	OK	-0.82951	-1.59308
AFUB_052340	NA	conidiation-specific protein Con-10, putative.	53.7092	99.6458	89.1626	33.0373	1.6601	0.331547	0.731269	-1.59271	OK	OK	0.731269	-1.59271
AFUB_082170	NA	conserved hypothetical protein.	147.78	224.083	112.288	74.3433	0.759832	0.331767	-0.396247	-1.59176	OK	OK	-0.396247	-1.59176
AFUB_007870	NA	hypothetical protein.	0.719626	2.26786	1.2108	0.752561	1.68254	0.331838	0.750641	-1.59145	OK	OK	0.750641	-1.59145
AFUB_091850	NA	hypothetical protein.	4.37104	10.3587	5.45171	3.44124	1.24723	0.332208	0.318732	-1.58984	OK	OK	0.318732	-1.58984
AFUB_031330	NA	transcription initiation factor iia small chain.	771.797	934.155	419.252	310.422	0.543215	0.332302	-0.880404	-1.58943	OK	OK	-0.880404	-1.58943
AFUB_053330	NA	conserved hypothetical protein.	50.6675	110.641	40.4588	36.7679	0.798516	0.332317	-0.324607	-1.58937	OK	OK	-0.324607	-1.58937
AFUB_049510	NA	oxidoreductase, short-chain dehydrogenase/reductase family, putative.	0.878935	1.5266	1.87869	0.507388	2.13746	0.332365	1.0959	-1.58916	OK	OK	1.0959	-1.58916
AFUB_071770	NA	toxin biosynthesis protein, putative.	0.820688	1.61432	3.2261	0.536749	3.93097	0.332492	1.97489	-1.58861	OK	OK	1.97489	-1.58861
AFUB_099010	NA	LysM domain protein, putative.	41.9997	128.748	79.3444	42.8305	1.88917	0.332669	0.917749	-1.58784	OK	OK	0.917749	-1.58784
AFUB_006820	NA	MFS multidrug transporter, putative.	73.37	110.831	59.2843	36.8708	0.808018	0.332676	-0.30754	-1.58781	OK	OK	-0.30754	-1.58781
AFUB_036240	NA	FAD binding domain protein.	12.292	25.3331	11.395	8.43465	0.927026	0.33295	-0.109319	-1.58662	OK	OK	-0.109319	-1.58662
AFUB_009590	NA	conserved hypothetical protein.	2.13578	8.45933	5.74523	2.8209	2.68999	0.333466	1.4276	-1.58439	OK	OK	1.4276	-1.58439
AFUB_096320	NA	G1/S-specific cyclin Pcl5, putative.	678.129	1592.52	907.281	531.205	1.33792	0.333563	0.41999	-1.58397	OK	OK	0.41999	-1.58397
AFUB_055090	NA	conserved hypothetical protein.	13.1954	33.1013	9.13524	11.0451	0.692305	0.333676	-0.530521	-1.58348	OK	OK	-0.530521	-1.58348
AFUB_062180	NA	MFS transporter, putative.	3.75233	19.0731	11.5405	6.36867	3.07556	0.333908	1.62085	-1.58248	OK	OK	1.62085	-1.58248
AFUB_061210	NA	cell cycle control protein (Cwf8), putative.	279.018	443.748	309.89	148.363	1.11065	0.334341	0.151398	-1.58061	OK	OK	0.151398	-1.58061
AFUB_043010	NA	glutaryl-CoA dehydrogenase, putative.	249.677	488.183	282.967	163.251	1.13333	0.334405	0.180571	-1.58033	OK	OK	0.180571	-1.58033
AFUB_082880	NA	conserved hypothetical protein.	45.0462	30.4555	35.0969	10.1988	0.779131	0.334875	-0.360062	-1.5783	OK	OK	-0.360062	-1.5783
AFUB_070760	NA	MFS multidrug transporter, putative.	0.172659	0.287933	0.214185	0.0965387	1.24051	0.335282	0.310932	-1.57655	NOTEST	NOTEST	NA	NA
AFUB_049570	NA	UPF0075 domain protein.	5.83927	32.0357	19.3952	10.7415	3.32151	0.335298	1.73184	-1.57649	OK	OK	1.73184	-1.57649
AFUB_017730	NA	hypothetical protein.	1.47425	5.85219	4.31899	1.9623	2.92962	0.33531	1.55071	-1.57643	OK	OK	1.55071	-1.57643
AFUB_004790	NA	siderophore biosynthesis protein, putative. sidL	202.582	304.425	170.748	102.079	0.842859	0.335317	-0.246637	-1.5764	OK	OK	-0.246637	-1.5764
AFUB_081030	NA	conserved hypothetical protein.	7.39619	30.729	21.2385	10.3051	2.87155	0.335354	1.52183	-1.57624	OK	OK	1.52183	-1.57624
AFUB_081040	NA	integral membrane protein.	18.5115	15.5634	11.0024	5.22135	0.594355	0.335489	-0.750604	-1.57566	OK	OK	-0.750604	-1.57566
AFUB_065700	NA	calcium homeostasis protein Regucalcin, putative.	66.6059	70.8515	70.5407	23.7905	1.05908	0.33578	0.0828059	-1.57441	OK	OK	0.0828059	-1.57441
AFUB_101080	NA	conserved hypothetical protein.	0.410171	1.63341	1.4097	0.548903	3.43686	0.336047	1.78109	-1.57326	OK	OK	1.78109	-1.57326
AFUB_030790	NA	ABC multidrug transporter, putative.	16.917	16.9879	13.1211	5.70904	0.775616	0.336065	-0.366585	-1.57319	OK	OK	-0.366585	-1.57319
AFUB_012890	NA	conserved hypothetical protein.	3915.29	9370.62	6020.99	3152.03	1.53781	0.336374	0.620882	-1.57186	OK	OK	0.620882	-1.57186
AFUB_040860	NA	hypothetical protein.	44.3039	83.9788	72.367	28.2567	1.63342	0.336474	0.707898	-1.57143	OK	OK	0.707898	-1.57143
AFUB_050070	NA	polyglutamate biosynthesis protein, putative.	0.848211	1.35464	0.707149	0.455999	0.833695	0.33662	-0.262409	-1.57081	OK	OK	-0.262409	-1.57081
AFUB_071910	NA	MFS quinate transporter, putative.	40.1353	12.1012	16.5696	4.07738	0.412844	0.33694	-1.27633	-1.56944	OK	OK	-1.27633	-1.56944
AFUB_012840	NA	MFS transporter, putative.	9.15451	21.9527	11.2222	7.40393	1.22587	0.337267	0.293801	-1.56804	OK	OK	0.293801	-1.56804
AFUB_015350	NA	fatty acid hydroxylase, putative.	1032.72	1718.42	956.818	580.186	0.926503	0.337628	-0.110133	-1.5665	OK	OK	-0.110133	-1.5665
AFUB_013900	NA	2-deoxy-D-gluconate 3-dehydrogenase, putative.	26.856	73.0821	53.9588	24.6761	2.00919	0.337649	1.00661	-1.5664	OK	OK	1.00661	-1.5664
AFUB_043090	NA	conserved hypothetical protein.	106.605	251.864	162.325	85.054	1.52268	0.337698	0.60661	-1.56619	OK	OK	0.60661	-1.56619
AFUB_028420	NA	MFS monocarboxylate transporter, putative.	19.4873	9.88215	19.6597	3.3374	1.00885	0.33772	0.0127071	-1.5661	OK	OK	0.0127071	-1.5661
AFUB_079360	NA	F-box domain protein.	0.0890272	0.322729	0.171437	0.109045	1.92567	0.337884	0.94536	-1.5654	NOTEST	NOTEST	NA	NA
AFUB_015790	NA	conserved hypothetical protein.	276.36	936.881	497.785	316.588	1.80122	0.337917	0.848974	-1.56526	OK	OK	0.848974	-1.56526
AFUB_029760	NA	hypothetical protein.	135.945	1062.54	1014.82	359.603	7.46493	0.338437	2.90013	-1.56304	OK	OK	2.90013	-1.56304
AFUB_065370	NA	YeeE/YedE family integral membrane protein.	4.17498	18.3117	12.5606	6.19871	3.00854	0.338511	1.58906	-1.56273	OK	OK	1.58906	-1.56273
AFUB_023540	NA	conserved hypothetical protein.	83.6096	67.3308	48.5537	22.7979	0.580719	0.338595	-0.784087	-1.56237	OK	OK	-0.784087	-1.56237
AFUB_046520	NA	conserved hypothetical protein.	296.811	837.429	488.419	283.611	1.64556	0.338669	0.718575	-1.56205	OK	OK	0.718575	-1.56205
AFUB_085500	NA	Melibiase subfamily, putative.	0.203545	0.42091	0.295724	0.142686	1.45287	0.338994	0.538904	-1.56067	NOTEST	OK	NA	-1.56067
AFUB_095010	NA	conserved hypothetical protein.	0.216098	3.7664	5.16733	1.27741	23.912	0.339159	4.57966	-1.55996	OK	OK	4.57966	-1.55996
AFUB_013160	NA	conserved hypothetical protein.	8.22883	35.1175	13.7745	11.915	1.67393	0.33929	0.743241	-1.55941	OK	OK	0.743241	-1.55941
AFUB_093650	NA	conserved hypothetical protein.	53.6659	84.19	60.6488	28.565	1.13012	0.339292	0.176473	-1.5594	OK	OK	0.176473	-1.5594
AFUB_055050	NA	beta-lactamase family protein.	2.33963	11.0796	2.1023	3.76181	0.898561	0.339526	-0.154312	-1.55841	OK	OK	-0.154312	-1.55841
AFUB_090300	NA	gamma-glutamyltranspeptidase.	77.9238	104.393	74.7667	35.4501	0.959485	0.339583	-0.0596682	-1.55816	OK	OK	-0.0596682	-1.55816
AFUB_058810	NA	PTH11-like integral membrane protein.	7.5578	29.7465	14.8388	10.104	1.96338	0.33967	0.973336	-1.55779	OK	OK	0.973336	-1.55779
AFUB_022160	NA	conserved hypothetical protein.	183.037	367.5	288.11	124.892	1.57405	0.339842	0.654484	-1.55706	OK	OK	0.654484	-1.55706
AFUB_087870	NA	conserved hypothetical protein.	312.579	789.792	420.069	268.524	1.34388	0.339993	0.426405	-1.55642	OK	OK	0.426405	-1.55642
AFUB_030080	NA	oxidoreductase, short-chain dehydrogenase/reductase family.	63.5169	256.692	139.165	87.3715	2.19099	0.340375	1.13158	-1.5548	OK	OK	1.13158	-1.5548
AFUB_079670	NA	conserved hypothetical protein.	0.812428	3.90284	2.66592	1.32902	3.28142	0.340526	1.71432	-1.55416	OK	OK	1.71432	-1.55416
AFUB_017460	NA	amidase family protein.	0.549977	1.09833	2.08916	0.374102	3.79863	0.34061	1.92548	-1.55381	OK	OK	1.92548	-1.55381
AFUB_025390	NA	endoglucanase/cellulase, putative.	39.6677	72.4327	68.1263	24.6985	1.71743	0.340985	0.780247	-1.55222	OK	OK	0.780247	-1.55222
AFUB_096400	NA	dienelactone hydrolase family protein.	875.483	1472.82	644.236	502.398	0.735864	0.341113	-0.44249	-1.55168	OK	OK	-0.44249	-1.55168
AFUB_031010	NA	hypothetical protein.	10.9984	65.7624	50.8729	22.4435	4.62548	0.341282	2.2096	-1.55097	OK	OK	2.2096	-1.55097
AFUB_000640	NA	hypothetical protein.	15.4324	25.8699	25.1338	8.83027	1.62864	0.341334	0.703666	-1.55075	OK	OK	0.703666	-1.55075
AFUB_028350	NA	MFS monocarboxylate transporter, putative.	26.564	61.955	39.669	21.1632	1.49334	0.34159	0.57854	-1.54966	OK	OK	0.57854	-1.54966
AFUB_044640	NA	transferase family protein.	146.972	862.327	437.771	294.589	2.9786	0.341621	1.57464	-1.54953	OK	OK	1.57464	-1.54953
AFUB_019020	NA	conserved hypothetical protein.	90.2207	485.433	289.722	166.016	3.21126	0.341996	1.68314	-1.54795	OK	OK	1.68314	-1.54795
AFUB_064300	NA	mitochondrial acetolactate synthase small subunit, putative.	650.31	418.054	327.562	143.01	0.503701	0.342085	-0.98936	-1.54757	OK	OK	-0.98936	-1.54757
AFUB_061110	NA	SNF7 family protein.	377.166	758.753	402.369	259.755	1.06682	0.342345	0.0933195	-1.54648	OK	OK	0.0933195	-1.54648
AFUB_064150	NA	acyl-CoA thioester hydrolase, putative.	101.242	132.779	58.4655	45.461	0.577483	0.342381	-0.79215	-1.54633	OK	OK	-0.79215	-1.54633
AFUB_068380	NA	prenyltransferase, putative.	220.836	423.736	253.756	145.086	1.14907	0.342397	0.200467	-1.54626	OK	OK	0.200467	-1.54626
AFUB_042880	NA	DNA lyase Apn2.	92.1312	96.6939	45.7325	33.1272	0.496385	0.342599	-1.01047	-1.54541	OK	OK	-1.01047	-1.54541
AFUB_030990	NA	conserved hypothetical protein.	0.261096	0.744833	1.40072	0.255398	5.36477	0.342893	2.42352	-1.54417	OK	OK	2.42352	-1.54417
AFUB_045790	NA	hybrid PKS/NRPS enzyme EqiS-like, putative. polyketide synthase/peptide synthetase (GI:47109414) [Magnaporthe grisea] PMID: 15319478 Similar to equisetin synthetase EqiS (GI:55823917) [Fusarium heterosporum] PMID: 15724180	1.75918	13.9038	16.6876	4.76962	9.48601	0.343044	3.2458	-1.54353	OK	OK	3.2458	-1.54353
AFUB_088920	NA	C2 domain protein.	82.0593	140.669	85.6518	48.289	1.04378	0.343281	0.0618167	-1.54254	OK	OK	0.0618167	-1.54254
AFUB_085750	NA	rhamnogalacturonase, putative.	2.98182	19.4478	12.7018	6.67719	4.25975	0.343339	2.09077	-1.54229	OK	OK	2.09077	-1.54229
AFUB_020750	NA	SH3 domain protein.	52.8809	213.978	305.911	73.4934	5.78491	0.343462	2.53229	-1.54178	OK	OK	2.53229	-1.54178
AFUB_030840	NA	conserved hypothetical protein.	279.545	469.898	358.658	161.439	1.28301	0.343562	0.359528	-1.54136	OK	OK	0.359528	-1.54136
AFUB_027710	NA	conserved hypothetical protein.	17.6697	26.9949	13.4593	9.27541	0.761716	0.343599	-0.392674	-1.5412	OK	OK	-0.392674	-1.5412
AFUB_002010	NA	conserved hypothetical protein.	210.437	212.338	111.507	73.0035	0.529883	0.343808	-0.916254	-1.54033	OK	OK	-0.916254	-1.54033
AFUB_073200	NA	conserved hypothetical protein.	0.973298	3.25858	1.15603	1.1209	1.18775	0.343984	0.248225	-1.53959	OK	OK	0.248225	-1.53959
AFUB_099680	NA	GABA permease, putative.	165.786	496.171	313.259	170.918	1.88954	0.344474	0.918034	-1.53753	OK	OK	0.918034	-1.53753
AFUB_082370	NA	conserved hypothetical protein.	49.977	111.984	112.579	38.6335	2.25262	0.344991	1.1716	-1.53537	OK	OK	1.1716	-1.53537
AFUB_005860	NA	mandelate racemase/muconate lactonizing enzyme family protein.	28.5699	36.5541	33.5756	12.6111	1.17521	0.344998	0.232917	-1.53534	OK	OK	0.232917	-1.53534
AFUB_085260	NA	hypothetical protein.	0.291964	0.643054	0.397521	0.221857	1.36154	0.345005	0.445241	-1.53531	OK	OK	0.445241	-1.53531
AFUB_002270	NA	enoyl-CoA hydratase/isomerase family protein.	0.784846	7.11361	2.85968	2.45552	3.64362	0.345186	1.86537	-1.53455	OK	OK	1.86537	-1.53455
AFUB_099020	NA	membrane-spanning ATPase, putative.	95.0892	161.563	98.0172	55.7768	1.03079	0.345233	0.0437534	-1.53436	OK	OK	0.0437534	-1.53436
AFUB_066370	NA	conserved hypothetical protein.	751.389	3844.08	2500.16	1327.86	3.32738	0.34543	1.73439	-1.53354	OK	OK	1.73439	-1.53354
AFUB_055560	NA	extracellular cellulase CelA/allergen Asp F7-like, putative.	154.936	244.233	275.641	84.4986	1.77906	0.345975	0.831118	-1.53126	OK	OK	0.831118	-1.53126
AFUB_090700	NA	integral membrane protein (Pth11), putative.	13.3173	9.27231	9.46627	3.21105	0.710825	0.346305	-0.492434	-1.52988	OK	OK	-0.492434	-1.52988
AFUB_053450	NA	conserved hypothetical protein.	95.2672	160.057	74.7587	55.4411	0.784727	0.346383	-0.349738	-1.52956	OK	OK	-0.349738	-1.52956
AFUB_076500	NA	conserved hypothetical protein.	1502.7	2622.9	1532.2	908.746	1.01963	0.346466	0.0280476	-1.52921	OK	OK	0.0280476	-1.52921
AFUB_099190	NA	conserved hypothetical protein.	616.912	2173	1285.22	753.166	2.08331	0.346602	1.05888	-1.52865	OK	OK	1.05888	-1.52865
AFUB_057500	NA	nitroreductase family protein, putative.	1842.99	988.737	2201.17	342.919	1.19435	0.346825	0.256222	-1.52772	OK	OK	0.256222	-1.52772
AFUB_043910	NA	conserved hypothetical protein.	5.69415	25.4737	20.4047	8.83855	3.58345	0.346968	1.84135	-1.52713	OK	OK	1.84135	-1.52713
AFUB_082730	NA	peroxisomal membrane protein (PmpP24), putative.	109.825	141.546	63.9894	49.1667	0.582649	0.347355	-0.779302	-1.52552	OK	OK	-0.779302	-1.52552
AFUB_027010	NA	aryl-alcohol dehydrogenase (AAD), putative.	145.224	217.431	96.2246	75.5301	0.662594	0.347375	-0.593802	-1.52543	OK	OK	-0.593802	-1.52543
AFUB_051860	NA	HypA-like protein, putative.	187.351	174.341	136.271	60.5742	0.727357	0.347447	-0.459265	-1.52514	OK	OK	-0.459265	-1.52514
AFUB_066030	NA	protein kinase, putative.	71.8488	112.375	65.225	39.0922	0.907809	0.347873	-0.139539	-1.52337	OK	OK	-0.139539	-1.52337
AFUB_036630	NA	sensor histidine kinase/response regulator, putative.	48.0903	105.339	84.7716	36.6808	1.76276	0.348217	0.817835	-1.52194	OK	OK	0.817835	-1.52194
AFUB_033970	NA	MFS drug efflux transporter, putative.	9.22942	6.08653	10.2203	2.1205	1.10736	0.348392	0.147126	-1.52122	OK	OK	0.147126	-1.52122
AFUB_011650	NA	GTP-binding protein Sey1, putative.	192.335	381.571	182.936	132.959	0.951132	0.348452	-0.0722823	-1.52097	OK	OK	-0.0722823	-1.52097
AFUB_049100	NA	choline dehydrogenase, putative.	0.166343	0.515534	0.28487	0.17969	1.71255	0.348551	0.776143	-1.52056	NOTEST	OK	NA	-1.52056
AFUB_072850	NA	methionyl-tRNA formyltransferase family protein, putative.	56.4073	128.385	81.1491	44.8125	1.43863	0.349048	0.524693	-1.5185	OK	OK	0.524693	-1.5185
AFUB_004340	NA	signal recognition particle, putative.	232.035	313.517	204.149	109.457	0.87982	0.349126	-0.18472	-1.51818	OK	OK	-0.18472	-1.51818
AFUB_032680	NA	conserved hypothetical protein.	16.7325	43.3022	29.7888	15.1248	1.7803	0.349285	0.832117	-1.51752	OK	OK	0.832117	-1.51752
AFUB_059720	NA	alpha-galactosidase, putative.	552.104	853.192	451.379	298.107	0.817562	0.349402	-0.290601	-1.51704	OK	OK	-0.290601	-1.51704
AFUB_011770	NA	Acyl CoA binding protein, putative.	22.7439	31.8716	13.7603	11.1388	0.605011	0.34949	-0.724968	-1.51668	OK	OK	-0.724968	-1.51668
AFUB_091960	NA	pectate lyase, putative.	0.857608	3.71231	2.88219	1.29805	3.36073	0.349661	1.74878	-1.51597	OK	OK	1.74878	-1.51597
AFUB_023420	NA	COP9 subunit 3, putative.	160.644	321.346	206.231	112.384	1.28378	0.349729	0.360394	-1.51569	OK	OK	0.360394	-1.51569
AFUB_057970	NA	pectin lyase, putative.	3.69636	4.69891	5.18558	1.64434	1.40289	0.349941	0.4884	-1.51482	OK	OK	0.4884	-1.51482
AFUB_049820	NA	phosphate permease.	0.234376	0.522598	0.273395	0.18288	1.16648	0.349944	0.222162	-1.5148	NOTEST	OK	NA	-1.5148
AFUB_075090	NA	conserved hypothetical protein.	360.941	744.47	475.235	260.614	1.31666	0.350066	0.396878	-1.5143	OK	OK	0.396878	-1.5143
AFUB_037340	NA	NAD binding Rossmann fold oxidoreductase, putative.	11.7517	48.435	24.8121	16.9574	2.11136	0.350106	1.07817	-1.51413	OK	OK	1.07817	-1.51413
AFUB_050050	NA	amino acid permease, putative.	33.6334	114.149	81.3573	39.966	2.41894	0.350121	1.27438	-1.51407	OK	OK	1.27438	-1.51407
AFUB_032760	NA	conserved hypothetical protein.	117.23	187.044	105.253	65.5277	0.897833	0.350333	-0.15548	-1.5132	OK	OK	-0.15548	-1.5132
AFUB_009660	NA	hypothetical protein.	5.59806	17.8424	9.29412	6.25474	1.66024	0.350555	0.731391	-1.51229	OK	OK	0.731391	-1.51229
AFUB_009830	NA	DNA repair protein RAD51, putative.	167.577	172.168	107.144	60.3819	0.639372	0.350715	-0.645273	-1.51163	OK	OK	-0.645273	-1.51163
AFUB_033320	NA	conserved hypothetical protein.	0.0710475	0.596714	0.375749	0.209295	5.2887	0.350746	2.40291	-1.5115	NOTEST	OK	NA	-1.5115
AFUB_078310	NA	conserved hypothetical protein.	301.594	405.709	268.315	142.339	0.889656	0.35084	-0.16868	-1.51111	OK	OK	-0.16868	-1.51111
AFUB_060440	NA	metallo-beta-lactamase family protein.	53.8811	118.358	71.2972	41.5453	1.32323	0.351014	0.404066	-1.5104	OK	OK	0.404066	-1.5104
AFUB_027390	NA	mating pheromone P-factor (Map2), putative.	3.49437	8.87831	7.12178	3.11853	2.03807	0.351253	1.02721	-1.50942	OK	OK	1.02721	-1.50942
AFUB_045620	NA	conserved hypothetical protein.	3.74386	5.04455	3.14569	1.77651	0.840226	0.352164	-0.25115	-1.50568	OK	OK	-0.25115	-1.50568
AFUB_047880	NA	conserved hypothetical protein.	42.0841	57.2572	75.6299	20.1676	1.79711	0.352228	0.845681	-1.50542	OK	OK	0.845681	-1.50542
AFUB_090090	NA	serine/threonine protein kinase, putative.	6.00229	8.61501	7.07864	3.03484	1.17932	0.352274	0.237959	-1.50523	OK	OK	0.237959	-1.50523
AFUB_018870	NA	hypothetical pathogenicity factor. frameshift	11.8016	17.2036	9.85557	6.06075	0.835105	0.352295	-0.259971	-1.50514	OK	OK	-0.259971	-1.50514
AFUB_074690	NA	6-phosphogluconate dehydrogenase, decarboxylating.	5.19468	9.73408	2.58948	3.42945	0.498487	0.352314	-1.00437	-1.50507	OK	OK	-1.00437	-1.50507
AFUB_037200	NA	oxidoreductase, 2OG-Fe(II) oxygenase family family.	87.9558	71.0853	34.7994	25.0738	0.395646	0.352728	-1.33772	-1.50337	OK	OK	-1.33772	-1.50337
AFUB_001970	NA	hypothetical protein.	17.0354	30.6981	16.2707	10.8339	0.955111	0.352918	-0.0662595	-1.5026	OK	OK	-0.0662595	-1.5026
AFUB_006390	NA	Ser/Thr protein phosphatase family protein.	10.9048	36.9	14.0323	13.0332	1.2868	0.353203	0.363788	-1.50143	OK	OK	0.363788	-1.50143
AFUB_044790	NA	cytochrome P450 oxidoreductase, putative.	0.112923	0.439903	0.174068	0.155377	1.54148	0.353207	0.624312	-1.50141	NOTEST	OK	NA	-1.50141
AFUB_027240	NA	acetylglutamate synthase.	130.658	71.5312	50.8053	25.2693	0.388842	0.353263	-1.36274	-1.50119	OK	OK	-1.36274	-1.50119
AFUB_066160	NA	phosphatidate cytidylyltransferase, putative.	125.475	323.555	262.976	114.462	2.09584	0.353764	1.06753	-1.49914	OK	OK	1.06753	-1.49914
AFUB_082600	NA	conserved hypothetical protein.	792.551	1559.79	1430.06	551.888	1.80438	0.353822	0.8515	-1.4989	OK	OK	0.8515	-1.4989
AFUB_044840	NA	enoyl-CoA hydratase/isomerase family protein, sidH	33.949	31.5018	50.7609	11.1577	1.49521	0.354192	0.580349	-1.49739	OK	OK	0.580349	-1.49739
AFUB_090290	NA	hypothetical protein.	104.447	102.108	77.3547	36.1682	0.740612	0.354215	-0.43321	-1.4973	OK	OK	-0.43321	-1.4973
AFUB_026740	NA	alcohol dehydrogenase, putative.	129.091	411.414	232.348	145.764	1.79988	0.3543	0.847899	-1.49696	OK	OK	0.847899	-1.49696
AFUB_001220	NA	tryptophan synthase.	236.075	110.229	135.3	39.0625	0.573123	0.354376	-0.803083	-1.49665	OK	OK	-0.803083	-1.49665
AFUB_009500	NA	hypothetical protein.	297.444	448.398	217.711	158.906	0.731939	0.354386	-0.450204	-1.49661	OK	OK	-0.450204	-1.49661
AFUB_058930	NA	AP-3 adaptor complex subunit beta, putative.	65.6658	249.863	183.803	88.593	2.79907	0.354566	1.48495	-1.49587	OK	OK	1.48495	-1.49587
AFUB_079160	NA	conserved hypothetical protein.	52.4122	46.259	44.2304	16.4271	0.843895	0.355111	-0.244864	-1.49366	OK	OK	-0.244864	-1.49366
AFUB_037590	NA	conserved hypothetical protein.	157.705	293.455	241.223	104.389	1.52958	0.355724	0.613139	-1.49117	OK	OK	0.613139	-1.49117
AFUB_061280	NA	conserved hypothetical protein.	1.65695	7.44378	3.87202	2.65124	2.33684	0.356169	1.22456	-1.48937	OK	OK	1.22456	-1.48937
AFUB_079030	NA	hypothetical protein.	12.0451	28.3227	19.3727	10.1	1.60835	0.356604	0.685579	-1.4876	OK	OK	0.685579	-1.4876
AFUB_019070	NA	signal recognition particle 14kD protein, putative.	197.696	326.233	200.208	116.359	1.01271	0.356675	0.0182159	-1.48732	OK	OK	0.0182159	-1.48732
AFUB_012950	NA	conserved hypothetical protein.	20.8486	57.1434	42.0526	20.3899	2.01705	0.35682	1.01224	-1.48673	OK	OK	1.01224	-1.48673
AFUB_080130	NA	RNA/DNA helicase, putative.	12.0375	26.2154	12.2611	9.35688	1.01858	0.356923	0.0265526	-1.48632	OK	OK	0.0265526	-1.48632
AFUB_009930	NA	Vesicle transport v-SNARE protein superfamily.	293.235	372.235	203.44	132.877	0.693778	0.356971	-0.527454	-1.48612	OK	OK	-0.527454	-1.48612
AFUB_065420	NA	conserved hypothetical protein.	5.91848	38.5912	30.7682	13.7774	5.19867	0.357009	2.37814	-1.48597	OK	OK	2.37814	-1.48597
AFUB_023000	NA	pre-mRNA branch site protein p14, putative.	377.88	533.363	344.787	190.449	0.912425	0.357072	-0.132223	-1.48571	OK	OK	-0.132223	-1.48571
AFUB_000400	NA	C6 transcription factor, putative.	35.4238	78.8641	62.329	28.2219	1.75952	0.357855	0.815185	-1.48255	OK	OK	0.815185	-1.48255
AFUB_022660	NA	hypothetical protein.	5.44086	12.6467	5.84131	4.5327	1.0736	0.35841	0.102457	-1.48032	OK	OK	0.102457	-1.48032
AFUB_099660	NA	hypothetical protein.	216.323	599.818	517.265	215.002	2.39117	0.358445	1.25772	-1.48017	OK	OK	1.25772	-1.48017
AFUB_020110	NA	forkhead domain protein.	9.15278	11.8777	11.0913	4.2601	1.2118	0.358664	0.277147	-1.4793	OK	OK	0.277147	-1.4793
AFUB_089560	NA	hypothetical protein.	2.78072	7.65958	5.62541	2.74945	2.023	0.358956	1.0165	-1.47812	OK	OK	1.0165	-1.47812
AFUB_050450	NA	GPI anchored protein, putative.	1307.82	2084.34	1217.51	748.639	0.930946	0.359173	-0.10323	-1.47725	OK	OK	-0.10323	-1.47725
AFUB_092530	NA	conserved hypothetical protein.	1.57333	5.06453	2.37394	1.82166	1.50886	0.35969	0.593462	-1.47517	OK	OK	0.593462	-1.47517
AFUB_017790	NA	alpha-amylase, putative.	4.55775	49.842	29.4853	17.9327	6.46927	0.359791	2.6936	-1.47477	OK	OK	2.6936	-1.47477
AFUB_081460	NA	hypothetical protein.	2.00845	4.1679	0.683466	1.49983	0.340295	0.359853	-1.55514	-1.47452	OK	OK	-1.55514	-1.47452
AFUB_030280	NA	F-box domain protein.	1.03234	1.72065	1.45102	0.619648	1.40556	0.360124	0.491149	-1.47343	OK	OK	0.491149	-1.47343
AFUB_061060	NA	peptidyl-prolyl cis-trans isomerase, putative.	28.7643	59.6032	37.8392	21.4949	1.31549	0.360633	0.395602	-1.4714	OK	OK	0.395602	-1.4714
AFUB_084410	NA	proline permease, putative.	4.70135	29.5759	33.2451	10.6691	7.07139	0.360736	2.82199	-1.47098	OK	OK	2.82199	-1.47098
AFUB_025440	NA	serine/threonine protein kinase.	26.7739	60.398	38.9575	21.7889	1.45506	0.360755	0.541074	-1.47091	OK	OK	0.541074	-1.47091
AFUB_052580	NA	meiosis-specific topoisomerase Spo11, putative.	5.46288	17.8124	9.76696	6.43056	1.78788	0.361016	0.838248	-1.46987	OK	OK	0.838248	-1.46987
AFUB_016570	NA	pyridine nucleotide-disulphide oxidoreductase, putative.	22.1704	14.9744	18.6888	5.40614	0.842962	0.361025	-0.246461	-1.46983	OK	OK	-0.246461	-1.46983
AFUB_099620	NA	hypothetical protein.	8.14691	40.2681	14.7601	14.5422	1.81174	0.361134	0.857378	-1.46939	OK	OK	0.857378	-1.46939
AFUB_058870	NA	extracellular OTU-like cysteine protease, putative.	7.15631	23.5487	10.9528	8.50896	1.53051	0.361335	0.614012	-1.46859	OK	OK	0.614012	-1.46859
AFUB_044620	NA	carboxylesterase, putative.	14.0438	50.5189	40.9617	18.256	2.91671	0.36137	1.54434	-1.46845	OK	OK	1.54434	-1.46845
AFUB_034200	NA	oxidoreductase, zinc-binding dehydrogenase family, putative.	0	0.237957	0.0752393	0.0860241	#DIV/0!	0.361511	#DIV/0!	-1.46789	NOTEST	NOTEST	NA	NA
AFUB_049560	NA	MFS monosaccharide transporter, putative.	5.98104	28.6055	15.9236	10.3415	2.66235	0.361521	1.4127	-1.46785	OK	OK	1.4127	-1.46785
AFUB_070550	NA	PE repeat family protein.	31.7839	75.6551	35.1538	27.3592	1.10603	0.361631	0.145384	-1.46741	OK	OK	0.145384	-1.46741
AFUB_071640	NA	hypothetical protein.	88.7736	359.912	256.62	130.192	2.89072	0.361733	1.53143	-1.467	OK	OK	1.53143	-1.467
AFUB_084110	NA	conserved hypothetical protein.	112.673	151.667	49.5264	54.8912	0.439559	0.361919	-1.18587	-1.46626	OK	OK	-1.18587	-1.46626
AFUB_073120	NA	GPI transamidase component PIG-S, putative.	30.6753	84.4127	42.8945	30.5512	1.39834	0.361927	0.483715	-1.46623	OK	OK	0.483715	-1.46623
AFUB_063320	NA	flavin-binding monooxygenase, putative.	30.4768	77.7081	41.7893	28.2076	1.37118	0.362994	0.455422	-1.46198	OK	OK	0.455422	-1.46198
AFUB_021380	NA	NADH-dependent flavin oxidoreductase, putative.	12.5889	12.1657	6.95375	4.41976	0.552372	0.363297	-0.856289	-1.46078	OK	OK	-0.856289	-1.46078
AFUB_044650	NA	67 kDa myosin-cross-reactive antigen family protein.	127.947	691.372	352.021	251.378	2.7513	0.363593	1.46012	-1.4596	OK	OK	1.46012	-1.4596
AFUB_033130	NA	aldehyde dehydrogenase (AldH12), putative.	0.427657	0.919623	0.976404	0.334531	2.28315	0.36377	1.19102	-1.4589	OK	OK	1.19102	-1.4589
AFUB_051890	NA	conserved hypothetical protein.	21.919	28.2365	18.076	10.2834	0.824673	0.364188	-0.278107	-1.45724	OK	OK	-0.278107	-1.45724
AFUB_019550	NA	conserved hypothetical protein.	0.39297	1.39718	0.793512	0.50917	2.01927	0.364427	1.01383	-1.4563	OK	OK	1.01383	-1.4563
AFUB_091630	NA	DNA damage-inducible v-SNARE binding protein Ddi1, putative.	179.419	227.273	124.046	82.8327	0.691376	0.364463	-0.532457	-1.45615	OK	OK	-0.532457	-1.45615
AFUB_075240	NA	hypothetical protein.	0.764189	2.22086	1.42862	0.809988	1.86946	0.364718	0.902621	-1.45515	OK	OK	0.902621	-1.45515
AFUB_020970	NA	acetamidase/formamidase family protein.	6.91077	39.418	35.3578	14.3789	5.11633	0.36478	2.35511	-1.4549	OK	OK	2.35511	-1.4549
AFUB_088670	NA	Ran-binding protein (RanBPM), putative.	152.876	445.988	250.296	162.849	1.63725	0.365142	0.711273	-1.45347	OK	OK	0.711273	-1.45347
AFUB_086120	NA	hypothetical protein.	2.38163	9.00923	4.07281	3.29223	1.71009	0.365429	0.774075	-1.45234	OK	OK	0.774075	-1.45234
AFUB_053920	NA	adenosine kinase, putative.	322.281	699.484	436.591	255.945	1.35469	0.365905	0.437963	-1.45046	OK	OK	0.437963	-1.45046
AFUB_078200	NA	hypothetical protein.	7.64445	31.2685	35.2934	11.4461	4.61687	0.366058	2.20691	-1.44985	OK	OK	2.20691	-1.44985
AFUB_064240	NA	cytochrome c subunit, putative.	1515.39	3477.16	3376.74	1273.9	2.2283	0.366362	1.15594	-1.44866	OK	OK	1.15594	-1.44866
AFUB_024130	NA	MFS monosaccharide transporter (Hxt8), putative.	1.72697	2.14933	3.68426	0.787534	2.13337	0.366409	1.09313	-1.44847	OK	OK	1.09313	-1.44847
AFUB_079100	NA	hypothetical protein.	19.4786	30.4014	24.918	11.1477	1.27925	0.366684	0.355298	-1.44739	OK	OK	0.355298	-1.44739
AFUB_084900	NA	conserved hypothetical protein.	5955.57	22814.4	10729.7	8365.92	1.80162	0.366695	0.849298	-1.44735	OK	OK	0.849298	-1.44735
AFUB_092370	NA	putative allantoate permease of the major facilitator superfamily.	0.587421	1.56581	0.579536	0.574332	0.986577	0.366795	-0.0194966	-1.44695	OK	OK	-0.0194966	-1.44695
AFUB_101030	NA	hypothetical protein.	0.415069	1.3201	2.2638	0.484311	5.45403	0.366874	2.44732	-1.44664	OK	OK	2.44732	-1.44664
AFUB_058180	NA	cytochrome c oxidase subunit V.	2289.4	4255.27	3242.35	1561.17	1.41624	0.366879	0.50207	-1.44662	OK	OK	0.50207	-1.44662
AFUB_077210	NA	protein kinase (VPS15), putative.	41.4896	97.7154	55.2376	35.8643	1.33136	0.367028	0.412901	-1.44604	OK	OK	0.412901	-1.44604
AFUB_002730	NA	conserved hypothetical protein.	118.972	247.291	169.138	90.8148	1.42166	0.367239	0.507579	-1.44521	OK	OK	0.507579	-1.44521
AFUB_041290	NA	proteasome regulatory particle subunit Rpt1, putative.	345.65	631.235	344.49	232.177	0.996644	0.367814	-0.00484982	-1.44295	OK	OK	-0.00484982	-1.44295
AFUB_080240	NA	Ankyrin repeat protein.	5.30646	4.51647	5.55486	1.66174	1.04681	0.367929	0.0660008	-1.4425	OK	OK	0.0660008	-1.4425
AFUB_070490	NA	thiol methyltransferase, putative.	37.6594	96.4473	51.6448	35.5106	1.37137	0.368187	0.455613	-1.44149	OK	OK	0.455613	-1.44149
AFUB_004140	NA	MFS transporter, putative.	124.151	141.768	118.601	52.2197	0.955296	0.368346	-0.0659797	-1.44087	OK	OK	-0.0659797	-1.44087
AFUB_090520	NA	N-acetyltransferase, GNAT family, putative.	49.1791	28.9863	52.7103	10.678	1.0718	0.368381	0.10004	-1.44073	OK	OK	0.10004	-1.44073
AFUB_030600	NA	exonuclease, putative.	10.4484	20.2712	14.3064	7.48641	1.36924	0.369313	0.453379	-1.43709	OK	OK	0.453379	-1.43709
AFUB_065240	NA	threonine dehydratase, biosynthetic.	74.429	124.699	76.0113	46.063	1.02126	0.369393	0.0303491	-1.43677	OK	OK	0.0303491	-1.43677
AFUB_096600	NA	conserved hypothetical protein.	59.0674	68.9624	79.2922	25.4783	1.3424	0.369452	0.424817	-1.43654	OK	OK	0.424817	-1.43654
AFUB_011480	NA	antibiotic biosynthesis monooxygenase, putative.	49.4817	116.644	51.5354	43.1169	1.0415	0.369645	0.0586687	-1.43579	OK	OK	0.0586687	-1.43579
AFUB_079250	NA	high affinity zinc ion transporter, putative.	23.0768	50.2835	59.1587	18.5873	2.56356	0.36965	1.35815	-1.43577	OK	OK	1.35815	-1.43577
AFUB_006400	NA	DnaJ domain protein.	316.697	631.4	382.778	233.414	1.20866	0.369677	0.273405	-1.43566	OK	OK	0.273405	-1.43566
AFUB_084740	NA	conserved hypothetical protein. possible frameshift	32.865	56.7626	44.7335	20.9852	1.36113	0.369701	0.444804	-1.43557	OK	OK	0.444804	-1.43557
AFUB_047670	NA	short-chain dehydrogenase/reductase, putative.	10.2336	16.9211	7.81014	6.25741	0.763186	0.369799	-0.389893	-1.43519	OK	OK	-0.389893	-1.43519
AFUB_018460	NA	GNAT family N-acetyltransferase, putative.	41.0892	40.7313	24.4112	15.0644	0.594103	0.369848	-0.751216	-1.43499	OK	OK	-0.751216	-1.43499
AFUB_073310	NA	kynurenine 3-monooxygenase, putative.	160.358	517.995	273.145	191.609	1.70335	0.369905	0.768371	-1.43477	OK	OK	0.768371	-1.43477
AFUB_059320	NA	LON domain serine protease, putative.	309.609	735.353	416.67	272.261	1.34579	0.370245	0.428458	-1.43345	OK	OK	0.428458	-1.43345
AFUB_031140	NA	TPR domain protein.	151.973	410.371	235.451	151.969	1.54929	0.370321	0.631612	-1.43315	OK	OK	0.631612	-1.43315
AFUB_047990	NA	endo-1,4-beta-xylanase, putative.	0.270674	1.91809	1.31774	0.710642	4.86837	0.370495	2.28344	-1.43248	OK	OK	2.28344	-1.43248
AFUB_073040	NA	diphthamide biosynthesis protein Dph2, putative.	22.0602	36.4034	31.6656	13.4925	1.43542	0.370638	0.521471	-1.43192	OK	OK	0.521471	-1.43192
AFUB_063530	NA	conserved hypothetical protein.	313.162	464.489	234.263	172.28	0.748057	0.370902	-0.41878	-1.43089	OK	OK	-0.41878	-1.43089
AFUB_042700	NA	UBX domain protein.	204.091	265.22	159.922	98.4335	0.783582	0.371139	-0.351844	-1.42997	OK	OK	-0.351844	-1.42997
AFUB_036210	NA	hypothetical protein.	0.643801	1.20068	0.674893	0.446048	1.04829	0.371496	0.068044	-1.42858	OK	OK	0.068044	-1.42858
AFUB_034240	NA	alpha/beta hydrolase, putative.	139.118	380.601	231.78	141.401	1.66607	0.37152	0.736447	-1.42849	OK	OK	0.736447	-1.42849
AFUB_094910	NA	short-chain dehydrogenase/reductase, putative.	0.0876484	0.345869	0.330556	0.12853	3.77139	0.371615	1.9151	-1.42812	NOTEST	NOTEST	NA	NA
AFUB_071270	NA	cutinase, putative.	0.561116	1.79448	1.04135	0.667118	1.85586	0.371761	0.892084	-1.42755	OK	OK	0.892084	-1.42755
AFUB_048800	NA	conserved hypothetical protein.	0.174801	1.6354	0.657729	0.608365	3.76273	0.371998	1.91178	-1.42663	OK	OK	1.91178	-1.42663
AFUB_100030	NA	ras-like GTP-binding protein, putative.	348.926	667.796	443.945	248.572	1.27232	0.372227	0.34746	-1.42574	OK	OK	0.34746	-1.42574
AFUB_088100	NA	AMP-binding enzyme, putative.	102.954	138.344	81.2729	51.5985	0.78941	0.372972	-0.341154	-1.42286	OK	OK	-0.341154	-1.42286
AFUB_016390	NA	Sin3-associated polypeptide Sap18, putative.	78.0597	188.445	114.972	70.2861	1.47287	0.372979	0.558633	-1.42283	OK	OK	0.558633	-1.42283
AFUB_073890	NA	carbon catabolite repression protein CreD, putative.	155.281	260.719	90.3248	97.2574	0.581686	0.373035	-0.781687	-1.42262	OK	OK	-0.781687	-1.42262
AFUB_088680	NA	conserved hypothetical protein.	12.4896	40.1747	13.8795	14.989	1.11128	0.373096	0.152228	-1.42238	OK	OK	0.152228	-1.42238
AFUB_051430	NA	NAP family protein.	95.4131	100.315	87.1482	37.4302	0.913378	0.373127	-0.130716	-1.42226	OK	OK	-0.130716	-1.42226
AFUB_025020	NA	conserved hypothetical protein.	475.066	1421.34	827.129	530.41	1.74108	0.373176	0.799984	-1.42207	OK	OK	0.799984	-1.42207
AFUB_038270	NA	hypothetical protein.	0.305518	2.08642	1.35288	0.778752	4.42815	0.373248	2.1467	-1.42179	OK	OK	2.1467	-1.42179
AFUB_026760	NA	chromatin remodeling complex subunit (Arp8), putative.	89.6522	140.959	81.2245	52.6318	0.905996	0.373384	-0.142424	-1.42127	OK	OK	-0.142424	-1.42127
AFUB_005850	NA	conserved hypothetical protein.	45.0317	101.554	58.8563	37.9615	1.307	0.373806	0.386256	-1.41964	OK	OK	0.386256	-1.41964
AFUB_027870	NA	lectin family integral membrane protein, putative.	207.97	348.724	253.473	130.372	1.2188	0.373854	0.285457	-1.41945	OK	OK	0.285457	-1.41945
AFUB_049280	NA	hypothetical protein.	0.954651	1.96713	3.70502	0.735891	3.88102	0.374094	1.95644	-1.41853	OK	OK	1.95644	-1.41853
AFUB_032020	NA	thioesterase family protein.	14.9268	36.7532	25.602	13.7525	1.71517	0.374185	0.778352	-1.41818	OK	OK	0.778352	-1.41818
AFUB_034480	NA	conserved hypothetical protein.	0.689382	3.86533	1.84589	1.44734	2.6776	0.374442	1.42094	-1.41719	OK	OK	1.42094	-1.41719
AFUB_049730	NA	conserved hypothetical protein.	112.955	221.188	147.596	82.9974	1.30668	0.375235	0.385905	-1.41414	OK	OK	0.385905	-1.41414
AFUB_051200	NA	pyoverdine/dityrosine biosynthesis protein, putative.	0.343502	0.415302	0.253539	0.155871	0.738101	0.37532	-0.438111	-1.41381	NOTEST	OK	NA	-1.41381
AFUB_065720	NA	phytase.	1.89193	5.91964	2.73912	2.22218	1.44779	0.375391	0.533854	-1.41353	OK	OK	0.533854	-1.41353
AFUB_072840	NA	conserved hypothetical protein.	70.1811	186.448	130.962	70.0048	1.86606	0.375466	0.899994	-1.41325	OK	OK	0.899994	-1.41325
AFUB_055420	NA	ssDNA binding protein, putative.	1250.17	2713.03	1956.21	1018.71	1.56476	0.375488	0.645937	-1.41316	OK	OK	0.645937	-1.41316
AFUB_056530	NA	transcription factor RfeG, putative.	150.901	356.625	178.063	133.942	1.18	0.375582	0.238785	-1.4128	OK	OK	0.238785	-1.4128
AFUB_084930	NA	bifunctional catalase-peroxidase Cat2.	519.209	400.67	350.564	150.51	0.675189	0.375646	-0.566638	-1.41256	OK	OK	-0.566638	-1.41256
AFUB_022750	NA	conserved hypothetical protein.	223.713	346.441	236.019	130.212	1.05501	0.375856	0.0772539	-1.41175	OK	OK	0.0772539	-1.41175
AFUB_034190	NA	xenobiotic compound monooxygenase, DszA family.	0.626207	6.47886	7.13236	2.43622	11.3898	0.376026	3.50967	-1.4111	OK	OK	3.50967	-1.4111
AFUB_075120	NA	conserved hypothetical protein.	160.292	248.816	153.075	93.605	0.954976	0.376202	-0.0664637	-1.41042	OK	OK	-0.0664637	-1.41042
AFUB_050240	NA	cytochrome P450 phenylacetate 2-hydroxylase, putative.	22.0788	113.425	68.4368	42.7287	3.09966	0.376713	1.63211	-1.40846	OK	OK	1.63211	-1.40846
AFUB_027550	NA	small nuclear ribonucleoprotein (LSM1), putative.	92.7401	162.283	95.9297	61.1894	1.03439	0.377054	0.0487843	-1.40716	OK	OK	0.0487843	-1.40716
AFUB_016250	NA	conserved hypothetical protein.	1.43294	5.13222	5.47437	1.93527	3.82038	0.377082	1.93371	-1.40705	OK	OK	1.93371	-1.40705
AFUB_082920	NA	PWWP domain protein.	160.129	201.306	126.766	75.9252	0.791649	0.377163	-0.337067	-1.40674	OK	OK	-0.337067	-1.40674
AFUB_039600	NA	conserved hypothetical protein.	248.665	345.978	217.956	130.506	0.876505	0.377209	-0.190167	-1.40656	OK	OK	-0.190167	-1.40656
AFUB_021540	NA	conserved hypothetical protein. similar to GB:AAK11170.1: putative cysteine-binding protein FliY [Haloferax volcanii] PMID: 12579374	5.47932	16.9267	9.31378	6.387	1.69981	0.377333	0.76537	-1.40609	OK	OK	0.76537	-1.40609
AFUB_097320	NA	C6 transcription factor, putative.	2.31687	4.74877	1.35309	1.79274	0.584016	0.377517	-0.775919	-1.40539	OK	OK	-0.775919	-1.40539
AFUB_055700	NA	autophagocytosis protein Aut1, putative.	402.21	827.956	605.087	312.72	1.50441	0.377701	0.589194	-1.40468	OK	OK	0.589194	-1.40468
AFUB_034250	NA	extracellular chitosanase CsnC, putative.	12.4909	31.7628	16.8479	11.9974	1.34881	0.377719	0.431691	-1.40462	OK	OK	0.431691	-1.40462
AFUB_091300	NA	conserved hypothetical protein.	2941.27	3194.03	918.637	1207.25	0.312327	0.377971	-1.67887	-1.40365	OK	OK	-1.67887	-1.40365
AFUB_088090	NA	BolA domain protein.	453.594	1019.45	524.321	385.366	1.15593	0.378014	0.209049	-1.40349	OK	OK	0.209049	-1.40349
AFUB_094920	NA	ToxD-like zinc binding oxidoreductase, putative.	0.836951	1.99331	1.39477	0.753734	1.66649	0.378132	0.736812	-1.40304	OK	OK	0.736812	-1.40304
AFUB_075630	NA	conserved hypothetical protein.	10.8769	37.7418	15.3748	14.2772	1.41353	0.378286	0.4993	-1.40245	OK	OK	0.4993	-1.40245
AFUB_070800	NA	conserved hypothetical protein.	9.95335	12.2206	14.9274	4.62319	1.49974	0.378311	0.584709	-1.40235	OK	OK	0.584709	-1.40235
AFUB_033440	NA	integral membrane protein.	0.775813	4.34764	2.30411	1.64483	2.96993	0.378327	1.57043	-1.40229	OK	OK	1.57043	-1.40229
AFUB_019580	NA	conserved hypothetical protein.	0.859769	1.59585	1.26076	0.604596	1.46639	0.378855	0.552273	-1.40028	OK	OK	0.552273	-1.40028
AFUB_049140	NA	beta-galactosidase, putative.	0.369772	1.16612	0.860153	0.441875	2.32617	0.378928	1.21796	-1.40001	OK	OK	1.21796	-1.40001
AFUB_016200	NA	aminotransferase, class III.	32.9349	17.7002	17.5525	6.70889	0.532945	0.379029	-0.907941	-1.39962	OK	OK	-0.907941	-1.39962
AFUB_001310	NA	choline sulfatase, putative.	78.4468	61.2631	88.3122	23.2373	1.12576	0.379303	0.170898	-1.39858	OK	OK	0.170898	-1.39858
AFUB_099070	NA	hypothetical protein.	65.1626	110.657	45.3448	41.9736	0.695872	0.379313	-0.523107	-1.39854	OK	OK	-0.523107	-1.39854
AFUB_028830	NA	xylosidase : arabinofuranosidase.	2.13451	5.9249	4.83105	2.24779	2.26331	0.37938	1.17843	-1.39828	OK	OK	1.17843	-1.39828
AFUB_010510	NA	serine/threonine protein kinase Kin1, putative.	25.5556	101.015	52.6488	38.3325	2.06017	0.379473	1.04276	-1.39793	OK	OK	1.04276	-1.39793
AFUB_035970	NA	AT DNA binding protein, putative.	12.1488	23.6102	13.2517	8.96122	1.09078	0.379549	0.125364	-1.39764	OK	OK	0.125364	-1.39764
AFUB_096240	NA	DUF803 domain protein.	127.523	184.536	116.714	70.0523	0.915239	0.379613	-0.12778	-1.3974	OK	OK	-0.12778	-1.3974
AFUB_027640	NA	pyruvate dehydrogenase kinase.	287.364	314.903	184.651	119.628	0.642568	0.379888	-0.638078	-1.39635	OK	OK	-0.638078	-1.39635
AFUB_035040	NA	conserved hypothetical protein.	2.46971	6.87464	7.30631	2.61714	2.95837	0.380695	1.5648	-1.39329	OK	OK	1.5648	-1.39329
AFUB_001670	NA	conserved hypothetical protein.	53.534	32.1233	154.803	12.234	2.89168	0.380845	1.53191	-1.39272	OK	OK	1.53191	-1.39272
AFUB_031840	NA	C6 finger domain protein, putative.	84.8167	116.917	50.009	44.5327	0.589613	0.380892	-0.762161	-1.39255	OK	OK	-0.762161	-1.39255
AFUB_070810	NA	MFS transporter, putative.	29.8715	11.7811	23.9097	4.48895	0.800418	0.38103	-0.321174	-1.39202	OK	OK	-0.321174	-1.39202
AFUB_075130	NA	ubiquitin conjugating enzyme Ubc8, putative.	2107.29	3612.95	2121.44	1377.32	1.00671	0.381218	0.00965501	-1.39131	OK	OK	0.00965501	-1.39131
AFUB_098000	NA	NACHT and WD40 domain protein.	8.83518	50.6465	34.3632	19.3198	3.88936	0.381464	1.95953	-1.39038	OK	OK	1.95953	-1.39038
AFUB_016500	NA	long chain fatty alcohol oxidase, putative.	23.0426	36.6249	25.0052	13.9766	1.08517	0.381615	0.117925	-1.38981	OK	OK	0.117925	-1.38981
AFUB_025400	NA	DUF833 domain protein.	362.206	690.459	513.802	263.632	1.41854	0.381821	0.504402	-1.38903	OK	OK	0.504402	-1.38903
AFUB_046410	NA	C6 transcription factor Ctf1B-like, putative.	142.999	219.046	106.692	83.6507	0.746103	0.381886	-0.422553	-1.38878	OK	OK	-0.422553	-1.38878
AFUB_073360	NA	isocitrate dehydrogenase LysB.	266.324	227.502	175.866	86.902	0.660346	0.381983	-0.598706	-1.38842	OK	OK	-0.598706	-1.38842
AFUB_101230	NA	aquaglyceroporin, putative. contains MIP domain similar to YFL054C (GI:836701) [Saccharomyces cerevisiae] similar to FPS1 (GI:3704) [Saccharomyces cerevisiae]	1.1092	1.42253	0.491987	0.543528	0.443551	0.382085	-1.17283	-1.38803	OK	OK	-1.17283	-1.38803
AFUB_049840	NA	acid phosphatase AphA.	0.54057	3.17548	3.29422	1.21573	6.09397	0.382849	2.60738	-1.38515	OK	OK	2.60738	-1.38515
AFUB_033160	NA	amino acid transporter, putative.	1.89532	4.89788	5.53283	1.87571	2.91921	0.382964	1.54558	-1.38472	OK	OK	1.54558	-1.38472
AFUB_008310	NA	hypothetical protein.	51.1509	201.135	130.791	77.1455	2.55696	0.383551	1.35443	-1.38251	OK	OK	1.35443	-1.38251
AFUB_098440	NA	conserved hypothetical protein.	13.5168	8.39501	4.86645	3.22052	0.36003	0.383623	-1.47381	-1.38224	OK	OK	-1.47381	-1.38224
AFUB_043430	NA	spindle poison sensitivity protein Scp3, putative. similar to protein scp3; spindle poison sensitivity protein (GI:3861450) [Schizosaccharomyces pombe] PMID: 7857672	75.434	182.886	98.0636	70.1915	1.29999	0.383799	0.378503	-1.38158	OK	OK	0.378503	-1.38158
AFUB_078230	NA	isochorismatase family hydrolase, putative.	3283.59	12417.2	8982.55	4771.7	2.73559	0.384281	1.45185	-1.37976	OK	OK	1.45185	-1.37976
AFUB_043100	NA	20S cyclosome subunit (APC1/BimE), putative.	11.1349	21.153	12.9851	8.13338	1.16616	0.384502	0.221769	-1.37894	OK	OK	0.221769	-1.37894
AFUB_017250	NA	glutathione-dependent formaldehyde dehydrogenase.	0.478444	0.578197	0.837983	0.222405	1.75148	0.384653	0.808571	-1.37837	OK	OK	0.808571	-1.37837
AFUB_000870	NA	conserved hypothetical protein.	83.7878	106.149	43.8059	40.8381	0.52282	0.384724	-0.935615	-1.3781	OK	OK	-0.935615	-1.3781
AFUB_058120	NA	alpha-1,2-mannosidase family protein.	9.6181	41.4954	28.6109	15.9689	2.97469	0.384835	1.57274	-1.37769	OK	OK	1.57274	-1.37769
AFUB_064140	NA	L-lactate dehydrogenase.	32.0545	52.7837	25.342	20.3133	0.790591	0.38484	-0.338997	-1.37767	OK	OK	-0.338997	-1.37767
AFUB_075360	NA	cell surface metalloreductase, putative. similar to RF:XP_753163.1: cell surface metalloreductase FreA [Aspergillus fumigatus Af293]	6.01069	5.96792	2.38062	2.29814	0.396064	0.385082	-1.33619	-1.37676	OK	OK	-1.33619	-1.37676
AFUB_027610	NA	beta-1,6 glucan synthetase (Kre6), putative.	5.18582	15.6873	12.1389	6.04228	2.34079	0.38517	1.22699	-1.37643	OK	OK	1.22699	-1.37643
AFUB_038360	NA	RTA1 domain protein, putative.	333.602	487.635	295.265	187.965	0.885082	0.385462	-0.176118	-1.37534	OK	OK	-0.176118	-1.37534
AFUB_013460	NA	MFS transporter, putative.	35.5782	145.707	100.085	56.1686	2.8131	0.38549	1.49216	-1.37523	OK	OK	1.49216	-1.37523
AFUB_026310	NA	urate oxydase UaZ.	249.34	2070.49	837.936	798.454	3.36062	0.385635	1.74873	-1.37469	OK	OK	1.74873	-1.37469
AFUB_015320	NA	CDP-diacylglycerol-inositol 3-phosphatidyltransferase PIS.	51.8702	109.076	55.2921	42.0744	1.06597	0.385735	0.0921674	-1.37432	OK	OK	0.0921674	-1.37432
AFUB_007820	NA	conserved hypothetical protein.	255.72	708.99	419.406	273.513	1.6401	0.385778	0.713783	-1.37416	OK	OK	0.713783	-1.37416
AFUB_027770	NA	C6 transcription factor, putative.	65.151	109.336	49.8429	42.211	0.765037	0.386067	-0.386399	-1.37308	OK	OK	-0.386399	-1.37308
AFUB_074700	NA	3-dehydroshikimate dehydratase, putative.	4.92977	11.2049	8.36295	4.32586	1.69642	0.386069	0.762492	-1.37307	OK	OK	0.762492	-1.37307
AFUB_050840	NA	alpha/beta hydrolase, putative.	68.7628	156.399	75.908	60.4348	1.10391	0.386414	0.142624	-1.37178	OK	OK	0.142624	-1.37178
AFUB_049900	NA	class V chitinase, putative.	2.57051	15.7036	20.3933	6.07054	7.93356	0.38657	2.98797	-1.3712	OK	OK	2.98797	-1.3712
AFUB_025620	NA	conserved hypothetical protein.	54.2364	140.002	83.1767	54.1257	1.5336	0.386607	0.616918	-1.37106	OK	OK	0.616918	-1.37106
AFUB_028460	NA	UDP-glucoronosyl and UDP-glucosyl transferase family protein, putative.	2.07841	1.43483	1.52383	0.554854	0.733171	0.386704	-0.447778	-1.3707	OK	OK	-0.447778	-1.3707
AFUB_017520	NA	short-chain dehydrogenase/reductase family protein, putative.	2.39307	1.48076	1.10917	0.572813	0.463493	0.386837	-1.10938	-1.3702	OK	OK	-1.10938	-1.3702
AFUB_039230	NA	acetyltransferase, GNAT family, putative.	134.291	191.806	130.038	74.2569	0.96833	0.387146	-0.0464293	-1.36905	OK	OK	-0.0464293	-1.36905
AFUB_068940	NA	conserved hypothetical protein.	4.63791	6.37481	5.03475	2.46944	1.08556	0.387375	0.118445	-1.3682	OK	OK	0.118445	-1.3682
AFUB_044850	NA	siderophore biosynthesis acetylase sidF, putative.	11.0476	7.16368	15.212	2.77642	1.37695	0.387569	0.461477	-1.36748	OK	OK	0.461477	-1.36748
AFUB_039740	NA	AMMECR1 family protein.	330.75	819.787	505.198	317.725	1.52743	0.38757	0.611108	-1.36747	OK	OK	0.611108	-1.36747
AFUB_094980	NA	conserved hypothetical protein.	0.778986	1.25583	0.53976	0.487922	0.692901	0.388526	-0.529279	-1.36392	OK	OK	-0.529279	-1.36392
AFUB_064660	NA	60S ribosome biogenesis protein Mak11, putative.	12.8619	16.8628	9.91624	6.5537	0.770978	0.388648	-0.375239	-1.36346	OK	OK	-0.375239	-1.36346
AFUB_074890	NA	conserved hypothetical protein.	134.691	206.536	129.059	80.2862	0.958186	0.388727	-0.0616227	-1.36317	OK	OK	-0.0616227	-1.36317
AFUB_016580	NA	long-chain-fatty-acid-CoA ligase, putative sidI	6.56171	4.66326	5.95195	1.81316	0.907073	0.388818	-0.140709	-1.36283	OK	OK	-0.140709	-1.36283
AFUB_017530	NA	C6 transcription factor, putative.	1.79156	9.56832	4.55964	3.72255	2.54507	0.389049	1.3477	-1.36197	OK	OK	1.3477	-1.36197
AFUB_030660	NA	serine threonine protein kinase, putative.	56.2764	112.079	64.5507	43.6465	1.14703	0.389426	0.197903	-1.36058	OK	OK	0.197903	-1.36058
AFUB_004360	NA	Rhodanese domain protein.	241.39	311.497	171.364	121.314	0.709905	0.389455	-0.494302	-1.36047	OK	OK	-0.494302	-1.36047
AFUB_085270	NA	MFS sugar transporter, putative.	0.0582069	1.6057	1.8674	0.625369	32.0821	0.389468	5.0037	-1.36042	OK	OK	5.0037	-1.36042
AFUB_040270	NA	conserved hypothetical protein.	89.1939	170.076	107.675	66.24	1.2072	0.389473	0.271666	-1.3604	OK	OK	0.271666	-1.3604
AFUB_037460	NA	conserved hypothetical protein.	111.714	172.272	101.745	67.1183	0.910763	0.389607	-0.134852	-1.35991	OK	OK	-0.134852	-1.35991
AFUB_089540	NA	conserved hypothetical protein.	3.48096	15.6656	10.0055	6.10502	2.87435	0.389709	1.52324	-1.35953	OK	OK	1.52324	-1.35953
AFUB_037520	NA	hypothetical protein.	14.1233	20.8782	12.3378	8.1405	0.873578	0.389904	-0.194992	-1.35881	OK	OK	-0.194992	-1.35881
AFUB_034800	NA	NEDD8 conjugating enzyme (UbcL), putative.	337.049	596.817	328.312	232.932	0.974078	0.39029	-0.0378909	-1.35738	OK	OK	-0.0378909	-1.35738
AFUB_075180	NA	conserved hypothetical protein.	49.1543	136.263	61.6414	53.1994	1.25404	0.390417	0.326582	-1.35691	OK	OK	0.326582	-1.35691
AFUB_058110	NA	hypothetical protein.	9.96388	42.4383	32.3841	16.5688	3.25015	0.390421	1.70051	-1.3569	OK	OK	1.70051	-1.3569
AFUB_009790	NA	MFS multidrug transporter, putative.	92.9449	150.038	100.803	58.5824	1.08455	0.39045	0.117091	-1.35679	OK	OK	0.117091	-1.35679
AFUB_031420	NA	cell wall biogenesis protein/glutathione transferase, putative.	660.728	510.397	394.371	199.478	0.596873	0.390829	-0.744503	-1.35539	OK	OK	-0.744503	-1.35539
AFUB_045610	NA	nonribosomal peptide synthetase, putative.	4.91896	5.37627	3.54826	2.10233	0.721344	0.391039	-0.471242	-1.35462	OK	OK	-0.471242	-1.35462
AFUB_083920	NA	conserved hypothetical protein.	3.57171	3.81868	1.19155	1.49333	0.333608	0.391059	-1.58378	-1.35454	OK	OK	-1.58378	-1.35454
AFUB_054170	NA	conserved hypothetical protein.	0.0838913	0.210212	0.110162	0.0822426	1.31315	0.391236	0.393034	-1.35389	NOTEST	NOTEST	NA	NA
AFUB_036970	NA	carboxypeptidase Y, putative.	7.01504	6.86163	9.9228	2.68635	1.4145	0.391503	0.500296	-1.3529	OK	OK	0.500296	-1.3529
AFUB_087960	NA	conserved hypothetical protein.	49.3534	73.7737	40.504	28.8952	0.820693	0.391673	-0.285085	-1.35228	OK	OK	-0.285085	-1.35228
AFUB_086800	NA	beta-glucosidase, putative.	3.17293	7.64836	3.99364	2.99585	1.25866	0.391698	0.331889	-1.35219	OK	OK	0.331889	-1.35219
AFUB_002170	NA	short chain oxidoreductase/dehydrogenase, putative.	47.0932	113.139	67.5048	44.3346	1.43343	0.39186	0.519471	-1.35159	OK	OK	0.519471	-1.35159
AFUB_058830	NA	siderophore transcription factor SreA.	62.0018	194.795	114.514	76.4026	1.84695	0.392221	0.885142	-1.35026	OK	OK	0.885142	-1.35026
AFUB_071480	NA	hypothetical protein.	24.4216	72.4297	38.941	28.4119	1.59453	0.392269	0.673132	-1.35009	OK	OK	0.673132	-1.35009
AFUB_048050	NA	hypothetical protein.	12.3524	25.6031	16.1482	10.0483	1.30729	0.392464	0.386582	-1.34937	OK	OK	0.386582	-1.34937
AFUB_066930	NA	histone acetyltransferase subunit (Yaf9), putative.	81.2001	74.7112	101.364	29.3433	1.24832	0.392756	0.319992	-1.34829	OK	OK	0.319992	-1.34829
AFUB_024260	NA	conserved hypothetical protein.	77.3391	96.554	38.4386	37.929	0.497014	0.392827	-1.00864	-1.34803	OK	OK	-1.00864	-1.34803
AFUB_086010	NA	cytochrome P450 oxidoreductase, putative.	0.540688	0.865555	0.787371	0.340169	1.45624	0.393007	0.542247	-1.34737	OK	OK	0.542247	-1.34737
AFUB_019400	NA	cortical patch protein SUR7, putative.	3316.73	4186.46	928.936	1645.49	0.280076	0.39305	-1.83611	-1.34721	OK	OK	-1.83611	-1.34721
AFUB_047320	NA	conserved hypothetical protein.	35.2007	76.2793	24.8402	30.0021	0.705673	0.393319	-0.502927	-1.34623	OK	OK	-0.502927	-1.34623
AFUB_006780	NA	cAMP-dependent protein kinase-like, putative.	115.866	173.164	99.065	68.1215	0.854996	0.393393	-0.22601	-1.34596	OK	OK	-0.22601	-1.34596
AFUB_029940	NA	HHE domain protein.	1.06729	3.087	3.12823	1.21506	2.931	0.393605	1.55139	-1.34518	OK	OK	1.55139	-1.34518
AFUB_005600	NA	PHD finger and BAH domain protein (Snt2), putative.	25.9252	81.5008	35.3183	32.0933	1.36232	0.393779	0.446061	-1.34454	OK	OK	0.446061	-1.34454
AFUB_030980	NA	MFS efflux transporter, putative.	0.0984533	0.122317	0.1075	0.0481737	1.09189	0.393843	0.126825	-1.34431	NOTEST	NOTEST	NA	NA
AFUB_074640	NA	phosphotyrosyl phosphatase activator.	50.8123	111.426	59.9105	43.8945	1.17906	0.393934	0.237631	-1.34397	OK	OK	0.237631	-1.34397
AFUB_039440	NA	hypothetical protein.	9.45845	25.8039	17.3034	10.1698	1.82941	0.394119	0.87138	-1.3433	OK	OK	0.87138	-1.3433
AFUB_036490	NA	conserved hypothetical protein.	7.7004	15.9556	15.6739	6.28889	2.03547	0.394149	1.02536	-1.34319	OK	OK	1.02536	-1.34319
AFUB_033230	NA	conidial pigment biosynthesis oxidase Abr1/brown 1.	0.0535023	0.177482	0.0929879	0.0699712	1.73802	0.394244	0.797442	-1.34284	NOTEST	NOTEST	NA	NA
AFUB_028250	NA	Lectin C-type domain protein.	25.3828	76.5342	58.2972	30.1897	2.29672	0.39446	1.19958	-1.34205	OK	OK	1.19958	-1.34205
AFUB_051610	NA	cytochrome P450 monooxygenase SirB-like, putative.	0.129008	0.796466	0.499484	0.31513	3.87173	0.39566	1.95298	-1.33767	OK	OK	1.95298	-1.33767
AFUB_071290	NA	cytochrome P450 monooxygenase, putative.	0.171813	0.363922	0.233162	0.144162	1.35707	0.396134	0.440493	-1.33594	NOTEST	NOTEST	NA	NA
AFUB_077290	NA	synaptobrevin-like protein Sybl1, putative.	180.155	284.245	170.78	112.607	0.947961	0.396162	-0.0770997	-1.33584	OK	OK	-0.0770997	-1.33584
AFUB_086030	NA	hybrid NRPS/PKS enzyme, putative.	0.74704	7.34136	3.97985	2.91135	5.32749	0.396568	2.41346	-1.33436	OK	OK	2.41346	-1.33436
AFUB_012240	NA	conserved hypothetical protein.	161.436	246.924	158.173	97.948	0.979788	0.396673	-0.029459	-1.33398	OK	OK	-0.029459	-1.33398
AFUB_066060	NA	GPI anchored cell wall protein, putative.	18.866	403.671	386.85	160.134	20.5051	0.396694	4.35791	-1.3339	OK	OK	4.35791	-1.3339
AFUB_057800	NA	hypothetical protein.	2.52825	11.526	8.34128	4.57592	3.29923	0.397009	1.72213	-1.33276	OK	OK	1.72213	-1.33276
AFUB_004030	NA	vanillin dehydrogenase, putative.	53.5579	74.0331	65.7677	29.3963	1.22797	0.39707	0.29628	-1.33254	OK	OK	0.29628	-1.33254
AFUB_071430	NA	polyketide synthase, putative.	0.153037	0.25224	0	0.100241	0	0.397403	#NUM!	-1.33132	NOTEST	NOTEST	NA	NA
AFUB_057140	NA	conserved hypothetical protein.	0.0357674	0.531872	0.313163	0.211528	8.75554	0.397705	3.1302	-1.33023	NOTEST	OK	NA	-1.33023
AFUB_044500	NA	siderochrome-iron transporter MirB.	7.46985	7.51503	7.28822	2.99001	0.975685	0.397871	-0.0355128	-1.32963	OK	OK	-0.0355128	-1.32963
AFUB_012520	NA	possible dual specificity protein phosphatase 3.	31.587	62.7254	57.7409	24.9618	1.828	0.397954	0.870263	-1.32933	OK	OK	0.870263	-1.32933
AFUB_027030	NA	alpha-1,3-glucan synthase, putative.	3.3443	7.51823	3.64129	2.99232	1.0888	0.398009	0.122745	-1.32913	OK	OK	0.122745	-1.32913
AFUB_094360	NA	conserved hypothetical protein.	56.2242	104.739	43.9819	41.7136	0.782259	0.398262	-0.354281	-1.32821	OK	OK	-0.354281	-1.32821
AFUB_064570	NA	conserved hypothetical protein.	1.77927	5.77218	5.71092	2.30366	3.2097	0.399097	1.68244	-1.32519	OK	OK	1.68244	-1.32519
AFUB_022630	NA	RNA binding protein Jsn1, putative.	38.6845	79.2512	46.2801	31.6302	1.19635	0.399113	0.258636	-1.32513	OK	OK	0.258636	-1.32513
AFUB_017400	NA	diaminopropionate ammonia-lyase, putative.	1.65117	10.6159	5.60304	4.23947	3.39338	0.399351	1.76272	-1.32427	OK	OK	1.76272	-1.32427
AFUB_037670	NA	LipA and NB-ARC domain protein.	60.682	76.2154	51.9497	30.4377	0.856097	0.399364	-0.224153	-1.32422	OK	OK	-0.224153	-1.32422
AFUB_001130	NA	endo-1,4-beta-xylanase, putative.	0.287281	1.25426	1.63194	0.500992	5.68064	0.399432	2.50605	-1.32398	OK	OK	2.50605	-1.32398
AFUB_006250	NA	conserved hypothetical protein.	4.17119	6.05136	5.80143	2.4176	1.39083	0.399513	0.47595	-1.32368	OK	OK	0.47595	-1.32368
AFUB_086330	NA	prenyltransferase FtmPT1.	4.10994	1.89933	2.72697	0.758835	0.663506	0.399528	-0.591819	-1.32363	OK	OK	-0.591819	-1.32363
AFUB_007400	NA	conserved hypothetical protein.	23.3466	36.2164	22.0968	14.4737	0.946468	0.399645	-0.079375	-1.32321	OK	OK	-0.079375	-1.32321
AFUB_024120	NA	hexokinase family protein.	17.4804	57.0652	41.0596	22.8113	2.34889	0.399741	1.23198	-1.32286	OK	OK	1.23198	-1.32286
AFUB_058310	NA	MFS monosaccharide transporter, putative.	4.02905	18.6632	7.7372	7.46335	1.92035	0.399897	0.941372	-1.3223	OK	OK	0.941372	-1.3223
AFUB_099630	NA	C6 transcription factor, putative.	4.30649	11.262	4.79702	4.50386	1.1139	0.399917	0.155626	-1.32223	OK	OK	0.155626	-1.32223
AFUB_016520	NA	F-box domain protein.	32.348	45.6354	59.377	18.2563	1.83557	0.400047	0.876228	-1.32176	OK	OK	0.876228	-1.32176
AFUB_046660	NA	G protein coupled receptor family protein.	1.52998	4.48946	1.67843	1.79632	1.09703	0.400119	0.1336	-1.3215	OK	OK	0.1336	-1.3215
AFUB_011180	NA	conserved hypothetical protein.	18.1823	219.63	199.131	87.8794	10.9519	0.400125	3.45311	-1.32148	OK	OK	3.45311	-1.32148
AFUB_077960	NA	exo-beta-1,3-glucanase, putative.	0.0381154	0.12496	0.0873857	0.0500361	2.29266	0.400417	1.19702	-1.32043	NOTEST	NOTEST	NA	NA
AFUB_029710	NA	extragenic suppressor of the bimD6 mutation.	17.9288	33.4063	29.4243	13.3775	1.64118	0.400448	0.714729	-1.32031	OK	OK	0.714729	-1.32031
AFUB_024820	NA	MFS transporter, putative.	3.35831	14.0381	9.47253	5.62416	2.82062	0.400635	1.49601	-1.31964	OK	OK	1.49601	-1.31964
AFUB_075510	NA	transcriptional regulator/methyltransferase, putative. similar to GB:AAN30747.1: transcriptional regulator, Cro/CI family {Brucella suis 1330;}	0	0.0947374	0.0333109	0.0379689	#DIV/0!	0.40078	#DIV/0!	-1.31912	NOTEST	NOTEST	NA	NA
AFUB_079390	NA	hypothetical protein.	48.1353	240.266	109.876	96.3046	2.28265	0.400825	1.19071	-1.31896	OK	OK	1.19071	-1.31896
AFUB_085900	NA	integral membrane protein.	0.400691	0.389592	0.411047	0.156202	1.02585	0.400937	0.0368133	-1.31855	NOTEST	NOTEST	NA	NA
AFUB_034430	NA	shikimate 5-dehydrogenase, putative.	0.152105	0.187629	0.327471	0.0752702	2.15293	0.401165	1.1063	-1.31773	NOTEST	NOTEST	NA	NA
AFUB_093200	NA	ABC transporter, putative.	198.725	250.851	173.843	100.676	0.874792	0.401338	-0.192988	-1.31711	OK	OK	-0.192988	-1.31711
AFUB_093390	NA	sucrose cleavage family protein.	22.1326	30.6139	12.8617	12.2893	0.58112	0.401429	-0.783092	-1.31678	OK	OK	-0.783092	-1.31678
AFUB_086790	NA	MFS multidrug transporter, putative.	3.41873	10.732	4.38447	4.3084	1.28249	0.401454	0.358942	-1.31669	OK	OK	0.358942	-1.31669
AFUB_052490	NA	aspartyl aminopeptidase.	156.954	112.665	89.106	45.24	0.56772	0.401544	-0.816747	-1.31637	OK	OK	-0.816747	-1.31637
AFUB_030480	NA	glucose oxidase, putative.	18.3572	35.6014	17.9735	14.3009	0.979098	0.401695	-0.0304746	-1.31583	OK	OK	-0.0304746	-1.31583
AFUB_090980	NA	conserved hypothetical protein.	85.0564	186.651	77.8015	74.9893	0.914705	0.401762	-0.128622	-1.31559	OK	OK	-0.128622	-1.31559
AFUB_058530	NA	conserved hypothetical protein.	158.74	215.101	165.412	86.4331	1.04203	0.401826	0.0593982	-1.31536	OK	OK	0.0593982	-1.31536
AFUB_048150	NA	hypothetical protein.	0.0909891	0.44355	0.390253	0.17842	4.28901	0.402255	2.10064	-1.31382	NOTEST	NOTEST	NA	NA
AFUB_089190	NA	ABC-type ATPase Hef3-like, putative.	6.41015	5.84513	8.82721	2.35211	1.37707	0.402405	0.461599	-1.31328	OK	OK	0.461599	-1.31328
AFUB_055240	NA	nuclear migration protein (ApsA), putative.	108.285	195.853	116.209	78.8125	1.07318	0.402406	0.101888	-1.31327	OK	OK	0.101888	-1.31327
AFUB_055550	NA	HLH DNA binding protein (Penr2), putative.	307.002	696.427	527.997	280.26	1.71985	0.402426	0.782282	-1.31321	OK	OK	0.782282	-1.31321
AFUB_072570	NA	FK506 suppressor Sfk1, putative.	644.303	494.259	146.822	198.905	0.227877	0.402431	-2.13367	-1.31319	OK	OK	-2.13367	-1.31319
AFUB_073660	NA	chromosomal organization and DNA repair protein Mms21, putative.	37.4101	137.31	153.981	55.3082	4.11603	0.402798	2.04125	-1.31187	OK	OK	2.04125	-1.31187
AFUB_030300	NA	conserved hypothetical protein.	33.1768	4.63288	9.90086	1.86789	0.298427	0.403181	-1.74455	-1.3105	OK	OK	-1.74455	-1.3105
AFUB_084850	NA	acyl-CoA oxidase, putative. possible frameshift	9.24573	21.7401	15.6849	8.76909	1.69645	0.40336	0.762517	-1.30986	OK	OK	0.762517	-1.30986
AFUB_049970	NA	ThiJ/PfpI family protein.	19.6242	87.3144	44.4128	35.2294	2.26316	0.403478	1.17834	-1.30944	OK	OK	1.17834	-1.30944
AFUB_020760	NA	conserved hypothetical protein.	3.87505	9.35784	10.6317	3.77629	2.74363	0.403543	1.45609	-1.30921	OK	OK	1.45609	-1.30921
AFUB_100920	NA	glycosyl hydrolase, putative.	3.26126	9.46786	5.79838	3.82458	1.77796	0.403954	0.83022	-1.30774	OK	OK	0.83022	-1.30774
AFUB_007410	NA	fructosamine-3-kinase, putative.	173.763	334.666	125.859	135.212	0.724314	0.404021	-0.465313	-1.3075	OK	OK	-0.465313	-1.3075
AFUB_055360	NA	DUF625 domain protein, putative.	49.0573	108.94	57.2432	44.0235	1.16686	0.404108	0.222636	-1.30719	OK	OK	0.222636	-1.30719
AFUB_000540	NA	ubiquitin conjugating enzyme (UbcB), putative.	556.948	1046.65	715.809	423.048	1.28523	0.404192	0.362032	-1.30689	OK	OK	0.362032	-1.30689
AFUB_013630	NA	histidinol-phosphate aminotransferase.	266.958	195.772	175.448	79.1348	0.657212	0.404219	-0.605569	-1.30679	OK	OK	-0.605569	-1.30679
AFUB_008460	NA	intermediate filament protein (Mdm1), putative.	56.9264	101.68	96.0997	41.1142	1.68814	0.404349	0.755434	-1.30633	OK	OK	0.755434	-1.30633
AFUB_062020	NA	short chain dehydrogenase/reductase family protein.	1.07352	1.33935	1.17735	0.541832	1.09672	0.404548	0.133194	-1.30562	OK	OK	0.133194	-1.30562
AFUB_072740	NA	conserved hypothetical protein.	59.9886	95.0296	75.0929	38.4473	1.25179	0.404582	0.323988	-1.30549	OK	OK	0.323988	-1.30549
AFUB_076860	NA	short chain dehydrogenase/reductase family.	0.634048	1.02779	0.864399	0.416196	1.3633	0.404943	0.447105	-1.30421	OK	OK	0.447105	-1.30421
AFUB_060870	NA	MFS transporter, putative.	5.51751	0.696757	3.38738	0.282223	0.613933	0.405052	-0.703848	-1.30382	OK	OK	-0.703848	-1.30382
AFUB_072280	NA	mating alpha-pheromone PpgA.	3.67185	8.13432	6.00903	3.29527	1.63651	0.405107	0.710625	-1.30363	OK	OK	0.710625	-1.30363
AFUB_052530	NA	DNA damage repair protein (Rad9), putative.	8.12915	24.0517	14.3533	9.74842	1.76566	0.405311	0.820206	-1.3029	OK	OK	0.820206	-1.3029
AFUB_097990	NA	Pfs domain protein.	9.7974	48.4673	18.3199	19.6541	1.86987	0.405513	0.902941	-1.30218	OK	OK	0.902941	-1.30218
AFUB_078900	NA	conserved hypothetical protein.	0	0.307942	0.106232	0.124903	#DIV/0!	0.405606	#DIV/0!	-1.30185	NOTEST	NOTEST	NA	NA
AFUB_061380	NA	hypothetical protein.	0.755044	2.55778	0.893519	1.03788	1.1834	0.405774	0.242938	-1.30125	OK	OK	0.242938	-1.30125
AFUB_044590	NA	conserved hypothetical protein.	54.7725	113.298	74.4841	45.98	1.35988	0.405832	0.443481	-1.30104	OK	OK	0.443481	-1.30104
AFUB_048930	NA	exoinulinase InuD.	0.0302168	0.0729364	0.0384048	0.0296111	1.27098	0.405985	0.345936	-1.3005	NOTEST	NOTEST	NA	NA
AFUB_007040	NA	hypothetical protein.	12.0802	48.1331	28.8987	19.5509	2.39224	0.406184	1.25836	-1.29979	OK	OK	1.25836	-1.29979
AFUB_078910	NA	hypothetical protein.	33.4706	103.371	69.8	41.9997	2.08541	0.406301	1.06033	-1.29938	OK	OK	1.06033	-1.29938
AFUB_047230	NA	cystathionine beta-lyase.	0.110323	1.0645	0.797529	0.432623	7.22904	0.40641	2.8538	-1.29899	OK	OK	2.8538	-1.29899
AFUB_100960	NA	hypothetical protein.	1.63283	4.9409	2.44578	2.00947	1.49788	0.406701	0.58292	-1.29796	OK	OK	0.58292	-1.29796
AFUB_001450	NA	Rho guanyl nucleotide exchange factor, putative.	1.24344	5.5807	2.23277	2.27016	1.79564	0.406788	0.844498	-1.29765	OK	OK	0.844498	-1.29765
AFUB_044630	NA	F-box and ankyrin domain protein.	0.0676032	0.971706	0.631672	0.395345	9.34382	0.406857	3.22401	-1.29741	OK	OK	3.22401	-1.29741
AFUB_092720	NA	hypothetical protein.	1.34483	1.08803	1.33462	0.442878	0.992408	0.407046	-0.0109948	-1.29674	OK	OK	-0.0109948	-1.29674
AFUB_007580	NA	6-phosphofructo-2-kinase 1.	224.442	720.606	445.212	293.374	1.98364	0.407121	0.98815	-1.29647	OK	OK	0.98815	-1.29647
AFUB_016770	NA	conserved hypothetical protein.	35.2245	85.5427	65.2179	34.8522	1.85149	0.407425	0.888689	-1.2954	OK	OK	0.888689	-1.2954
AFUB_026040	NA	NAD binding Rossmann fold oxidoreductase, putative.	592.13	276.041	613.792	112.493	1.03658	0.407523	0.0518359	-1.29505	OK	OK	0.0518359	-1.29505
AFUB_060940	NA	MFS monocarboxylic acid transporter, putative.	104.04	109.65	63.4653	44.6921	0.610009	0.407589	-0.713098	-1.29481	OK	OK	-0.713098	-1.29481
AFUB_011890	NA	hypothetical protein.	0.255886	2.61986	0.535657	1.06792	2.09334	0.407625	1.06581	-1.29469	OK	OK	1.06581	-1.29469
AFUB_100180	NA	nucleotidase, putative.	5.72867	3.67932	3.92403	1.50038	0.684981	0.407787	-0.545864	-1.29411	OK	OK	-0.545864	-1.29411
AFUB_037960	NA	conserved hypothetical protein.	3.18005	3.62342	3.0879	1.47771	0.971022	0.407822	-0.0424234	-1.29399	OK	OK	-0.0424234	-1.29399
AFUB_059170	NA	actin cytoskeleton organization protein (Cro1), putative.	71.1374	141.198	127.994	57.5838	1.79925	0.407823	0.847396	-1.29398	OK	OK	0.847396	-1.29398
AFUB_072430	NA	extracellular triacylglycerol lipase, putative.	55.175	106.544	64.9212	43.4536	1.17664	0.407847	0.234675	-1.2939	OK	OK	0.234675	-1.2939
AFUB_023760	NA	cytochrome b5, putative.	522.759	1645.93	923.243	671.388	1.7661	0.407908	0.820564	-1.29368	OK	OK	0.820564	-1.29368
AFUB_009510	NA	3-oxoacyl-(acyl-carrier-protein) reductase.	50.8785	84.7615	49.9457	34.5875	0.981666	0.408057	-0.0266957	-1.29316	OK	OK	-0.0266957	-1.29316
AFUB_004880	NA	NADH-cytochrome b5 reductase, putative.	556.888	570.35	304.768	232.751	0.54727	0.408085	-0.869676	-1.29306	OK	OK	-0.869676	-1.29306
AFUB_025570	NA	conserved hypothetical protein.	6.86049	10.2259	6.91204	4.17476	1.00751	0.408254	0.0107999	-1.29246	OK	OK	0.0107999	-1.29246
AFUB_062480	NA	pyruvate decarboxylase, putative.	22.1171	157.864	134.051	64.4585	6.06097	0.408317	2.59955	-1.29224	OK	OK	2.59955	-1.29224
AFUB_078220	NA	conserved hypothetical protein.	3348.61	10426.1	7705.41	4258.52	2.30108	0.408448	1.20231	-1.29178	OK	OK	1.20231	-1.29178
AFUB_041380	NA	conserved hypothetical protein.	234.586	347.845	216.065	142.132	0.921048	0.408607	-0.118652	-1.29121	OK	OK	-0.118652	-1.29121
AFUB_036900	NA	glutathione peroxidase Hyr1, putative.	1117.16	1577.89	1069.46	645.773	0.957302	0.409264	-0.0629533	-1.2889	OK	OK	-0.0629533	-1.2889
AFUB_054900	NA	hypothetical protein.	0.911972	4.93263	2.17759	2.01959	2.38778	0.409435	1.25567	-1.28829	OK	OK	1.25567	-1.28829
AFUB_099830	NA	epoxide hydrolase, putative.	0.269414	0.432012	0.0757626	0.176908	0.281213	0.409498	-1.83027	-1.28807	NOTEST	NOTEST	NA	NA
AFUB_037580	NA	Taz1-interacting factor 1 (TAF1), putative.	108.954	346.958	287.946	142.082	2.64282	0.409508	1.40208	-1.28804	OK	OK	1.40208	-1.28804
AFUB_031920	NA	cell division control protein Cdc25, putative.	98.4583	243.347	181.613	99.6615	1.84457	0.409545	0.883283	-1.28791	OK	OK	0.883283	-1.28791
AFUB_065800	NA	short chain dehydrogenase, putative.	1147.98	2155.8	1172.58	883.274	1.02143	0.40972	0.0305888	-1.28729	OK	OK	0.0305888	-1.28729
AFUB_080510	NA	MFS maltose permease, putative.	0.66148	2.00238	0.626477	0.820606	0.947084	0.409815	-0.078436	-1.28695	OK	OK	-0.078436	-1.28695
AFUB_042720	NA	COX1 assembly protein Shy1, putative.	182.79	278.904	161.251	114.355	0.882165	0.410016	-0.180879	-1.28625	OK	OK	-0.180879	-1.28625
AFUB_087440	NA	acetyltransferase, GNAT family, putative.	308.378	239.491	184.208	98.2457	0.597345	0.410227	-0.743364	-1.28551	OK	OK	-0.743364	-1.28551
AFUB_037790	NA	ARID/BRIGHT domain protein (SWI1), putative.	89.7239	162.118	105.749	66.5252	1.1786	0.41035	0.23708	-1.28507	OK	OK	0.23708	-1.28507
AFUB_071790	NA	toxin biosynthesis regulatory protein AflJ, putative.	0.695827	2.88248	3.3432	1.18283	4.80464	0.410352	2.26443	-1.28507	OK	OK	2.26443	-1.28507
AFUB_022670	NA	hypothetical protein.	50.078	155.137	111.507	63.6774	2.22667	0.410459	1.15489	-1.28469	OK	OK	1.15489	-1.28469
AFUB_018760	NA	conserved hypothetical protein.	3.40576	12.8963	6.81479	5.29568	2.00096	0.410636	1.00069	-1.28407	OK	OK	1.00069	-1.28407
AFUB_059380	NA	mitochondrial ribosomal protein L11, putative.	193.719	324.577	197.402	133.31	1.01901	0.410719	0.0271711	-1.28378	OK	OK	0.0271711	-1.28378
AFUB_076750	NA	hypothetical protein.	0.614937	2.90214	2.86963	1.19216	4.66654	0.410787	2.22235	-1.28354	OK	OK	2.22235	-1.28354
AFUB_019980	NA	catechol dioxygenase, putative.	50.9833	101.974	56.5363	41.915	1.10892	0.411036	0.149153	-1.28266	OK	OK	0.149153	-1.28266
AFUB_050550	NA	cleavage and polyadenylation specific factor 5.	88.0694	164.025	88.3857	67.4239	1.00359	0.411059	0.00517214	-1.28258	OK	OK	0.00517214	-1.28258
AFUB_079420	NA	glutathione S-transferase, putative.	39.0126	107.649	54.16	44.2738	1.38827	0.411279	0.473288	-1.28181	OK	OK	0.473288	-1.28181
AFUB_086920	NA	conserved hypothetical protein.	149.691	293.431	159.724	120.685	1.06702	0.411289	0.0935936	-1.28177	OK	OK	0.0935936	-1.28177
AFUB_070510	NA	conserved hypothetical protein.	33.6069	66.8499	28.3998	27.5022	0.845059	0.411402	-0.242877	-1.28138	OK	OK	-0.242877	-1.28138
AFUB_052180	NA	S-adenosylmethionine decarboxylase proenzyme.	409.019	507.577	403.866	208.845	0.987402	0.411455	-0.0182912	-1.28119	OK	OK	-0.0182912	-1.28119
AFUB_023650	NA	short chain dehydrogenase/reductase, putative.	9.03025	14.1811	16.8411	5.83557	1.86496	0.411503	0.899149	-1.28102	OK	OK	0.899149	-1.28102
AFUB_055810	NA	conserved hypothetical protein.	0.311719	1.18659	0.627873	0.48898	2.01423	0.412088	1.01023	-1.27897	OK	OK	1.01023	-1.27897
AFUB_092260	NA	AAA family ATPase, putative.	65.2445	64.8939	29.0342	26.7443	0.445006	0.412123	-1.1681	-1.27885	OK	OK	-1.1681	-1.27885
AFUB_028740	NA	cytochrome c.	1950.5	2878.17	925.274	1187.21	0.474378	0.412488	-1.07589	-1.27758	OK	OK	-1.07589	-1.27758
AFUB_091860	NA	hypothetical protein.	1.04887	6.07762	2.82798	2.50748	2.69622	0.412576	1.43094	-1.27727	OK	OK	1.43094	-1.27727
AFUB_025880	NA	carbamoyl-phosphate synthase, large subunit.	113.017	52.9037	32.4433	21.8278	0.287066	0.412595	-1.80055	-1.2772	OK	OK	-1.80055	-1.2772
AFUB_060740	NA	Apc13 domain protein.	119.267	210.591	141.677	86.9229	1.1879	0.412757	0.248411	-1.27664	OK	OK	0.248411	-1.27664
AFUB_073910	NA	acetyltransferase, GNAT family family.	32.3394	34.0777	18.5027	14.0675	0.572141	0.412807	-0.805557	-1.27646	OK	OK	-0.805557	-1.27646
AFUB_007020	NA	zinc-binding oxidoreductase, putative.	3.64051	6.63676	4.98366	2.74128	1.36895	0.413045	0.453065	-1.27563	OK	OK	0.453065	-1.27563
AFUB_066290	NA	S-adenosyl-methionine-sterol-C-methyltransferas.	1130.78	1024.16	1158.37	423.076	1.0244	0.413096	0.0347779	-1.27545	OK	OK	0.0347779	-1.27545
AFUB_016650	NA	hypothetical protein.	2.99189	5.26248	7.79634	2.17433	2.60582	0.413176	1.38174	-1.27517	OK	OK	1.38174	-1.27517
AFUB_026750	NA	ADP-ribosylation factor, putative.	175.805	246.641	132.321	102.042	0.752658	0.413727	-0.409934	-1.27325	OK	OK	-0.409934	-1.27325
AFUB_000530	NA	kinesin family protein (KinA), putative.	83.9421	147.786	86.0636	61.1678	1.02527	0.413894	0.0360086	-1.27267	OK	OK	0.0360086	-1.27267
AFUB_100170	NA	UDP-sugar hydrolase, putative.	5.50508	6.41043	3.71824	2.65515	0.67542	0.414192	-0.566144	-1.27163	OK	OK	-0.566144	-1.27163
AFUB_096030	NA	serine/threonine protein kinase (Kcc4), putative.	0.909935	1.9634	1.37874	0.813608	1.51521	0.414387	0.599515	-1.27095	OK	OK	0.599515	-1.27095
AFUB_091700	NA	transmembrane transporter, putative.	26.2874	97.6781	56.9728	40.4985	2.1673	0.414612	1.1159	-1.27017	OK	OK	1.1159	-1.27017
AFUB_034980	NA	Indoleamine 2,3-dioxygenase subfamily.	252.293	145.973	211.695	60.5274	0.839084	0.414648	-0.253113	-1.27004	OK	OK	-0.253113	-1.27004
AFUB_075060	NA	MFS multidrug transporter, putative.	52.6848	201.533	203.29	83.5774	3.85861	0.414708	1.94808	-1.26983	OK	OK	1.94808	-1.26983
AFUB_094100	NA	conserved hypothetical protein.	191.194	463.508	269.814	192.297	1.41121	0.414873	0.496928	-1.26926	OK	OK	0.496928	-1.26926
AFUB_054540	NA	conserved hypothetical protein.	3.73397	8.26632	4.04319	3.43182	1.08281	0.415157	0.114784	-1.26827	OK	OK	0.114784	-1.26827
AFUB_098180	NA	hypothetical protein.	171.266	199.97	141.798	83.0681	0.82794	0.415403	-0.272402	-1.26742	OK	OK	-0.272402	-1.26742
AFUB_077020	NA	NADPH cytochrome P450 reductase (CprA), putative.	341.1	391.498	266.537	162.647	0.781404	0.415448	-0.355859	-1.26726	OK	OK	-0.355859	-1.26726
AFUB_050630	NA	conserved hypothetical protein.	3.87437	7.025	3.6275	2.91962	0.936281	0.415604	-0.0949861	-1.26672	OK	OK	-0.0949861	-1.26672
AFUB_005330	NA	Leucine Rich Repeat domain protein.	80.1599	244.265	172.451	101.524	2.15134	0.415631	1.10523	-1.26663	OK	OK	1.10523	-1.26663
AFUB_060120	NA	hypothetical protein.	0.804808	2.31386	1.3776	0.96174	1.71171	0.415643	0.77544	-1.26658	OK	OK	0.77544	-1.26658
AFUB_035750	NA	oxidoreductase, short chain dehydrogenase/reductase family superfamily.	121.563	254.749	81.1882	105.966	0.667869	0.415962	-0.582362	-1.26548	OK	OK	-0.582362	-1.26548
AFUB_089660	NA	DUF636 domain protein.	53.6692	215.857	148.754	89.812	2.77168	0.416072	1.47076	-1.2651	OK	OK	1.47076	-1.2651
AFUB_019830	NA	C2H2 finger domain protein, putative.	302.15	548.605	301.882	228.261	0.999113	0.416075	-0.0012802	-1.26508	OK	OK	-0.0012802	-1.26508
AFUB_096410	NA	MFS transporter (Seo1), putative.	6.66958	12.2354	7.3676	5.09599	1.10466	0.416496	0.143599	-1.26363	OK	OK	0.143599	-1.26363
AFUB_056180	NA	conserved hypothetical protein.	1605.14	1700.55	509.135	710.006	0.31719	0.417516	-1.65658	-1.2601	OK	OK	-1.65658	-1.2601
AFUB_034520	NA	polyketide synthase, putative.	0.32046	0.797997	0.446	0.333309	1.39175	0.417682	0.476899	-1.25952	OK	OK	0.476899	-1.25952
AFUB_002180	NA	alcohol dehydrogenase, putative.	43.2767	106.038	69.9226	44.3298	1.61571	0.418056	0.692168	-1.25823	OK	OK	0.692168	-1.25823
AFUB_036870	NA	pre-mRNA splicing factor Dim1.	232.629	152.331	147.637	63.6872	0.634646	0.418084	-0.655977	-1.25813	OK	OK	-0.655977	-1.25813
AFUB_007560	NA	mitochondrial cytochrome b2, putative.	77.4308	106.311	78.3556	44.532	1.01194	0.418884	0.0171288	-1.25538	OK	OK	0.0171288	-1.25538
AFUB_015620	NA	mitochondrial F1F0-ATP synthase g subunit, putative.	1166.01	2174.14	1291.99	910.904	1.10804	0.418972	0.148015	-1.25507	OK	OK	0.148015	-1.25507
AFUB_035850	NA	phosphatidylinositol N-acetylglucosaminyltransferase, putative.	22.7876	49.4263	36.7524	20.7111	1.61282	0.41903	0.689589	-1.25487	OK	OK	0.689589	-1.25487
AFUB_083160	NA	conserved hypothetical protein.	26.7426	67.5006	36.0823	28.2898	1.34924	0.419104	0.432152	-1.25462	OK	OK	0.432152	-1.25462
AFUB_040050	NA	conserved hypothetical protein.	139.362	206.784	128.65	86.7513	0.923135	0.419526	-0.115386	-1.25317	OK	OK	-0.115386	-1.25317
AFUB_080720	NA	elastinolytic metalloproteinase Mep.	4.83707	10.6209	7.90211	4.45773	1.63366	0.419713	0.708105	-1.25252	OK	OK	0.708105	-1.25252
AFUB_022710	NA	conserved hypothetical protein.	47.1152	93.3076	64.8021	39.1659	1.3754	0.41975	0.459848	-1.2524	OK	OK	0.459848	-1.2524
AFUB_053350	NA	conserved hypothetical protein.	183.363	281.626	204.382	118.249	1.11463	0.41988	0.156566	-1.25195	OK	OK	0.156566	-1.25195
AFUB_020370	NA	conserved hypothetical protein.	23285.2	57558.9	39861	24184.1	1.71186	0.420163	0.775565	-1.25098	OK	OK	0.775565	-1.25098
AFUB_058750	NA	hypothetical protein.	1.2036	5.6403	10.8001	2.36987	8.97316	0.420167	3.16562	-1.25096	OK	OK	3.16562	-1.25096
AFUB_098960	NA	conserved hypothetical protein.	115.388	168.46	70.4092	70.8107	0.610195	0.420341	-0.712657	-1.25037	OK	OK	-0.712657	-1.25037
AFUB_091750	NA	thiamin pyrophosphokinase-related protein.	0.655997	0.913579	0.932125	0.384075	1.42093	0.420407	0.506834	-1.25014	OK	OK	0.506834	-1.25014
AFUB_086910	NA	metallo-beta-lactamase domain protein, putative.	15.2924	46.9524	18.0033	19.74	1.17727	0.420426	0.235447	-1.25008	OK	OK	0.235447	-1.25008
AFUB_059090	NA	serine/threonine protein kinase (Nrc-2), putative.	82.8244	158.022	109.274	66.4674	1.31935	0.420621	0.399822	-1.24941	OK	OK	0.399822	-1.24941
AFUB_007330	NA	lipoyltransferase and lipoate-protein ligase, putative.	131.736	248.613	180.746	104.677	1.37203	0.421044	0.456314	-1.24796	OK	OK	0.456314	-1.24796
AFUB_097420	NA	Pfs, NACHT and Ankyrin domain protein. contains Pfs, NACHT and five Ankyrin domains	45.4975	151.756	142.348	63.9002	3.1287	0.421072	1.64556	-1.24786	OK	OK	1.64556	-1.24786
AFUB_074880	NA	assimilatory sulfite reductase.	116.263	105.523	117.258	44.4673	1.00856	0.421399	0.0122943	-1.24674	OK	OK	0.0122943	-1.24674
AFUB_028120	NA	conserved hypothetical protein.	437.808	382.828	198.197	161.393	0.452703	0.421581	-1.14336	-1.24612	OK	OK	-1.14336	-1.24612
AFUB_028550	NA	conserved hypothetical protein.	76.2059	171.712	127.137	72.4051	1.66834	0.421666	0.738409	-1.24583	OK	OK	0.738409	-1.24583
AFUB_041910	NA	extracellular developmental signal biosynthesis protein FluG.	8.65652	29.3171	13.8116	12.3623	1.59551	0.421675	0.674021	-1.2458	OK	OK	0.674021	-1.2458
AFUB_082060	NA	transcription initiation factor iif, beta subunit.	99.4362	196.662	122.038	82.9323	1.2273	0.4217	0.295487	-1.24571	OK	OK	0.295487	-1.24571
AFUB_015110	NA	ubiquitin-conjugating enzyme, putative.	35.9804	70.205	53.9471	29.6129	1.49935	0.421806	0.584334	-1.24535	OK	OK	0.584334	-1.24535
AFUB_101100	NA	MFS transporter, putative.	0.0803816	5.22486	4.54968	2.20627	56.601	0.422264	5.82276	-1.24378	OK	OK	5.82276	-1.24378
AFUB_079010	NA	hypothetical protein.	58.4007	88.8717	71.677	37.555	1.22733	0.422575	0.295525	-1.24272	OK	OK	0.295525	-1.24272
AFUB_061240	NA	vacuolar armadillo repeat protein Vac8, putative.	111.803	176.07	73.1263	74.4404	0.654064	0.422789	-0.612497	-1.24199	OK	OK	-0.612497	-1.24199
AFUB_029930	NA	phosphoribulokinase/uridine kinase family protein.	22.3812	27.146	29.7613	11.4813	1.32975	0.422946	0.41115	-1.24145	OK	OK	0.41115	-1.24145
AFUB_061100	NA	conserved hypothetical protein.	113.235	279.748	177.409	118.34	1.56673	0.423024	0.647759	-1.24119	OK	OK	0.647759	-1.24119
AFUB_044970	NA	FAD binding monooxygenase, putative.	3002.99	4823.66	2168.33	2041.18	0.722057	0.42316	-0.469815	-1.24072	OK	OK	-0.469815	-1.24072
AFUB_087980	NA	UPF0183 domain protein.	156.1	332.051	167.241	140.546	1.07137	0.423266	0.099458	-1.24036	OK	OK	0.099458	-1.24036
AFUB_100000	NA	phosphoric ester hydrolase, putative.	80.5329	115.835	62.8471	49.0329	0.78039	0.4233	-0.357732	-1.24025	OK	OK	-0.357732	-1.24025
AFUB_058890	NA	thioredoxin TrxA.	11786	12052	12286.8	5103.49	1.04249	0.423456	0.0600351	-1.23972	OK	OK	0.0600351	-1.23972
AFUB_079290	NA	short-chain dehydrogenase/reductase family protein, putative.	0.655392	0.566499	0.664913	0.240099	1.01453	0.42383	0.0208075	-1.23844	OK	NOTEST	0.0208075	NA
AFUB_093160	NA	glycogen synthase kinase (Skp1), putative.	264.151	712.506	421.123	302.247	1.59425	0.424203	0.672879	-1.23717	OK	OK	0.672879	-1.23717
AFUB_081980	NA	acetyl-coA hydrolase Ach1, putative.	141.175	424.562	216.287	180.141	1.53205	0.424298	0.615462	-1.23685	OK	OK	0.615462	-1.23685
AFUB_075280	NA	hypothetical protein.	96.7651	105.095	157.688	44.6087	1.6296	0.424461	0.704514	-1.2363	OK	OK	0.704514	-1.2363
AFUB_012530	NA	C2H2 transcription factor, putative.	375.462	1114.02	808.097	473.272	2.15227	0.424833	1.10586	-1.23503	OK	OK	1.10586	-1.23503
AFUB_089200	NA	conserved hypothetical protein.	69.5242	118.467	85.4828	50.3483	1.22954	0.424999	0.298119	-1.23447	OK	OK	0.298119	-1.23447
AFUB_015040	NA	GTP-binding protein Obg.	60.1512	56.987	60.1819	24.2363	1.00051	0.425295	0.000736136	-1.23346	OK	OK	0.000736136	-1.23346
AFUB_097770	NA	conserved hypothetical protein.	1.37788	1.67462	1.84035	0.712266	1.33564	0.42533	0.41753	-1.23335	OK	OK	0.41753	-1.23335
AFUB_017350	NA	conserved hypothetical protein.	0.0942646	0.190241	0.120875	0.0809498	1.28229	0.425512	0.358728	-1.23273	NOTEST	NOTEST	NA	NA
AFUB_016780	NA	beta-glucosidase, putative.	3.85291	11.3121	7.3706	4.81366	1.913	0.425532	0.935834	-1.23266	OK	OK	0.935834	-1.23266
AFUB_065910	NA	DUF757 domain protein.	1078.26	659.027	1114.82	280.464	1.03391	0.425573	0.0481057	-1.23252	OK	OK	0.0481057	-1.23252
AFUB_085630	NA	conserved hypothetical protein.	16.6314	42.8647	24.2044	18.2621	1.45534	0.426041	0.54136	-1.23094	OK	OK	0.54136	-1.23094
AFUB_026950	NA	Pol II transcription elongation factor subunit Cdc73, putative.	26.4272	56.7931	28.3743	24.1971	1.07368	0.426057	0.102561	-1.23088	OK	OK	0.102561	-1.23088
AFUB_084860	NA	glycosyl transferase family protein.	414.969	623.411	414.683	265.618	0.999311	0.426072	-0.00099466	-1.23083	OK	OK	-0.00099466	-1.23083
AFUB_091940	NA	maltase.	86.1634	67.6289	29.6487	28.8196	0.344099	0.426143	-1.53911	-1.23059	OK	OK	-1.53911	-1.23059
AFUB_060370	NA	TPR domain protein.	0.118177	0.406961	0.151741	0.173495	1.28401	0.426318	0.360662	-1.23	NOTEST	OK	NA	-1.23
AFUB_040910	NA	alpha-mannosidase.	132.873	222.986	155.022	95.0773	1.16669	0.426382	0.222425	-1.22978	OK	OK	0.222425	-1.22978
AFUB_028410	NA	von Willebrand domain protein.	59.5345	68.5251	16.495	29.2395	0.277066	0.426698	-1.8517	-1.22871	OK	OK	-1.8517	-1.22871
AFUB_049580	NA	hypothetical protein.	0.569253	1.95567	1.07734	0.834925	1.89255	0.426925	0.920332	-1.22794	OK	OK	0.920332	-1.22794
AFUB_041050	NA	DUF1338 domain protein.	2.47387	4.53153	2.61433	1.9347	1.05678	0.426942	0.0796716	-1.22789	OK	OK	0.0796716	-1.22789
AFUB_096740	NA	hypothetical protein.	4.82238	16.1443	8.61298	6.89464	1.78604	0.427063	0.836767	-1.22748	OK	OK	0.836767	-1.22748
AFUB_021590	NA	conserved hypothetical protein.	21.7761	72.5807	43.2718	30.9974	1.98712	0.427075	0.990682	-1.22744	OK	OK	0.990682	-1.22744
AFUB_028190	NA	carnitine acetyl transferase.	35.1758	66.2187	31.3141	28.284	0.890217	0.42713	-0.167771	-1.22725	OK	OK	-0.167771	-1.22725
AFUB_081330	NA	fructosyl amino acid oxidase, putative.	53.0303	153.561	137.087	65.6652	2.58507	0.427616	1.3702	-1.22561	OK	OK	1.3702	-1.22561
AFUB_071240	NA	conserved hypothetical protein.	23.446	59.1419	30.4895	25.2978	1.30041	0.427748	0.378971	-1.22517	OK	OK	0.378971	-1.22517
AFUB_087530	NA	hypothetical protein.	3.92165	3.93902	5.9866	1.68526	1.52655	0.427837	0.610276	-1.22487	OK	OK	0.610276	-1.22487
AFUB_009460	NA	HMG box protein, putative.	186.095	298.416	221.906	127.694	1.19243	0.427906	0.253909	-1.22463	OK	OK	0.253909	-1.22463
AFUB_003480	NA	transcription initiation factor TFIID subunit, putative.	27.9615	82.6908	55.2129	35.398	1.9746	0.428077	0.981564	-1.22406	OK	OK	0.981564	-1.22406
AFUB_090450	NA	MFS multidrug transporter, putative.	0.697812	2.81579	1.32306	1.20582	1.89601	0.428235	0.922968	-1.22353	OK	OK	0.922968	-1.22353
AFUB_070390	NA	conserved hypothetical protein.	147.215	232.882	198.27	99.7639	1.34681	0.428388	0.429542	-1.22301	OK	OK	0.429542	-1.22301
AFUB_028960	NA	mitochondrial membrane fission protein (Fis1), putative.	338.104	630.951	314.445	270.554	0.930024	0.428804	-0.104659	-1.22161	OK	OK	-0.104659	-1.22161
AFUB_001060	NA	APSES transcription factor Xbp1, putative.	11.3316	35.3201	39.4154	15.146	3.47836	0.428821	1.79841	-1.22155	OK	OK	1.79841	-1.22155
AFUB_055730	NA	conserved hypothetical protein.	255.319	871.023	437.358	373.819	1.71299	0.429172	0.776514	-1.22037	OK	OK	0.776514	-1.22037
AFUB_086380	NA	conserved hypothetical protein.	0.270227	0.746567	0.346664	0.32061	1.28286	0.429446	0.359366	-1.21945	NOTEST	OK	NA	-1.21945
AFUB_020080	NA	MYB DNA-binding domain protein.	18.1265	60.6579	36.9713	26.0556	2.03963	0.42955	1.02831	-1.2191	OK	OK	1.02831	-1.2191
AFUB_055690	NA	cyclin domain protein.	128.876	301.937	216.213	129.708	1.67768	0.429586	0.74647	-1.21898	OK	OK	0.74647	-1.21898
AFUB_019930	NA	serine/threonine protein kinase, putative.	47.2389	81.1018	51.0008	34.8535	1.07964	0.42975	0.110545	-1.21843	OK	OK	0.110545	-1.21843
AFUB_043640	NA	histone H2A.	4041.8	3629.04	2582.13	1560.08	0.638856	0.429888	-0.646436	-1.21797	OK	OK	-0.646436	-1.21797
AFUB_101460	NA	6-phosphofructokinase alpha subunit.	332.047	318.278	234.543	136.837	0.706355	0.429929	-0.501535	-1.21783	OK	OK	-0.501535	-1.21783
AFUB_056720	NA	conserved hypothetical protein.	32.0195	83.7944	29.8838	36.0303	0.9333	0.429985	-0.0995872	-1.21764	OK	OK	-0.0995872	-1.21764
AFUB_046790	NA	hypothetical protein.	1.76451	1.47081	2.02879	0.63256	1.14978	0.430076	0.201352	-1.21734	OK	OK	0.201352	-1.21734
AFUB_022840	NA	dienelactone hydrolase.	146.833	532.684	395.534	229.342	2.69377	0.43054	1.42963	-1.21578	OK	OK	1.42963	-1.21578
AFUB_074840	NA	ubiquitin-protein ligase Ufd4, putative. similar to ubiquitin-protein ligase (E3) that interacts with Rpt4p and Rpt6p, two subunits of the 19S particle of the 26S proteasome; cytoplasmic E3 involved in the degradation of ubiquitin fusion proteins; Ufd4p (GI:6322842) [Saccharomyces cerevisiae] contains a HECTc domain non-consensus splice site due to potential sequencing error; (6.3.2.19)	75.5596	157.197	125.664	67.6801	1.66311	0.430543	0.733884	-1.21577	OK	OK	0.733884	-1.21577
AFUB_006700	NA	DUF887 domain protein.	398.765	504.804	287.375	217.358	0.720663	0.430579	-0.472604	-1.21565	OK	OK	-0.472604	-1.21565
AFUB_053400	NA	conserved hypothetical protein.	23.9961	39.3032	21.6417	16.9282	0.901884	0.430708	-0.148986	-1.21522	OK	OK	-0.148986	-1.21522
AFUB_035910	NA	hypothetical protein.	0.436636	0.995124	0.300582	0.428939	0.688404	0.431041	-0.538672	-1.2141	NOTEST	OK	NA	-1.2141
AFUB_006940	NA	alpha-glucosidase, putative.	2.8331	2.26092	1.94879	0.975906	0.687865	0.431641	-0.539803	-1.2121	OK	OK	-0.539803	-1.2121
AFUB_095350	NA	aromatic ring-opening dioxygenase LigB subunit, putative.	32.0586	63.7851	46.3568	27.5444	1.446	0.431831	0.53207	-1.21146	OK	OK	0.53207	-1.21146
AFUB_013540	NA	F-box domain protein.	28.0982	104.163	35.1504	44.9943	1.25098	0.43196	0.323063	-1.21103	OK	OK	0.323063	-1.21103
AFUB_061970	NA	cytochrome b5, putative.	6.95465	10.0917	10.3238	4.36058	1.48445	0.432096	0.569924	-1.21058	OK	OK	0.569924	-1.21058
AFUB_008320	NA	CHY and RING finger domain protein, putative.	136.145	202.708	186.719	87.6378	1.37147	0.432335	0.455725	-1.20978	OK	OK	0.455725	-1.20978
AFUB_020940	NA	FKBP-type peptidyl-prolyl isomerase, putative.	188.694	310.899	218.482	134.486	1.15786	0.432571	0.211466	-1.20899	OK	OK	0.211466	-1.20899
AFUB_069690	NA	NADH-ubiquinone oxidoreductase complex 1/LYR family protein.	323.762	383.525	262.305	165.918	0.810178	0.432613	-0.303688	-1.20885	OK	OK	-0.303688	-1.20885
AFUB_073720	NA	proteasome regulatory particle subunit (RpnG), putative.	321.728	553.602	405.433	239.694	1.26017	0.432972	0.333622	-1.20766	OK	OK	0.333622	-1.20766
AFUB_080650	NA	arsenic resistance protein ArsH, putative.	1.0512	1.52296	0.547064	0.659457	0.520419	0.43301	-0.942256	-1.20753	OK	OK	-0.942256	-1.20753
AFUB_019710	NA	SNARE complex subunit (Vam7), putative.	135.534	133.713	55.5747	57.9022	0.410042	0.433033	-1.28615	-1.20745	OK	OK	-1.28615	-1.20745
AFUB_067430	NA	CaaX farnesyltransferase beta subunit Ram1.	76.0401	161.968	79.6989	70.1572	1.04812	0.433155	0.0677994	-1.20705	OK	OK	0.0677994	-1.20705
AFUB_001840	NA	dsDNA-dependent ATPase Rad54, putative.	38.7027	43.0438	34.9479	18.6471	0.902984	0.433212	-0.147228	-1.20685	OK	OK	-0.147228	-1.20685
AFUB_082990	NA	pirin, putative.	852.743	387.694	905.161	168.012	1.06147	0.433362	0.0860634	-1.20635	OK	OK	0.0860634	-1.20635
AFUB_001490	NA	lipid transfer protein, putative.	112.235	111.664	59.3742	48.3928	0.529017	0.433379	-0.918615	-1.2063	OK	OK	-0.918615	-1.2063
AFUB_101110	NA	NAD binding Rossmann fold oxidoreductase, putative.	0.436449	6.26096	6.11926	2.71537	14.0206	0.433699	3.80947	-1.20524	OK	OK	3.80947	-1.20524
AFUB_080260	NA	hypothetical protein.	3.45325	1.68766	3.53478	0.732245	1.02361	0.433882	0.0336656	-1.20463	OK	OK	0.0336656	-1.20463
AFUB_053180	NA	RTA1 domain protein, putative.	52.0433	340.509	226.639	147.763	4.35482	0.433947	2.12261	-1.20441	OK	OK	2.12261	-1.20441
AFUB_044240	NA	hypothetical protein.	0.605593	1.0217	0.889201	0.443575	1.46831	0.434154	0.554161	-1.20372	OK	OK	0.554161	-1.20372
AFUB_091380	NA	fructose-2,6-bisphosphatase.	217.421	307.843	218.381	133.655	1.00442	0.434166	0.00635605	-1.20368	OK	OK	0.00635605	-1.20368
AFUB_078560	NA	AAA family ATPase, putative.	63.534	91.6317	55.0096	39.8021	0.865829	0.43437	-0.207845	-1.203	OK	OK	-0.207845	-1.203
AFUB_036810	NA	stress response RCI peptide, putative.	31804.2	34279.3	17307.9	14890.6	0.544202	0.43439	-0.877787	-1.20294	OK	OK	-0.877787	-1.20294
AFUB_096440	NA	conserved hypothetical protein.	7.02336	4.52483	6.66461	1.96731	0.94892	0.434781	-0.0756409	-1.20164	OK	OK	-0.0756409	-1.20164
AFUB_091730	NA	endoglucanase, putative.	1.23694	1.95402	1.89398	0.850428	1.53118	0.43522	0.614646	-1.20018	OK	OK	0.614646	-1.20018
AFUB_041890	NA	conserved hypothetical protein.	6.14186	40.4438	37.7358	17.6025	6.14403	0.435234	2.61919	-1.20014	OK	OK	2.61919	-1.20014
AFUB_069250	NA	methyltransferase-like protein 1.	32.949	54.2982	37.2642	23.677	1.13097	0.436055	0.177556	-1.19742	OK	OK	0.177556	-1.19742
AFUB_016530	NA	voltage-gated K+ channel beta subunit (KCNAB), putative.	18.453	27.5033	31.4281	11.9943	1.70314	0.436104	0.7682	-1.19726	OK	OK	0.7682	-1.19726
AFUB_006050	NA	hypothetical protein.	34.3996	201.162	163.849	87.7563	4.76311	0.436247	2.2519	-1.19678	OK	OK	2.2519	-1.19678
AFUB_006130	NA	hypothetical protein.	61.3979	110.219	41.9595	48.1008	0.683403	0.436411	-0.549192	-1.19624	OK	OK	-0.549192	-1.19624
AFUB_075350	NA	hypothetical protein.	1.79563	1.5329	1.31386	0.669627	0.731699	0.436837	-0.450679	-1.19483	OK	OK	-0.450679	-1.19483
AFUB_010820	NA	cytochrome P450, putative.	206.858	320.025	337.096	139.878	1.6296	0.437085	0.704519	-1.19402	OK	OK	0.704519	-1.19402
AFUB_057130	NA	conidial hydrophobin Hyp1/RodA.	3.40955	2.87758	2.86435	1.25776	0.840096	0.437089	-0.251374	-1.194	OK	OK	-0.251374	-1.194
AFUB_009450	NA	hypothetical protein.	24.4281	26.1122	13.648	11.4134	0.558701	0.437091	-0.839852	-1.194	OK	OK	-0.839852	-1.194
AFUB_057760	NA	NmrA-like family protein.	0.152399	0.947313	0.592173	0.41436	3.88568	0.437406	1.95817	-1.19296	OK	OK	1.95817	-1.19296
AFUB_041850	NA	polysaccharide deacetylase, putative.	2.67026	2.55293	2.52358	1.11698	0.945069	0.437529	-0.0815084	-1.19255	OK	OK	-0.0815084	-1.19255
AFUB_039810	NA	serine hydroxymethyltransferase, putative.	891.557	1077.04	951.179	471.408	1.06687	0.437688	0.0933898	-1.19202	OK	OK	0.0933898	-1.19202
AFUB_034750	NA	Pyridoxal-phosphate dependent enzyme, putative.	103.891	297.275	293.728	130.298	2.82727	0.438308	1.49941	-1.18998	OK	OK	1.49941	-1.18998
AFUB_013450	NA	DUF292 domian protein.	34.6262	72.1568	54.2346	31.6401	1.56629	0.438491	0.647349	-1.18938	OK	OK	0.647349	-1.18938
AFUB_080330	NA	hypothetical protein.	0.587681	1.18536	1.39627	0.52006	2.3759	0.438736	1.24847	-1.18858	OK	OK	1.24847	-1.18858
AFUB_023570	NA	leukotriene A4 hydrolase.	210.999	358.361	292.491	157.227	1.38622	0.438739	0.471156	-1.18856	OK	OK	0.471156	-1.18856
AFUB_054400	NA	class V chitinase, putative.	0.651025	1.43877	0.600904	0.631424	0.923012	0.438864	-0.115578	-1.18815	OK	OK	-0.115578	-1.18815
AFUB_022760	NA	siderochrome-iron transporter MirC.	230.041	245.464	212.862	107.74	0.925322	0.438924	-0.111973	-1.18796	OK	OK	-0.111973	-1.18796
AFUB_018330	NA	serine peptidase, putative. similar to Thymus-specific serine protease precursor (Swiss-Prot:Q9NQE7) [Homo sapiens] PubMed=10527559	97.8442	84.4998	85.9523	37.0954	0.878461	0.439	-0.18695	-1.18771	OK	OK	-0.18695	-1.18771
AFUB_007900	NA	cell polarity protein (Alp11), putative.	44.2129	98.4487	68.882	43.2517	1.55796	0.439332	0.63966	-1.18662	OK	OK	0.63966	-1.18662
AFUB_079400	NA	hypothetical protein.	11.1965	43.8524	27.4296	19.2761	2.44984	0.439568	1.29269	-1.18584	OK	OK	1.29269	-1.18584
AFUB_057890	NA	AflR-like C6 zinc cluster transcription factor, putative.	4.70814	14.9606	7.94997	6.57704	1.68856	0.439624	0.755792	-1.18566	OK	OK	0.755792	-1.18566
AFUB_094590	NA	amidohydrolase, putative.	8.33184	33.2498	23.0938	14.6265	2.77175	0.439897	1.4708	-1.18476	OK	OK	1.4708	-1.18476
AFUB_034210	NA	methionine permease, putative.	0.0699776	0.414642	0.296587	0.182512	4.23831	0.440168	2.08349	-1.18387	NOTEST	NOTEST	NA	NA
AFUB_002190	NA	conserved hypothetical protein.	145.279	298.503	261.877	131.461	1.80258	0.440401	0.850063	-1.18311	OK	OK	0.850063	-1.18311
AFUB_050040	NA	homocysteine S-methyltransferase, putative.	40.6881	99.6379	82.9614	43.8895	2.03896	0.44049	1.02783	-1.18282	OK	OK	1.02783	-1.18282
AFUB_055100	NA	hypothetical protein.	2.24427	2.49975	0.808924	1.10165	0.36044	0.440704	-1.47217	-1.18212	OK	OK	-1.47217	-1.18212
AFUB_082440	NA	conserved hypothetical protein.	8.58746	15.9589	11.6358	7.03316	1.35498	0.440705	0.438267	-1.18212	OK	OK	0.438267	-1.18212
AFUB_077640	NA	formyltetrahydrofolate deformylase, putative.	240.838	241.208	231.601	106.309	0.961646	0.440736	-0.0564216	-1.18201	OK	OK	-0.0564216	-1.18201
AFUB_056950	NA	hypothetical protein.	30.1106	62.9019	31.228	27.7296	1.03711	0.440839	0.0525687	-1.18168	OK	OK	0.0525687	-1.18168
AFUB_018050	NA	hypothetical protein.	20.3564	12.5695	18.6254	5.54139	0.914965	0.44086	-0.128211	-1.18161	OK	OK	-0.128211	-1.18161
AFUB_048290	NA	short-chain dehydrogenase/oxidoreductase, putative.	34.2124	55.5641	52.8195	24.4987	1.54387	0.440909	0.626551	-1.18145	OK	OK	0.626551	-1.18145
AFUB_016190	NA	cleavage and polyadenylation specifity factor, 73 kDa subunit, putative.	46.6243	88.6589	61.0068	39.1232	1.30848	0.441278	0.387888	-1.18024	OK	OK	0.387888	-1.18024
AFUB_048820	NA	TPR domain protein.	0	0.241224	0.418835	0.106456	#DIV/0!	0.441316	#DIV/0!	-1.18012	NOTEST	NOTEST	NA	NA
AFUB_083800	NA	Exocyst complex component Sec10, putative.	56.8757	113.429	68.1794	50.0685	1.19874	0.441408	0.261524	-1.17981	OK	OK	0.261524	-1.17981
AFUB_012570	NA	anthranilate synthase multifunctional protein TrpC, putative.	156.748	137.918	90.5662	60.8932	0.577782	0.441517	-0.791402	-1.17946	OK	OK	-0.791402	-1.17946
AFUB_020920	NA	conserved hypothetical protein.	19.4141	93.983	79.2893	41.5073	4.08411	0.441647	2.03002	-1.17903	OK	OK	2.03002	-1.17903
AFUB_041800	NA	conserved hypothetical protein.	42.4607	110.966	88.0443	49.0341	2.07355	0.441884	1.0521	-1.17826	OK	OK	1.0521	-1.17826
AFUB_080280	NA	hypothetical protein.	0.367111	3.39834	1.42843	1.50217	3.891	0.442031	1.96014	-1.17778	OK	OK	1.96014	-1.17778
AFUB_048200	NA	TPR domain protein.	13.4567	39.3331	36.4961	17.3886	2.71211	0.442086	1.43942	-1.1776	OK	OK	1.43942	-1.1776
AFUB_031340	NA	conserved hypothetical protein.	57.8589	68.6588	42.9421	30.368	0.742187	0.442303	-0.430146	-1.17689	OK	OK	-0.430146	-1.17689
AFUB_050170	NA	MFS multidrug transporter, putative.	76.6413	99.778	75.243	44.1416	0.981755	0.442398	-0.0265647	-1.17658	OK	OK	-0.0265647	-1.17658
AFUB_075920	NA	hypothetical protein.	0.525955	5.86509	3.28747	2.59577	6.25048	0.44258	2.64397	-1.17599	OK	OK	2.64397	-1.17599
AFUB_019730	NA	conserved hypothetical protein.	358.149	659.702	338.366	292.064	0.944763	0.442721	-0.0819753	-1.17553	OK	OK	-0.0819753	-1.17553
AFUB_027830	NA	voltage-gated chloride channel, putative.	18.4656	40.8813	20.6386	18.1017	1.11768	0.442787	0.160505	-1.17532	OK	OK	0.160505	-1.17532
AFUB_002840	NA	conserved hypothetical protein.	8.84319	18.9459	9.55205	8.391	1.08016	0.442893	0.111244	-1.17497	OK	OK	0.111244	-1.17497
AFUB_005730	NA	conserved hypothetical protein.	45.5863	64.972	52.4034	28.7776	1.14954	0.442923	0.20106	-1.17487	OK	OK	0.20106	-1.17487
AFUB_048260	NA	hypothetical protein.	1.94551	6.73842	6.3783	2.98489	3.27847	0.442966	1.71302	-1.17473	OK	OK	1.71302	-1.17473
AFUB_025920	NA	conserved hypothetical protein.	158.585	236.387	182.676	104.724	1.15191	0.443019	0.204031	-1.17456	OK	OK	0.204031	-1.17456
AFUB_030620	NA	Gamma-butyrobetaine hydroxylase subfamily, putative.	463.302	906.428	718.778	401.586	1.55142	0.443042	0.633593	-1.17448	OK	OK	0.633593	-1.17448
AFUB_088210	NA	C6 transcription factor, putative.	47.2932	85.0117	78.7898	37.6776	1.66599	0.443205	0.736376	-1.17395	OK	OK	0.736376	-1.17395
AFUB_019540	NA	Leucine Rich Repeat domain protein.	56.2508	93.0233	68.4668	41.2284	1.21717	0.443205	0.283531	-1.17395	OK	OK	0.283531	-1.17395
AFUB_099030	NA	chromosome segregation protein (Pcs1), putative.	28.1923	43.8476	32.924	19.4382	1.16784	0.443313	0.223838	-1.1736	OK	OK	0.223838	-1.1736
AFUB_045770	NA	demethylmenaquinone methyltransferase family protein. similar to GB:CAD18384.1: PUTATIVE TRANSFERASE PROTEIN [Ralstonia solanacearum]	0.965712	6.32748	6.97748	2.80521	7.22522	0.443338	2.85304	-1.17352	OK	OK	2.85304	-1.17352
AFUB_035870	NA	Rho-like small GTPase, putative.	14.9908	52.3728	43.2156	23.2207	2.88281	0.443373	1.52747	-1.17341	OK	OK	1.52747	-1.17341
AFUB_053300	NA	protein kinase, putative.	18.8608	47.5931	33.7304	21.1077	1.78839	0.443503	0.838659	-1.17298	OK	OK	0.838659	-1.17298
AFUB_100930	NA	O-methyltransferase, putative.	12.0519	10.8194	5.37812	4.80143	0.446247	0.44378	-1.16409	-1.17208	OK	OK	-1.16409	-1.17208
AFUB_021050	NA	alpha-1,3-glucanase/mutanase, putative.	4.51136	6.89977	6.12183	3.06226	1.35698	0.443821	0.440401	-1.17195	OK	OK	0.440401	-1.17195
AFUB_051720	NA	disease resistance protein Aig2, putative.	12.2242	64.1365	49.5791	28.4884	4.05582	0.444184	2.01999	-1.17077	OK	OK	2.01999	-1.17077
AFUB_060770	NA	DUF1275 domain protein.	248.473	168.033	126.349	74.6993	0.508502	0.444551	-0.975675	-1.16958	OK	OK	-0.975675	-1.16958
AFUB_037680	NA	GABA permease, putative.	1.08557	5.26155	4.00253	2.33974	3.68703	0.444686	1.88246	-1.16914	OK	OK	1.88246	-1.16914
AFUB_042940	NA	proteasome regulatory particle subunit (RpnC), putative.	421.688	769.455	539.507	342.535	1.2794	0.445166	0.355466	-1.16759	OK	OK	0.355466	-1.16759
AFUB_027000	NA	UDP-N-acetylglucosamine-dolichyl-phosphate N-acetylglucosaminephosphate transferase, putative.	35.6554	47.9075	21.2982	21.3293	0.597334	0.445218	-0.743389	-1.16741	OK	OK	-0.743389	-1.16741
AFUB_030190	NA	conserved hypothetical protein.	16.3297	22.8564	18.0659	10.1789	1.10632	0.445341	0.145771	-1.16702	OK	OK	0.145771	-1.16702
AFUB_090560	NA	conserved hypothetical protein.	6.94778	5.79397	4.89827	2.5826	0.705012	0.445739	-0.50428	-1.16573	OK	OK	-0.50428	-1.16573
AFUB_032180	NA	conserved hypothetical protein.	722.507	1487.59	627.073	663.165	0.867913	0.445798	-0.204378	-1.16554	OK	OK	-0.204378	-1.16554
AFUB_033980	NA	conserved hypothetical protein.	2.0489	2.32363	3.81836	1.03647	1.86361	0.446056	0.898104	-1.1647	OK	OK	0.898104	-1.1647
AFUB_038350	NA	conserved hypothetical protein.	182.572	112.285	59.1204	50.0932	0.32382	0.446125	-1.62674	-1.16448	OK	OK	-1.62674	-1.16448
AFUB_061850	NA	hypothetical protein.	24.5025	23.8989	24.746	10.6638	1.00994	0.446205	0.0142664	-1.16422	OK	OK	0.0142664	-1.16422
AFUB_039040	NA	fructosyl amino acid oxidasesarcosine oxidase, putative.	85.3387	85.903	77.1653	38.3862	0.904224	0.446855	-0.145248	-1.16212	OK	OK	-0.145248	-1.16212
AFUB_007010	NA	Golgi phosphoprotein 3 (GPP34) domain containing protein.	64.091	96.9619	71.9722	43.3435	1.12297	0.447016	0.167318	-1.1616	OK	OK	0.167318	-1.1616
AFUB_070070	NA	TPR repeat protein.	218.626	244.054	93.4994	109.111	0.427668	0.447077	-1.22544	-1.1614	OK	OK	-1.22544	-1.1614
AFUB_071800	NA	polyketide synthase, putative.	0.673326	2.81067	3.06404	1.25791	4.5506	0.447548	2.18606	-1.15989	OK	OK	2.18606	-1.15989
AFUB_060240	NA	GTP binding protein (GTPBP1), putative.	69.794	77.1148	61.5868	34.5205	0.882408	0.447651	-0.180482	-1.15955	OK	OK	-0.180482	-1.15955
AFUB_082079	NA	hypothetical protein.	230.425	225.802	213.087	101.121	0.924756	0.44783	-0.112855	-1.15898	OK	OK	-0.112855	-1.15898
AFUB_082290	NA	2-hydroxyphytanoyl-CoA lyase, putative.	57.2057	80.6683	38.3451	36.1259	0.670302	0.447833	-0.577117	-1.15897	OK	OK	-0.577117	-1.15897
AFUB_049630	NA	MFS monosaccharide transporter, putative.	33.5362	53.3876	19.6345	23.9094	0.585472	0.447846	-0.772328	-1.15893	OK	OK	-0.772328	-1.15893
AFUB_060400	NA	nonribosomal peptide synthase, putative. similar to nonribosomal peptide synthetase; NRPS (GI:21902205) [Hypocrea virens] PMID: 11909873	4.85101	28.5074	21.0057	12.7707	4.33017	0.447978	2.11442	-1.1585	OK	OK	2.11442	-1.1585
AFUB_065450	NA	heme a biosynthesis protein, putative.	109.688	186.851	130.904	83.736	1.19342	0.448143	0.255103	-1.15797	OK	OK	0.255103	-1.15797
AFUB_047980	NA	RTA1 domain protein, putative.	0.287612	0.313293	0.124266	0.140453	0.432061	0.448312	-1.21069	-1.15743	NOTEST	NOTEST	NA	NA
AFUB_063450	NA	conserved hypothetical protein.	66.1298	122.682	84.0284	55.0178	1.27066	0.448459	0.345576	-1.15695	OK	OK	0.345576	-1.15695
AFUB_005320	NA	serine/threonine protein phosphatase PP1, putative.	143.161	325.872	198.902	146.159	1.38936	0.448517	0.474419	-1.15677	OK	OK	0.474419	-1.15677
AFUB_083490	NA	glucosamine-6-phosphate deaminase, putative. similar to glucosamine-6-phosphate deaminase; GNPI (Q64422) [Mesocricetus auratus]	25.8571	30.0051	36.3243	13.4636	1.40481	0.44871	0.490375	-1.15614	OK	OK	0.490375	-1.15614
AFUB_087280	NA	aldo-keto reductase (AKR13), puatative.	18.5821	62.5055	27.2104	28.0638	1.46433	0.448981	0.550245	-1.15527	OK	OK	0.550245	-1.15527
AFUB_018770	NA	serine/threonine protein kinase (Snf1p), putative.	117.535	202.587	146.954	91.016	1.2503	0.449269	0.322274	-1.15435	OK	OK	0.322274	-1.15435
AFUB_043930	NA	hypothetical protein.	7.87266	29.3742	37.7755	13.2011	4.79831	0.449411	2.26253	-1.15389	OK	OK	2.26253	-1.15389
AFUB_067030	NA	conserved hypothetical protein.	3.67807	3.22096	2.67322	1.44754	0.7268	0.449413	-0.46037	-1.15389	OK	OK	-0.46037	-1.15389
AFUB_078240	NA	conserved hypothetical protein.	21.9227	43.2219	38.1577	19.4253	1.74056	0.449432	0.799549	-1.15383	OK	OK	0.799549	-1.15383
AFUB_090690	NA	hypothetical protein.	0.248289	0.324553	0.59595	0.145922	2.40023	0.449609	1.26317	-1.15326	OK	NOTEST	1.26317	NA
AFUB_077300	NA	conserved hypothetical protein.	0.315918	0.344792	0.227943	0.155067	0.721526	0.449741	-0.470877	-1.15283	NOTEST	NOTEST	NA	NA
AFUB_068360	NA	Aha1 domain family.	366.815	199.441	310.215	89.7058	0.845699	0.449786	-0.241784	-1.15269	OK	OK	-0.241784	-1.15269
AFUB_100120	NA	conserved hypothetical protein.	5524.87	12946.5	7401.32	5827.41	1.33964	0.450115	0.421842	-1.15164	OK	OK	0.421842	-1.15164
AFUB_064040	NA	RAD52 DNA repair protein RADC.	33.008	41.5706	28.866	18.7142	0.874515	0.450179	-0.193445	-1.15143	OK	OK	-0.193445	-1.15143
AFUB_060410	NA	MFS multidrug transporter, putative.	44.9489	86.5511	66.4605	38.9785	1.47858	0.450352	0.564211	-1.15087	OK	OK	0.564211	-1.15087
AFUB_019910	NA	conserved hypothetical protein.	64.4258	96.7919	54.512	43.5912	0.846121	0.45036	-0.241065	-1.15085	OK	OK	-0.241065	-1.15085
AFUB_099500	NA	hypothetical protein.	0.0479333	0.312259	0.329226	0.140648	6.86842	0.450421	2.77998	-1.15065	NOTEST	NOTEST	NA	NA
AFUB_063010	NA	nuclear thiol peroxidase Dot5, putative. similar to nuclear thiol peroxidase which functions as an alkyl-hydroperoxide reductase during post-diauxic growth; Dot5p (GI:6322180) [Saccharomyces cerevisiae] PMID: 12925864	377.033	287.279	270.774	129.463	0.718171	0.450653	-0.477602	-1.14991	OK	OK	-0.477602	-1.14991
AFUB_047660	NA	GNAT family N-acetyltransferase, putative.	27.6824	21.3714	28.545	9.63212	1.03116	0.450701	0.044269	-1.14976	OK	OK	0.044269	-1.14976
AFUB_091970	NA	exo-polygalacturonase, putative.	0.047445	0.307906	0.527778	0.138887	11.124	0.451069	3.4756	-1.14858	OK	NOTEST	3.4756	NA
AFUB_067610	NA	mitochondrial chaperone Frataxin, putative.	310.419	407.958	249.045	184.103	0.802287	0.451279	-0.31781	-1.14791	OK	OK	-0.31781	-1.14791
AFUB_056270	NA	DHHC zinc finger membrane protein.	58.6444	86.1387	34.6904	38.8748	0.591538	0.451305	-0.757457	-1.14783	OK	OK	-0.757457	-1.14783
AFUB_091390	NA	ribonucleoprotein, putative.	68.8861	65.7045	56.658	29.6635	0.822488	0.451468	-0.281933	-1.1473	OK	OK	-0.281933	-1.1473
AFUB_081660	NA	chaperonin (GroES/Cpn10), putative.	1.26816	9.25716	5.29705	4.1809	4.17696	0.45164	2.06245	-1.14676	OK	OK	2.06245	-1.14676
AFUB_043860	NA	bZIP transcription factor (HacA), putative.	320.493	534.193	280.837	241.309	0.876266	0.451726	-0.19056	-1.14648	OK	OK	-0.19056	-1.14648
AFUB_026990	NA	nuclear pore protein (SEH1), putative.	50.3332	50.5545	30.9669	22.8557	0.615238	0.4521	-0.700783	-1.14529	OK	OK	-0.700783	-1.14529
AFUB_068610	NA	Mn superoxide dismutase (SodB), putative.	1760.93	1846.45	950.947	834.872	0.540025	0.45215	-0.888901	-1.14513	OK	OK	-0.888901	-1.14513
AFUB_047630	NA	cAMP receptor (Car4), putative.	0.434156	0.765831	0.607289	0.346379	1.39878	0.452292	0.48417	-1.14467	OK	OK	0.48417	-1.14467
AFUB_079830	NA	conserved hypothetical protein.	0.307794	0.743131	0.449805	0.336148	1.46138	0.45234	0.547335	-1.14452	NOTEST	OK	NA	-1.14452
AFUB_098870	NA	di-, tri-valent inorganic cation transporter, putative.	28.8459	62.1797	53.9028	28.1349	1.86865	0.452477	0.901994	-1.14408	OK	OK	0.901994	-1.14408
AFUB_071860	NA	RING finger protein.	340.95	1034.91	1128.44	468.437	3.30969	0.452635	1.7267	-1.14358	OK	OK	1.7267	-1.14358
AFUB_040280	NA	glycosyl hydrolase, putative.	78.5284	121.34	67.4556	54.9253	0.858996	0.452656	-0.219276	-1.14351	OK	OK	-0.219276	-1.14351
AFUB_094970	NA	MFS multidrug transporter, putative.	218.135	237.78	124.21	107.633	0.569418	0.452658	-0.81244	-1.14351	OK	OK	-0.81244	-1.14351
AFUB_058460	NA	conserved hypothetical protein.	0.421038	0.91068	0.443359	0.412298	1.05301	0.452736	0.0745249	-1.14326	NOTEST	OK	NA	-1.14326
AFUB_047100	NA	alpha/beta hydrolase, putative.	7.77036	18.4262	6.71009	8.34307	0.863549	0.452783	-0.211649	-1.14311	OK	OK	-0.211649	-1.14311
AFUB_101880	NA	ThiJ/PfpI family protein.	10.4233	17.8498	14.9667	8.08645	1.43589	0.453027	0.521944	-1.14233	OK	OK	0.521944	-1.14233
AFUB_100110	NA	chromatin remodeling complex subunit (Arp5), putative.	87.9612	186.809	129.506	84.6792	1.47231	0.453293	0.55808	-1.14148	OK	OK	0.55808	-1.14148
AFUB_039370	NA	class II aldolase/adducin domain protein.	4.58805	3.69437	4.21254	1.67499	0.918155	0.45339	-0.123191	-1.14118	OK	OK	-0.123191	-1.14118
AFUB_000030	NA	cytochrome P450 monooxygenase, putative. similar to O-methylsterigmatocystin oxidoreductase (GI:38566928) [Neurospora crassa]	1.09242	2.35152	1.78061	1.06689	1.62997	0.453702	0.704844	-1.14018	OK	OK	0.704844	-1.14018
AFUB_056880	NA	Phospholipase/Carboxylesterase superfamily.	200.474	371.286	312.696	168.47	1.55978	0.453747	0.641346	-1.14004	OK	OK	0.641346	-1.14004
AFUB_067070	NA	conserved hypothetical protein.	158.274	441.817	222.079	200.501	1.40313	0.45381	0.488649	-1.13984	OK	OK	0.488649	-1.13984
AFUB_091170	NA	DUF890 domain protein.	230.486	286.46	180.793	130.061	0.784399	0.454028	-0.35034	-1.13915	OK	OK	-0.35034	-1.13915
AFUB_070280	NA	endo-1,3(4)-beta-glucanase, putative.	1.50902	2.37103	3.01836	1.07668	2.00021	0.454098	1.00015	-1.13892	OK	OK	1.00015	-1.13892
AFUB_033900	NA	hypothetical protein.	409.216	1027.03	674.506	466.44	1.64829	0.454164	0.720969	-1.13871	OK	OK	0.720969	-1.13871
AFUB_028240	NA	translocation protein Sec62, putative.	111.235	145.075	114.472	65.8924	1.0291	0.454195	0.041384	-1.13861	OK	OK	0.041384	-1.13861
AFUB_096750	NA	conserved hypothetical protein.	2.59651	13.5244	8.38233	6.1437	3.22831	0.454268	1.69078	-1.13838	OK	OK	1.69078	-1.13838
AFUB_088240	NA	MFS transporter Fmp42, putative.	52.3725	53.5025	23.6719	24.3082	0.451991	0.454338	-1.14563	-1.13816	OK	OK	-1.14563	-1.13816
AFUB_067090	NA	toxin biosynthesis cytochrome P450 monooxygenase, putative.	14.8747	17.7034	13.2816	8.04419	0.892899	0.454387	-0.163432	-1.13801	OK	OK	-0.163432	-1.13801
AFUB_037120	NA	Methionine synthase, vitamin-B12 independent, putative.	3.33816	9.65921	7.15186	4.38952	2.14246	0.454439	1.09927	-1.13784	OK	OK	1.09927	-1.13784
AFUB_092590	NA	hypothetical protein.	67.8606	142.381	156.29	64.7567	2.3031	0.454813	1.20358	-1.13666	OK	OK	1.20358	-1.13666
AFUB_054860	NA	DUF500 domain protein.	60.4302	74.7523	64.6058	34.0107	1.0691	0.454979	0.096394	-1.13613	OK	OK	0.096394	-1.13613
AFUB_057810	NA	conserved hypothetical protein.	2.90547	12.7219	9.98896	5.7887	3.43798	0.455019	1.78156	-1.136	OK	OK	1.78156	-1.136
AFUB_078350	NA	autophagy protein Apg9, putative.	47.8824	86.3272	68.0267	39.2893	1.4207	0.455121	0.506606	-1.13568	OK	OK	0.506606	-1.13568
AFUB_003420	NA	conserved hypothetical protein.	57.3635	70.8825	43.1055	32.2877	0.751445	0.45551	-0.412261	-1.13444	OK	OK	-0.412261	-1.13444
AFUB_013270	NA	histone H3.	5998.32	5189.44	3295.53	2363.89	0.549409	0.455519	-0.864048	-1.13442	OK	OK	-0.864048	-1.13442
AFUB_070560	NA	hypothetical protein.	2.51632	4.06427	6.48327	1.85189	2.57649	0.455651	1.36541	-1.134	OK	OK	1.36541	-1.134
AFUB_006370	NA	AMP-binding domain protein, putative.	11.1983	32.7333	35.9148	14.916	3.20717	0.455683	1.6813	-1.1339	OK	OK	1.6813	-1.1339
AFUB_013260	NA	histone H4.1.	13242.4	14654.1	9555.07	6681.7	0.721551	0.455961	-0.470826	-1.13302	OK	OK	-0.470826	-1.13302
AFUB_095270	NA	hypothetical protein.	1.35457	1.3871	1.243	0.632883	0.917634	0.456263	-0.124009	-1.13206	OK	OK	-0.124009	-1.13206
AFUB_097750	NA	hypothetical protein.	16.206	4.25887	11.6891	1.94404	0.721282	0.456468	-0.471364	-1.13141	OK	OK	-0.471364	-1.13141
AFUB_037370	NA	conserved hypothetical protein.	112.025	144.603	94.5266	66.0576	0.843799	0.45682	-0.245028	-1.1303	OK	OK	-0.245028	-1.1303
AFUB_096480	NA	MFS lactose permease, putative.	1.05761	1.06769	2.52405	0.487858	2.38656	0.456929	1.25493	-1.12996	OK	OK	1.25493	-1.12996
AFUB_022870	NA	MFS multidrug transporter, putative.	19.5914	45.447	22.1148	20.7684	1.1288	0.456981	0.174792	-1.12979	OK	OK	0.174792	-1.12979
AFUB_017560	NA	conserved hypothetical protein.	87.2123	452.586	374.171	206.881	4.29035	0.457109	2.10109	-1.12939	OK	OK	2.10109	-1.12939
AFUB_088220	NA	conserved hypothetical protein.	10.498	28.2589	16.7725	12.919	1.59769	0.457166	0.675983	-1.12921	OK	OK	0.675983	-1.12921
AFUB_039380	NA	conserved hypothetical protein.	75.6426	123.65	80.9436	56.5417	1.07008	0.457272	0.0977181	-1.12888	OK	OK	0.0977181	-1.12888
AFUB_094780	NA	flavin containing polyamine oxidase, putative.	38.5897	212.897	198.178	97.3681	5.13552	0.457348	2.36051	-1.12863	OK	OK	2.36051	-1.12863
AFUB_097600	NA	DUF614 cysteine-rich domain protein.	2.23462	1.19357	1.2736	0.545943	0.56994	0.457403	-0.811117	-1.12846	OK	OK	-0.811117	-1.12846
AFUB_074290	NA	conserved hypothetical protein.	27.6757	64.634	25.2769	29.5767	0.913325	0.457603	-0.1308	-1.12783	OK	OK	-0.1308	-1.12783
AFUB_079430	NA	conserved hypothetical protein.	86.5359	166.588	70.6594	76.2342	0.816533	0.457621	-0.292417	-1.12777	OK	OK	-0.292417	-1.12777
AFUB_009380	NA	conserved hypothetical protein.	1306.58	2046.38	1978.64	936.841	1.51437	0.457804	0.598714	-1.1272	OK	OK	0.598714	-1.1272
AFUB_006440	NA	conserved hypothetical protein.	54.1225	116.268	82.4869	53.2363	1.52408	0.457876	0.607937	-1.12697	OK	OK	0.607937	-1.12697
AFUB_101570	NA	acid phosphatase, putative.	5.11936	7.16599	6.51554	3.28431	1.27273	0.458319	0.347921	-1.12558	OK	OK	0.347921	-1.12558
AFUB_019840	NA	hypothetical protein.	255.407	355.643	312.796	163.006	1.2247	0.458342	0.292424	-1.1255	OK	OK	0.292424	-1.1255
AFUB_062450	NA	heat shock trehalose synthase, putative.	2.25301	10.5496	8.62561	4.836	3.82848	0.458406	1.93677	-1.1253	OK	OK	1.93677	-1.1253
AFUB_052420	NA	bZIP transcription factor (HapX), putative.	46.3344	45.5064	35.267	20.8623	0.761141	0.458448	-0.393765	-1.12517	OK	OK	-0.393765	-1.12517
AFUB_023580	NA	conserved hypothetical protein.	127.55	148.794	89.6405	68.2351	0.702787	0.458588	-0.50884	-1.12473	OK	OK	-0.50884	-1.12473
AFUB_007570	NA	conserved hypothetical protein.	164.49	286.859	300.729	131.58	1.82825	0.458692	0.870464	-1.1244	OK	OK	0.870464	-1.1244
AFUB_087420	NA	short chain dehydrogenase/reductase, putative.	0.327208	0.299393	0.158582	0.137364	0.484652	0.458808	-1.04498	-1.12404	NOTEST	NOTEST	NA	NA
AFUB_030020	NA	conserved hypothetical protein.	3.85749	6.39116	5.09823	2.93447	1.32164	0.459145	0.402334	-1.12298	OK	OK	0.402334	-1.12298
AFUB_014470	NA	conserved hypothetical protein.	7501.67	11827.3	13082.8	5430.88	1.74399	0.459182	0.802388	-1.12286	OK	OK	0.802388	-1.12286
AFUB_016720	NA	CP2 transcription factor, putative.	64.7832	147.075	156.101	67.599	2.40959	0.459623	1.26879	-1.12148	OK	OK	1.26879	-1.12148
AFUB_093630	NA	ER-associated proteolytic system protein Der1, putative.	21.9434	22.2186	19.3798	10.2132	0.883172	0.459669	-0.179233	-1.12133	OK	OK	-0.179233	-1.12133
AFUB_017220	NA	FAD monooxygenase, putative.	0.112756	0.102744	0.053949	0.0472482	0.478458	0.459863	-1.06354	-1.12072	NOTEST	NOTEST	NA	NA
AFUB_074720	NA	proline oxidase PrnD.	22.6518	102.948	72.6697	47.358	3.20812	0.460019	1.68173	-1.12024	OK	OK	1.68173	-1.12024
AFUB_092460	NA	hypothetical protein.	0.409574	0.583739	0.230241	0.268532	0.562147	0.460021	-0.830979	-1.12023	NOTEST	OK	NA	-1.12023
AFUB_048610	NA	hypothetical protein.	3.54173	10.0786	9.44245	4.63642	2.66606	0.460026	1.41471	-1.12021	OK	OK	1.41471	-1.12021
AFUB_046870	NA	phosphatidylglycerol specific phospholipase, putative.	1.86806	2.3186	1.19916	1.06674	0.641928	0.460079	-0.639517	-1.12005	OK	OK	-0.639517	-1.12005
AFUB_085250	NA	conserved hypothetical protein.	4.07016	8.06641	4.88334	3.71153	1.19979	0.460122	0.262783	-1.11991	OK	OK	0.262783	-1.11991
AFUB_063230	NA	conserved hypothetical protein.	2.62983	2.55562	2.10399	1.17696	0.800048	0.460538	-0.321842	-1.11861	OK	OK	-0.321842	-1.11861
AFUB_101140	NA	monooxygenase, putative.	15.2443	44.7863	45.6953	20.6303	2.99753	0.460639	1.58378	-1.11829	OK	OK	1.58378	-1.11829
AFUB_096140	NA	C2HC5 finger protein.	53.9499	61.3273	58.2107	28.2538	1.07898	0.460705	0.109664	-1.11808	OK	OK	0.109664	-1.11808
AFUB_013080	NA	conserved hypothetical protein.	96.0131	160.159	91.0858	73.7906	0.948681	0.460733	-0.0760051	-1.118	OK	OK	-0.0760051	-1.118
AFUB_040040	NA	RING finger domain protein.	32.3976	40.1905	21.4838	18.5194	0.663129	0.46079	-0.592638	-1.11782	OK	OK	-0.592638	-1.11782
AFUB_016550	NA	MFS transporter, putative.	0.10977	0.465936	0.207075	0.21475	1.88644	0.4609	0.91567	-1.11747	NOTEST	OK	NA	-1.11747
AFUB_047400	NA	hypothetical protein.	2.02519	3.73747	2.91893	1.72264	1.44131	0.460911	0.527382	-1.11744	OK	OK	0.527382	-1.11744
AFUB_087390	NA	hypothetical protein.	2.58702	2.07267	1.88594	0.956224	0.729001	0.461349	-0.456007	-1.11607	OK	OK	-0.456007	-1.11607
AFUB_056820	NA	conserved hypothetical protein.	5.05104	10.2098	6.73415	4.71398	1.33322	0.461711	0.414915	-1.11494	OK	OK	0.414915	-1.11494
AFUB_010940	NA	conserved hypothetical protein.	23.4687	47.9078	24.4139	22.1251	1.04027	0.461827	0.0569648	-1.11458	OK	OK	0.0569648	-1.11458
AFUB_001620	NA	3,4-dihydroxy-2-butanone 4-phosphate synthase.	269.12	344.126	225.077	158.976	0.836344	0.46197	-0.257831	-1.11413	OK	OK	-0.257831	-1.11413
AFUB_074920	NA	proteasome component Pre9, putative.	601.322	775.045	466.513	358.2	0.775812	0.462167	-0.36622	-1.11351	OK	OK	-0.36622	-1.11351
AFUB_078160	NA	C6 transcription factor, putative.	175.668	177.357	177.347	82.014	1.00956	0.462423	0.0137235	-1.11271	OK	OK	0.0137235	-1.11271
AFUB_060920	NA	alpha-1,2-mannosyltransferase (Alg2), putative.	56.2375	73.8387	53.6076	34.1464	0.953236	0.462446	-0.0690949	-1.11264	OK	OK	-0.0690949	-1.11264
[truncated: 8,127 more rows]

## Sheet: Table S4 srbB RNA-seq
srbB vs WT RNAseq data
			Expression Values (FPKM)				Fold Change		Ratio (log2)		Status (cuffdiff sufficient info)		Pass Status and Ratio (log2)
AFUB	chip_fdr_0.05_closest	A1163.description	WT30	WT120	srbB30	srbB120	srbB30/WT30	srbB120/WT120	srbB30/WT30	srbB120/WT120	srbB30/WT30	srbB120/WT120	srbB30/WT30	srbB120/WT120
AFUB_099590	chip_fdr_0.05_closest	HLH DNA binding domain protein, SrbB	4057.67	5883.24	1.18482	0.839201	0.000291995	0.000142643	-11.7418	-12.7753	OK	OK	-11.7418	-12.7753
AFUB_053780	chip_fdr_0.05_closest	alcohol dehydrogenase, putative.	3887.97	21881.3	3.43652	3.54762	0.000883885	0.00016213	-10.1439	-12.5906	OK	OK	-10.1439	-12.5906
AFUB_008450	chip_fdr_0.05_closest	conserved hypothetical protein.	1064.95	7836.55	11.0782	62.2386	0.0104026	0.00794209	-6.58692	-6.97627	OK	OK	-6.58692	-6.97627
AFUB_062460	chip_fdr_0.05_closest	phosphoenolpyruvate synthase, putative.	58.6654	245.145	0.589931	3.89912	0.0100559	0.0159054	-6.63582	-5.97434	OK	OK	-6.63582	-5.97434
AFUB_101130	chip_fdr_0.05_closest	hypothetical protein.	3.31306	35.7139	0.567495	0.830932	0.17129	0.0232663	-2.54548	-5.42561	OK	OK	-2.54548	-5.42561
AFUB_094880	chip_fdr_0.05_closest	conserved hypothetical protein.	4631.67	10544.8	223.608	442.088	0.0482781	0.0419247	-4.37249	-4.57605	OK	OK	-4.37249	-4.57605
AFUB_007800	chip_fdr_0.05_closest	coproporphyrinogen III oxidase, putative.	7012.39	18140.4	1084.87	1758.19	0.154708	0.0969212	-2.69238	-3.36704	OK	OK	-2.69238	-3.36704
AFUB_027270	chip_fdr_0.05_closest	MFS monosaccharide transporter, putative.	903.831	2718.06	438.737	324.091	0.485419	0.119236	-1.0427	-3.06811	OK	OK	-1.0427	-3.06811
AFUB_052310	chip_fdr_0.05_closest	high-affinity iron ion transporter FtrA.	1332.55	2875.83	207.499	344.897	0.155716	0.11993	-2.68301	-3.05974	OK	OK	-2.68301	-3.05974
AFUB_085330	chip_fdr_0.05_closest	epsilon-lactone hydrolase, putative.	0.223428	1.54695	0.0465336	0.208494	0.208271	0.134777	-2.26347	-2.89135	NOTEST	OK	NA	-2.89135
AFUB_068280	chip_fdr_0.05_closest	carbonic anhydrase family protein.	1164.6	4465.02	452.826	657.131	0.388825	0.147173	-1.36281	-2.76441	OK	OK	-1.36281	-2.76441
AFUB_097660	chip_fdr_0.05_closest	hypothetical protein.	52.191	112.153	15.2905	20.1074	0.292972	0.179285	-1.77117	-2.47967	OK	OK	-1.77117	-2.47967
AFUB_003350	chip_fdr_0.05_closest	salicylate hydroxylase, putative.	48.4338	161.376	8.77926	29.7387	0.181263	0.184282	-2.46384	-2.44001	OK	OK	-2.46384	-2.44001
AFUB_081960	chip_fdr_0.05_closest	conserved hypothetical protein.	38410.3	80251.7	6247.3	14854.3	0.162646	0.185096	-2.62019	-2.43365	OK	OK	-2.62019	-2.43365
AFUB_091650	chip_fdr_0.05_closest	siderochrome-iron transporter (Sit1), putative.	1223.51	1418.65	378.666	303.093	0.309492	0.213649	-1.69203	-2.22669	OK	OK	-1.69203	-2.22669
AFUB_091470	chip_fdr_0.05_closest	conserved hypothetical protein.	66.3907	272.799	43.7443	62.5759	0.658892	0.229385	-0.601886	-2.12416	OK	OK	-0.601886	-2.12416
AFUB_042590	chip_fdr_0.05_closest	conserved hypothetical protein.	2590.06	5370.24	1909.49	1885.6	0.737238	0.35112	-0.439798	-1.50996	OK	OK	-0.439798	-1.50996
AFUB_012310	chip_fdr_0.05_closest	nitrite reductase NiiA.	1101.04	1390.73	641.119	496.25	0.582285	0.356827	-0.780203	-1.4867	OK	OK	-0.780203	-1.4867
AFUB_034690	chip_fdr_0.05_closest	heat shock protein Hsp30/Hsp42, putative.	18710.4	38366.9	6656.89	14435.8	0.355786	0.376257	-1.49092	-1.41021	OK	OK	-1.49092	-1.41021
AFUB_024300	chip_fdr_0.05_closest	MFS allantoate transporter, putative.	50.0052	51.011	6.81026	19.2663	0.136191	0.377689	-2.8763	-1.40473	OK	OK	-2.8763	-1.40473
AFUB_071490	chip_fdr_0.05_closest	RING finger protein.	86.4223	245.648	47.1595	96.9123	0.545687	0.394517	-0.873855	-1.34184	OK	OK	-0.873855	-1.34184
AFUB_072900	chip_fdr_0.05_closest	conserved hypothetical protein.	33.6735	72.1302	15.7408	28.845	0.467454	0.399902	-1.0971	-1.32228	OK	OK	-1.0971	-1.32228
AFUB_099650	chip_fdr_0.05_closest	flavohemoprotein.	2908.21	5042.88	1742.6	2093.14	0.5992	0.415068	-0.73889	-1.26858	OK	OK	-0.73889	-1.26858
AFUB_023120	chip_fdr_0.05_closest	actin cortical patch component, putative.	131.417	169.913	107.945	73.0369	0.821393	0.429849	-0.283855	-1.2181	OK	OK	-0.283855	-1.2181
AFUB_009760	chip_fdr_0.05_closest	phosphoglycerate kinase PgkA, putative.	2472.75	3421.24	2415.28	1472	0.976759	0.430253	-0.0339259	-1.21674	OK	OK	-0.0339259	-1.21674
AFUB_046820	chip_fdr_0.05_closest	conserved hypothetical protein.	399.46	758.889	193.927	381.944	0.485473	0.503294	-1.04254	-0.990528	OK	OK	-1.04254	-0.990528
AFUB_042870	chip_fdr_0.05_closest	cytochrome c oxidase subunit VIa, putative.	4028.05	7155.94	3731.02	3829.92	0.92626	0.535209	-0.110511	-0.901827	OK	OK	-0.110511	-0.901827
AFUB_004020	chip_fdr_0.05_closest	conserved hypothetical protein.	5741.93	15102.4	6658.04	8182.85	1.15955	0.541824	0.213562	-0.884103	OK	OK	0.213562	-0.884103
AFUB_058270	chip_fdr_0.05_closest	pyridoxamine phosphate oxidase, putative.	731.71	1004.02	734.636	554.386	1.004	0.552166	0.00575762	-0.856825	OK	OK	0.00575762	-0.856825
AFUB_012910	chip_fdr_0.05_closest	phosphotyrosyl phosphatase activator.	163.461	222.425	170.2	130.968	1.04123	0.588819	0.0582846	-0.764105	OK	OK	0.0582846	-0.764105
AFUB_058760	chip_fdr_0.05_closest	conserved hypothetical protein.	135.236	315.805	123.765	197.407	0.915178	0.625091	-0.127876	-0.677861	OK	OK	-0.127876	-0.677861
AFUB_084150	chip_fdr_0.05_closest	C-4 methyl sterol oxidase, putative, Erg25A	4758.21	9202.76	3245.39	5967.3	0.682061	0.648425	-0.552027	-0.624988	OK	OK	-0.552027	-0.624988
AFUB_022180	chip_fdr_0.05_closest	cell wall galactomannoprotein Mp2/allergen F17-like. similar to antigenic cell wall protein MP2 (GI:38492189) [Aspergillus fumigatus] PMID: 15131215	32.9809	173.701	38.1273	114.182	1.15604	0.657348	0.209194	-0.605271	OK	OK	0.209194	-0.605271
AFUB_019210	chip_fdr_0.05_closest	fatty acid desaturase, putative.	74.1447	85.7132	63.9868	58.8981	0.862999	0.687153	-0.212569	-0.541296	OK	OK	-0.212569	-0.541296
AFUB_054020	chip_fdr_0.05_closest	serine/threonine protein kinase, putative.	655.227	943.186	486.012	664.113	0.741746	0.704117	-0.431003	-0.506114	OK	OK	-0.431003	-0.506114
AFUB_030380	chip_fdr_0.05_closest	DUF821 domain protein.	8.06459	14.1403	26.0921	10.0431	3.23539	0.710247	1.69394	-0.493608	OK	OK	1.69394	-0.493608
AFUB_055310	chip_fdr_0.05_closest	squalene monooxygenase Erg1.	1110.73	2086.85	652.782	1484.86	0.587705	0.711532	-0.766835	-0.491	OK	OK	-0.766835	-0.491
AFUB_005290	chip_fdr_0.05_closest	calmodulin-binding protein Sha1, putative.	4.33314	6.02521	9.00527	4.39991	2.07823	0.73025	1.05536	-0.453538	OK	OK	1.05536	-0.453538
AFUB_034630	chip_fdr_0.05_closest	fungal specific transcription factor, putative.	6.03611	27.1434	8.69136	20.6084	1.43989	0.759242	0.525963	-0.397369	OK	OK	0.525963	-0.397369
AFUB_029460	chip_fdr_0.05_closest	conserved hypothetical protein.	8.17105	15.9006	6.42685	12.3673	0.786539	0.777788	-0.34641	-0.362551	OK	OK	-0.34641	-0.362551
AFUB_031930	chip_fdr_0.05_closest	COP9 signalosome subunit 5 (CsnE), putative.	42.9395	42.7276	38.8059	33.4688	0.903734	0.783306	-0.146029	-0.352351	OK	OK	-0.146029	-0.352351
AFUB_054890	chip_fdr_0.05_closest	DnaJ domain protein Psi, putative.	1268.84	1303.59	650.008	1023.24	0.512285	0.78494	-0.964981	-0.349346	OK	OK	-0.964981	-0.349346
AFUB_071500	chip_fdr_0.05_closest	iron-regulated transporter, putative. similar to GB:AAF80986.1: SLC11A3 iron transporter {Homo sapiens;}	601.076	562.506	445.033	449.039	0.740394	0.798283	-0.433635	-0.325028	OK	OK	-0.433635	-0.325028
AFUB_074100	chip_fdr_0.05_closest	checkpoint protein kinase (SldA), putative.	12.5867	16.7687	16.8153	13.4609	1.33596	0.80274	0.417874	-0.316996	OK	OK	0.417874	-0.316996
AFUB_022820	chip_fdr_0.05_closest	oligosaccharyl transferase subunit (alpha), putative.	42.6909	33.4555	69.3321	27.4782	1.62405	0.821336	0.699595	-0.283956	OK	OK	0.699595	-0.283956
AFUB_098170	chip_fdr_0.05_closest	C-4 methyl sterol oxidase (Erg25B), putative.	2390.44	2640.96	3290.75	2328.62	1.37663	0.881732	0.46114	-0.181587	OK	OK	0.46114	-0.181587
AFUB_007770	chip_fdr_0.05_closest	molecular chaperone Hsp70.	3833.02	2469	2667.64	2190.48	0.695963	0.887193	-0.522918	-0.17268	OK	OK	-0.522918	-0.17268
AFUB_063960	chip_fdr_0.05_closest	14-alpha sterol demethylase Cyp51A.	597.017	646.497	1162.96	595.33	1.94795	0.920855	0.961958	-0.118954	OK	OK	0.961958	-0.118954
AFUB_072390	chip_fdr_0.05_closest	heat shock protein Hsp30-like, putative.	7807.92	5510.32	3986.52	5192.38	0.510574	0.942301	-0.969808	-0.0857401	OK	OK	-0.969808	-0.0857401
AFUB_091500	chip_fdr_0.05_closest	stearic acid desaturase (SdeA), putative.	3052.43	3266.31	3774.38	3170.29	1.23652	0.970603	0.306281	-0.0430469	OK	OK	0.306281	-0.0430469
AFUB_054040	chip_fdr_0.05_closest	conserved hypothetical protein.	54.4281	29.0638	74.5684	28.9073	1.37003	0.994615	0.454213	-0.00778948	OK	OK	0.454213	-0.00778948
AFUB_067210	chip_fdr_0.05_closest	FAD binding domain protein.	477.656	570.764	611.38	568.098	1.27996	0.995329	0.356097	-0.00675452	OK	OK	0.356097	-0.00675452
AFUB_096050	chip_fdr_0.05_closest	allergen Asp F3.	15318.2	20458.3	16828.1	20615.2	1.09857	1.00767	0.135626	0.0110222	OK	OK	0.135626	0.0110222
AFUB_051900	chip_fdr_0.05_closest	flavin dependent monooxygenase, putative.	134.508	176.226	179.031	179.666	1.33101	1.01952	0.412517	0.0278906	OK	OK	0.412517	0.0278906
AFUB_072790	chip_fdr_0.05_closest	conserved hypothetical protein.	44.772	127.915	91.8609	133.34	2.05175	1.04241	1.03685	0.0599242	OK	OK	1.03685	0.0599242
AFUB_049300	chip_fdr_0.05_closest	integral membrane protein.	39.2128	86.2326	72.3285	91.4418	1.84451	1.06041	0.88324	0.0846204	OK	OK	0.88324	0.0846204
AFUB_000620	chip_fdr_0.05_closest	ubiquitin conjugating enzyme, putative.	345.703	469.101	197.574	502.236	0.571514	1.07064	-0.80714	0.0984669	OK	OK	-0.80714	0.0984669
AFUB_071050	chip_fdr_0.05_closest	hypothetical protein.	376.782	287.014	234.008	314.626	0.62107	1.0962	-0.687172	0.132517	OK	OK	-0.687172	0.132517
AFUB_068370	chip_fdr_0.05_closest	saccharopine dehydrogenase.	234.018	85.9017	194.474	94.6155	0.831022	1.10144	-0.267042	0.13939	OK	OK	-0.267042	0.13939
AFUB_024310	chip_fdr_0.05_closest	orotidine 5'-phosphate decarboxylase PyrG. identical to PYRG protein; orotidine-5'-monophosphate decarboxylase (GI:3929346) [Aspergillus fumigatus] PMID: 8926121	75.094	30.1603	32.7719	34.0679	0.436412	1.12956	-1.19624	0.175762	OK	OK	-1.19624	0.175762
AFUB_051820	chip_fdr_0.05_closest	conserved hypothetical protein.	218.783	380.862	294.914	432.82	1.34797	1.13642	0.430794	0.184499	OK	OK	0.430794	0.184499
AFUB_055750	chip_fdr_0.05_closest	conserved hypothetical protein.	359.396	533.03	547.936	616.779	1.5246	1.15712	0.608433	0.210537	OK	OK	0.608433	0.210537
AFUB_014000	chip_fdr_0.05_closest	fungal specific transcription factor, putative.	4.42594	8.20665	4.06297	9.6215	0.91799	1.1724	-0.123449	0.229468	OK	OK	-0.123449	0.229468
AFUB_094530	chip_fdr_0.05_closest	oxidoreductase (Msc7), putative.	231.63	297.589	283.496	357.491	1.22392	1.20129	0.291506	0.264586	OK	OK	0.291506	0.264586
AFUB_004130	chip_fdr_0.05_closest	UPF0136 domain protein.	1429.83	1876.7	1349.2	2268.84	0.943609	1.20895	-0.0837394	0.273757	OK	OK	-0.0837394	0.273757
AFUB_040640	chip_fdr_0.05_closest	hypothetical protein.	174.71	298.152	339.505	373.959	1.94325	1.25426	0.958471	0.326832	OK	OK	0.958471	0.326832
AFUB_070170	chip_fdr_0.05_closest	conserved hypothetical protein.	35.8819	47.9124	41.9544	61.4168	1.16924	1.28186	0.225566	0.358234	OK	OK	0.225566	0.358234
AFUB_012300	chip_fdr_0.05_closest	nitrate reductase NiaD.	731.069	668.034	771.427	858.661	1.0552	1.28536	0.0775221	0.362167	OK	OK	0.0775221	0.362167
AFUB_052690	chip_fdr_0.05_closest	molecular chaperone Mod-E/Hsp90.	2429.36	1456.17	1775.4	2063.91	0.73081	1.41736	-0.452432	0.503201	OK	OK	-0.452432	0.503201
AFUB_009860	chip_fdr_0.05_closest	conserved hypothetical protein.	15.717	7.89125	7.41859	11.2941	0.472011	1.43122	-1.08311	0.517244	OK	OK	-1.08311	0.517244
AFUB_051830	chip_fdr_0.05_closest	hypothetical protein.	9060.46	9083.28	11532.6	13732.8	1.27285	1.51188	0.348062	0.596341	OK	OK	0.348062	0.596341
AFUB_063990	chip_fdr_0.05_closest	DnaJ domain protein.	10.7543	4.55708	19.9833	6.92198	1.85817	1.51895	0.893881	0.603075	OK	OK	0.893881	0.603075
AFUB_090280	chip_fdr_0.05_closest	conserved hypothetical protein.	72.0737	77.905	82.9716	122.795	1.1512	1.57621	0.203145	0.656464	OK	OK	0.203145	0.656464
AFUB_028270	chip_fdr_0.05_closest	NADPH-adrenodoxin reductase, putative.	89.2363	72.5074	179.716	117.353	2.01393	1.6185	1.01002	0.694655	OK	OK	1.01002	0.694655
AFUB_081910	chip_fdr_0.05_closest	WD repeat protein.	44.6198	63.2023	62.1742	102.721	1.39342	1.62527	0.478632	0.700682	OK	OK	0.478632	0.700682
AFUB_009710	chip_fdr_0.05_closest	hypothetical protein.	5.22381	3.32819	3.1116	5.60328	0.595657	1.68358	-0.747446	0.751534	OK	OK	-0.747446	0.751534
AFUB_018340	chip_fdr_0.05_closest	HLH transcription factor, SrbA	104.942	142.725	295.702	263.253	2.81777	1.84448	1.49455	0.883212	OK	OK	1.49455	0.883212
AFUB_032820	chip_fdr_0.05_closest	Na+/H+ antiporter Nha1.	19.9208	20.3332	48.1102	37.9517	2.41507	1.86649	1.27207	0.900327	OK	OK	1.27207	0.900327
AFUB_098420	chip_fdr_0.05_closest	ubiquinone biosynthesis protein, putative.	270.79	331.388	527.158	646.889	1.94674	1.95206	0.961061	0.964997	OK	OK	0.961061	0.964997
AFUB_001370	chip_fdr_0.05_closest	conserved hypothetical protein.	91.1352	295.514	273.421	578.776	3.00017	1.95854	1.58504	0.969779	OK	OK	1.58504	0.969779
AFUB_093140	chip_fdr_0.05_closest	sterol delta 5,6-desaturase ERG3.	532.287	606.162	1166.91	1315.69	2.19226	2.17053	1.13242	1.11804	OK	OK	1.13242	1.11804
AFUB_089270	chip_fdr_0.05_closest	14-alpha sterol demethylase Cyp51B.	215.613	146.629	458.308	350.421	2.1256	2.38985	1.08787	1.25692	OK	OK	1.08787	1.25692
AFUB_029110	chip_fdr_0.05_closest	pyrimidine 5'-nucleotidase, putative.	123.507	68.5606	218.228	193.4	1.76693	2.82086	0.821243	1.49614	OK	OK	0.821243	1.49614
AFUB_021250	chip_fdr_0.05_closest	conserved hypothetical protein.	39.1257	39.5311	43.8762	150.189	1.12142	3.79926	0.165322	1.92572	OK	OK	0.165322	1.92572
AFUB_045810	chip_fdr_0.05_closest	protein kinase, putative.	0.505961	0.360718	0.282359	1.4122	0.558065	3.91497	-0.841496	1.969	OK	OK	-0.841496	1.969
AFUB_013300	chip_fdr_0.05_closest	hypothetical protein.	3.68859	3.03768	17.0208	12.4359	4.61445	4.09388	2.20616	2.03347	OK	OK	2.20616	2.03347
AFUB_047590	chip_fdr_0.05_closest	cholestenol delta-isomerase, putative.	105.596	83.9697	666.135	566.712	6.30834	6.74901	2.65726	2.75468	OK	OK	2.65726	2.75468
AFUB_004350	chip_fdr_0.05_closest	cytochrome P450 sterol C-22 desaturase, putative.	107.487	56.1675	281.031	387.661	2.61456	6.90187	1.38657	2.78699	OK	OK	1.38657	2.78699
AFUB_056600	chip_fdr_0.05_closest	RNA binding protein, putative.	9.84137	2.25368	8.134	16.4758	0.826511	7.31062	-0.274894	2.86999	OK	OK	-0.274894	2.86999
AFUB_081520	chip_fdr_0.05_closest	tRNA-Ala; anticodon CGC [Source: TRNASCAN-SE]	0	0	0	0	#DIV/0!	#DIV/0!	#DIV/0!	#DIV/0!	NOTEST	NOTEST	NA	NA
AFUB_014990	chip_fdr_0.05_closest	alpha-1,3-glucan synthase, putative.	11.7122	43.2529	16.4816	30.2969	1.40722	0.700459	0.492844	-0.513627	OK	OK	0.492844	-0.513627
AFUB_058280	chip_fdr_0.05_closest	pentatricopeptide repeat protein.	411.373	567.284	1155.11	544.341	2.80794	0.959556	1.48951	-0.0595605	OK	OK	1.48951	-0.0595605
AFUB_006220	chip_fdr_0.05_closest	TBP associated factor (Mot1), putative.	47.0328	67.6622	104.554	106.281	2.223	1.57076	1.15251	0.651462	OK	OK	1.15251	0.651462
AFUB_084140	chip_fdr_0.05_closest	conserved hypothetical protein.	338.736	325.127	287.606	524.417	0.849056	1.61296	-0.236068	0.689711	OK	OK	-0.236068	0.689711
AFUB_084130	chip_fdr_0.05_closest	MFS transporter, putative.	24.3672	31.6049	37.7001	54.0703	1.54717	1.71082	0.629628	0.774688	OK	OK	0.629628	0.774688
AFUB_008570	chip_fdr_0.05_closest	rhomboid family protein, putative.	34.3921	42.1936	48.575	86.028	1.41239	2.03889	0.498137	1.02778	OK	OK	0.498137	1.02778
AFUB_021260	chip_fdr_0.05_closest	conserved hypothetical protein.	195.787	308.75	185.201	651.446	0.945931	2.10995	-0.0801931	1.07721	OK	OK	-0.0801931	1.07721
AFUB_100500	chip_fdr_0.05_closest	MFS alpha-glucoside transporter, putative.	4.89919	3.04449	9.87569	9.2702	2.01578	3.04491	1.01134	1.6064	OK	OK	1.01134	1.6064
AFUB_092830	chip_fdr_0.05_closest	telomere-associated RecQ helicase, putative.	0	0	0	0	#DIV/0!	#DIV/0!	#DIV/0!	#DIV/0!	NOTEST	NOTEST	NA	NA
AFUB_090640	NA	FAD dependent oxidoreductase, putative.	1129.71	2416.62	2.90049	10.1096	0.00256746	0.00418336	-8.60544	-7.90112	OK	OK	-8.60544	-7.90112
AFUB_009810	NA	ABC multidrug transporter, putative. similar to Fum19p of the fumonisin biosynthetic gene cluster (GI:25294143) [Gibberella moniliformis] similar to GB:AAP78734.1: ABC transporter [Alternaria brassicae]	11.5619	49.3125	0.43396	0.667514	0.0375336	0.0135364	-4.73567	-6.20701	OK	OK	-4.73567	-6.20701
AFUB_096330	NA	conserved hypothetical protein.	756.606	3220.96	45.1714	64.722	0.0597027	0.020094	-4.06606	-5.63709	OK	OK	-4.06606	-5.63709
AFUB_036090	NA	extracellular serine-threonine rich protein.	130.732	510.191	23.4833	10.6466	0.179629	0.0208679	-2.47691	-5.58257	OK	OK	-2.47691	-5.58257
AFUB_099050	NA	C6 transcription factor Ctf1A, putative.	210.551	739.849	27.2709	27.7137	0.129522	0.0374586	-2.94874	-4.73856	OK	OK	-2.94874	-4.73856
AFUB_014920	NA	conserved hypothetical protein.	25.3917	67.9676	16.6926	5.45468	0.657404	0.0802541	-0.605148	-3.63928	OK	OK	-0.605148	-3.63928
AFUB_008550	NA	conserved hypothetical protein.	59.0865	57.3227	14.5741	4.82051	0.246657	0.0840943	-2.01942	-3.57185	OK	OK	-2.01942	-3.57185
AFUB_075050	NA	conserved hypothetical protein.	307.315	902.026	45.0654	78.2772	0.146642	0.0867793	-2.76963	-3.5265	OK	OK	-2.76963	-3.5265
AFUB_028540	NA	mitochondrial AAA ATPase, putative.	36.788	89.1215	7.15104	7.86974	0.194385	0.0883035	-2.36301	-3.50139	OK	OK	-2.36301	-3.50139
AFUB_043920	NA	coenzyme A transferase, putative.	5.03495	27.8239	2.10034	2.54656	0.417152	0.0915242	-1.26135	-3.4497	OK	OK	-1.26135	-3.4497
AFUB_063330	NA	JmjC domain protein, putative.	111.762	261.529	37.7742	30.0379	0.337988	0.114855	-1.56496	-3.12212	OK	OK	-1.56496	-3.12212
AFUB_057570	NA	GPI anchored protein, putative.	25.7382	59.9694	3.05531	7.14338	0.118707	0.119117	-3.07452	-3.06955	OK	OK	-3.07452	-3.06955
AFUB_031300	NA	DUF323 domain protein.	43.5259	123.967	31.474	21.2387	0.72311	0.171325	-0.467714	-2.54519	OK	OK	-0.467714	-2.54519
AFUB_068720	NA	oxidoreductase, zinc-binding dehydrogenase family superfamily.	37.2184	118.756	12.4814	24.3573	0.335356	0.205104	-1.57624	-2.28557	OK	OK	-1.57624	-2.28557
AFUB_009620	NA	conserved hypothetical protein.	35.4391	99.883	12.9995	20.5236	0.366812	0.205476	-1.44689	-2.28296	OK	OK	-1.44689	-2.28296
AFUB_022360	NA	vacuolar H+\/Ca2+ exchanger.	15.9143	33.8191	11.346	7.25938	0.712944	0.214653	-0.48814	-2.21992	OK	OK	-0.48814	-2.21992
AFUB_015960	NA	C2H2 type conidiation transcription factor BrlA.	6.36276	16.7969	2.17467	3.63732	0.341781	0.216547	-1.54886	-2.20725	OK	OK	-1.54886	-2.20725
AFUB_091540	NA	C2H2 finger domain protein, putative.	101.063	256.141	20.8974	56.181	0.206776	0.219336	-2.27386	-2.18878	OK	OK	-2.27386	-2.18878
AFUB_097970	NA	conserved hypothetical protein.	0.57365	0.993046	0.0775595	0.244209	0.135204	0.245919	-2.8868	-2.02374	OK	OK	-2.8868	-2.02374
AFUB_038910	NA	cell division control protein (Cdc15), putative.	18.4112	33.6213	29.8109	9.3924	1.61917	0.279359	0.695256	-1.83981	OK	OK	0.695256	-1.83981
AFUB_024090	NA	phospholipid metabolism enzyme regulator, putative.	225.067	745.33	87.1197	217.942	0.387083	0.29241	-1.36928	-1.77394	OK	OK	-1.36928	-1.77394
AFUB_045120	NA	hypothetical protein.	0.250164	0.761433	0.088911	0.241368	0.355411	0.316992	-1.49244	-1.65748	NOTEST	OK	NA	-1.65748
AFUB_025210	NA	endo-beta-1,6-glucanase, putative.	130.567	262.473	32.0552	85.3473	0.245508	0.325166	-2.02616	-1.62075	OK	OK	-2.02616	-1.62075
AFUB_016230	NA	TCTP family protein.	3252.03	4027.24	1473.91	1338.78	0.453228	0.332431	-1.14169	-1.58887	OK	OK	-1.14169	-1.58887
AFUB_042820	NA	RNA polymerase II mediator complex component Srb8, putative.	62.0669	127.93	33.2598	43.8464	0.53587	0.342737	-0.900045	-1.54482	OK	OK	-0.900045	-1.54482
AFUB_023600	NA	serine/threonine protein kinase (Ark1), putative.	63.8659	127.332	82.5545	43.6803	1.29262	0.343043	0.370301	-1.54354	OK	OK	0.370301	-1.54354
AFUB_096730	NA	conserved hypothetical protein.	59.6868	194.593	89.4622	71.7927	1.49886	0.368938	0.583866	-1.43855	OK	OK	0.583866	-1.43855
AFUB_073730	NA	alanine aminotransferase, putative.	2075.94	2886.45	1375.78	1151.4	0.662726	0.398898	-0.593515	-1.32591	OK	OK	-0.593515	-1.32591
AFUB_066140	NA	high affinity methionine permease.	99.0838	114.786	27.0424	45.8354	0.272925	0.399312	-1.87343	-1.32441	OK	OK	-1.87343	-1.32441
AFUB_081930	NA	chitin synthase activator (Chs3), putative.	53.6438	112.339	36.5926	49.9625	0.68214	0.444748	-0.55186	-1.16894	OK	OK	-0.55186	-1.16894
AFUB_078430	NA	SprT family metallopeptidase, putative.	21.4246	51.2761	33.715	23.0488	1.57366	0.449504	0.654122	-1.15359	OK	OK	0.654122	-1.15359
AFUB_074160	NA	cell cycle control protein tyrosine phosphatase Mih1, putative.	33.3235	24.5633	39.5843	11.1002	1.18788	0.451902	0.248388	-1.14592	OK	OK	0.248388	-1.14592
AFUB_095810	NA	DNA repair protein RAD1, putative.	71.4558	88.0154	64.5807	40.3248	0.903785	0.458156	-0.145948	-1.12609	OK	OK	-0.145948	-1.12609
AFUB_015820	NA	acid phosphatase, putative.	448.249	646.752	417.113	300.535	0.930539	0.464684	-0.103862	-1.10568	OK	OK	-0.103862	-1.10568
AFUB_033300	NA	sulfatase domain protein.	3.40017	20.9689	2.8021	10.5205	0.824106	0.501719	-0.279098	-0.995048	OK	OK	-0.279098	-0.995048
AFUB_003440	NA	conserved hypothetical protein.	5396.72	10371.7	4195.13	5418.81	0.777348	0.522461	-0.363367	-0.936604	OK	OK	-0.363367	-0.936604
AFUB_067080	NA	conserved hypothetical protein.	10.4498	14.5648	17.5147	7.82008	1.67608	0.536916	0.745091	-0.897231	OK	OK	0.745091	-0.897231
AFUB_097780	NA	hypothetical protein.	15.9987	25.7106	11.5053	14.0601	0.71914	0.54686	-0.475656	-0.870756	OK	OK	-0.475656	-0.870756
AFUB_032630	NA	conserved hypothetical protein.	40.6312	44.0265	29.603	24.5341	0.728578	0.557258	-0.456845	-0.843584	OK	OK	-0.456845	-0.843584
AFUB_081229	NA	carbonate dehydratase, putative.	393.112	1250.36	546.651	753.292	1.39057	0.60246	0.47568	-0.731062	OK	OK	0.47568	-0.731062
AFUB_069410	NA	conserved lysine-rich protein, putative.	182.724	310.707	273.685	195.018	1.49781	0.627659	0.58285	-0.671947	OK	OK	0.58285	-0.671947
AFUB_037920	NA	C2H2 transcription factor (Swi5), putative.	80.8547	153.512	129.187	97.4815	1.59777	0.635009	0.676057	-0.655151	OK	OK	0.676057	-0.655151
AFUB_098860	NA	glutamyl-tRNA(Gln) amidotransferase subunit A, putative.	32.9766	39.5043	22.6006	25.4177	0.685353	0.643416	-0.545082	-0.636176	OK	OK	-0.545082	-0.636176
AFUB_014280	NA	cell division cycle protein Cdc20, putative.	104.492	152.908	198.883	99.4113	1.90333	0.650138	0.928527	-0.621182	OK	OK	0.928527	-0.621182
AFUB_020070	NA	cytochrome c subunit Vb, putative.	1565.76	2899.31	1763.41	1888.65	1.12623	0.651414	0.171505	-0.618354	OK	OK	0.171505	-0.618354
AFUB_048250	NA	short chain dehydrogenase (AtsC), putative.	184.801	217.211	51.229	146.637	0.277212	0.67509	-1.85094	-0.566848	OK	OK	-1.85094	-0.566848
AFUB_044820	NA	ABC multidrug transporter SitT.	28.9954	14.4649	9.12197	10.5822	0.314601	0.731578	-1.66841	-0.450917	OK	OK	-1.66841	-0.450917
AFUB_050710	NA	cysteine synthase (o-acetylserine (thiol)-lyase) (csase).	156.734	122.991	120.705	90.3808	0.770126	0.734857	-0.376833	-0.444465	OK	OK	-0.376833	-0.444465
AFUB_014810	NA	conserved hypothetical protein.	19.185	9.89267	41.3798	7.27122	2.15688	0.735011	1.10895	-0.444163	OK	OK	1.10895	-0.444163
AFUB_042340	NA	ubiquitin thiolesterase (OtuB1), putative.	35.0074	26.4489	12.5857	20.1869	0.359515	0.763242	-1.47587	-0.389788	OK	OK	-1.47587	-0.389788
AFUB_056070	NA	phosphatidylinositol 3,5-bisphosphate-binding protein, putative.	109.479	97.7753	128.329	74.9606	1.17218	0.766662	0.229193	-0.383338	OK	OK	0.229193	-0.383338
AFUB_056280	NA	conserved hypothetical protein.	33.8835	54.6979	38.0272	44.5671	1.12229	0.814786	0.166449	-0.295506	OK	OK	0.166449	-0.295506
AFUB_015800	NA	bZIP transcription factor (LziP), putative.	60.4239	91.6114	70.6342	74.7455	1.16898	0.815897	0.225248	-0.29354	OK	OK	0.225248	-0.29354
AFUB_041010	NA	checkpoint protein kinase, putative.	21.4085	31.7625	35.0882	26.1067	1.63898	0.821935	0.712802	-0.282904	OK	OK	0.712802	-0.282904
AFUB_000650	NA	mitochondrial carnitine:acyl carnitine carrier, putative.	39.3295	63.5433	27.309	53.3063	0.694364	0.838897	-0.526235	-0.253434	OK	OK	-0.526235	-0.253434
AFUB_092760	NA	SRF-type transcription factor family protein.	84.3882	49.3358	46.7412	44.3621	0.553883	0.899187	-0.852347	-0.153307	OK	OK	-0.852347	-0.153307
AFUB_016060	NA	conserved hypothetical protein.	28.3915	35.7876	33.2729	33.3535	1.17193	0.931985	0.228889	-0.101622	OK	OK	0.228889	-0.101622
AFUB_080120	NA	RNA-directed RNA polymerase, putative. similar to GB:AAN64409.1: RNA-dependent RNA polymerase 1 {Arabidopsis thaliana;}	7.04928	15.5867	15.9518	14.6492	2.2629	0.939853	1.17817	-0.0894936	OK	OK	1.17817	-0.0894936
AFUB_083170	NA	GPI anchored protein, putative.	579.867	356.309	627.245	339.527	1.0817	0.9529	0.113307	-0.0696026	OK	OK	0.113307	-0.0696026
AFUB_032560	NA	60S ribosomal protein L37a.	5094.8	1998.36	3365.14	1906.22	0.660505	0.953892	-0.598359	-0.0681019	OK	OK	-0.598359	-0.0681019
AFUB_068750	NA	conserved hypothetical protein.	28.4676	27.7832	53.9348	27.2473	1.8946	0.980711	0.921896	-0.0280995	OK	OK	0.921896	-0.0280995
AFUB_013240	NA	C2H2 transcription factor (Rpn4), putative.	692.969	1057.08	684.897	1037.77	0.988352	0.981733	-0.0169038	-0.0265978	OK	OK	-0.0169038	-0.0265978
AFUB_031910	NA	C2H2 finger domain protein, putative.	285.623	332.161	321.445	335.652	1.12542	1.01051	0.17046	0.0150835	OK	OK	0.17046	0.0150835
AFUB_078720	NA	40S ribosomal protein S29, putative.	2942.75	1369.67	2462.98	1399.77	0.836965	1.02198	-0.25676	0.0313615	OK	OK	-0.25676	0.0313615
AFUB_004970	NA	alcohol dehydrogenase, zinc-containing, putative.	3934.98	1816.53	2764.58	1887.84	0.702565	1.03926	-0.509296	0.0555513	OK	OK	-0.509296	0.0555513
AFUB_043680	NA	C2H2 finger domain protein, putative.	21.442	14.969	14.0936	15.7118	0.657289	1.04962	-0.605399	0.0698706	OK	OK	-0.605399	0.0698706
AFUB_069150	NA	50S ribosomal protein L2.	177.44	97.9018	180.176	104.549	1.01542	1.0679	0.0220756	0.094772	OK	OK	0.0220756	0.094772
AFUB_069710	NA	ubiquitination network signaling protein, putative.	71.1687	76.7104	78.0932	82.2392	1.0973	1.07207	0.133954	0.100404	OK	OK	0.133954	0.100404
AFUB_045130	NA	alkaline ceramidase, putative.	8.26391	14.7601	17.7788	15.9893	2.15138	1.08328	1.10526	0.115404	OK	OK	1.10526	0.115404
AFUB_073380	NA	conserved hypothetical protein.	204.914	318.955	133.371	347.794	0.650863	1.09042	-0.619574	0.12488	OK	OK	-0.619574	0.12488
AFUB_036350	NA	kinesin family protein.	9.25463	12.2803	19.4525	13.5482	2.10192	1.10325	1.07171	0.141755	OK	OK	1.07171	0.141755
AFUB_025970	NA	phenylacetyl-CoA ligase, putative.	10.3637	5.88662	11.5569	6.89131	1.11513	1.17067	0.157215	0.227339	OK	OK	0.157215	0.227339
AFUB_093370	NA	NAD-dependent formate dehydrogenase AciA/Fdh.	101.842	389.187	159.656	456.546	1.56768	1.17308	0.648634	0.230297	OK	OK	0.648634	0.230297
AFUB_006590	NA	N-acetylglucosamine-phosphate mutase.	73.3124	65.1871	36.9272	77.9475	0.503697	1.19575	-0.989373	0.257916	OK	OK	-0.989373	0.257916
AFUB_061630	NA	Hsp90 binding co-chaperone (Sba1), putative.	1471.82	870.087	990.092	1053.59	0.672699	1.2109	-0.571967	0.276082	OK	OK	-0.571967	0.276082
AFUB_024860	NA	thiamine biosynthetic bifunctional enzyme, putative.	76.9945	82.6037	104.686	101.299	1.35966	1.22633	0.443241	0.294342	OK	OK	0.443241	0.294342
AFUB_038200	NA	bZIP transcription factor (MeaB), putative.	118.849	186.176	141.294	232.506	1.18885	1.24885	0.24957	0.320601	OK	OK	0.24957	0.320601
AFUB_062110	NA	C6 transcription factor, putative.	10.6041	24.1544	13.3945	30.1731	1.26314	1.24918	0.337019	0.320977	OK	OK	0.337019	0.320977
AFUB_030960	NA	DUF636 domain protein.	6971.47	2872.8	7228.3	3646.2	1.03684	1.26921	0.0521935	0.343936	OK	OK	0.0521935	0.343936
AFUB_007760	NA	conserved hypothetical protein.	128.837	76.8743	119.494	99.6392	0.927482	1.29613	-0.108609	0.374212	OK	OK	-0.108609	0.374212
AFUB_068800	NA	alkaline serine protease Alp1.	89.4608	287.426	123.039	373.805	1.37534	1.30053	0.459788	0.379095	OK	OK	0.459788	0.379095
AFUB_061080	NA	mitochondrial DNA helicase (Pif1), putative.	7.77597	6.89082	8.76342	9.11039	1.12699	1.32211	0.172471	0.402837	OK	OK	0.172471	0.402837
AFUB_005400	NA	protein mitochondrial targeting protein (Mas1), putative.	598.546	308.74	407.411	413.811	0.680668	1.34032	-0.554977	0.42258	OK	OK	-0.554977	0.42258
AFUB_067770	NA	iron-sulfur cluster assembly accessory protein Isa1, putative.	553.367	573.723	1063.08	783.207	1.92111	1.36513	0.941942	0.449039	OK	OK	0.941942	0.449039
AFUB_030200	NA	zinc/cadmium resistance protein.	312.503	247.592	352.728	349.529	1.12872	1.41171	0.174686	0.497447	OK	OK	0.174686	0.497447
AFUB_020210	NA	kinesin family protein.	10.6247	17.0537	26.103	24.2814	2.45682	1.42382	1.29679	0.509767	OK	OK	1.29679	0.509767
AFUB_081560	NA	toxin biosynthesis protein (Tri7), putative.	17.9226	10.5841	9.73998	15.5648	0.543447	1.47058	-0.879789	0.556388	OK	OK	-0.879789	0.556388
AFUB_097570	NA	hypothetical protein.	2.01444	1.03987	1.75721	1.55925	0.872307	1.49947	-0.197092	0.584449	OK	OK	-0.197092	0.584449
AFUB_097800	NA	hypothetical protein.	136.51	112.852	97.3267	178.893	0.712964	1.5852	-0.488099	0.664665	OK	OK	-0.488099	0.664665
AFUB_070010	NA	glutamine synthetase.	3514.96	5067.65	5911.35	8216.81	1.68177	1.62142	0.749979	0.697262	OK	OK	0.749979	0.697262
AFUB_091070	NA	conserved hypothetical protein.	1108.24	7662.46	2032.72	12708.7	1.83419	1.65857	0.875141	0.729937	OK	OK	0.875141	0.729937
AFUB_065830	NA	conserved hypothetical protein.	7.34838	10.6092	18.059	17.8031	2.45755	1.67808	1.29722	0.746813	OK	OK	1.29722	0.746813
AFUB_018980	NA	ubiquinone biosynthesis protein Coq7, putative.	394.531	355.022	528.275	610.977	1.33899	1.72096	0.42115	0.78321	OK	OK	0.42115	0.78321
AFUB_093540	NA	Hsp70 nucleotide exchange factor (Fes1), putative.	1094.28	601.851	659.438	1070.33	0.602623	1.7784	-0.730673	0.830577	OK	OK	-0.730673	0.830577
AFUB_012080	NA	Hsp70 chaperone Hsp88.	444.583	245.933	283.612	437.551	0.637928	1.77915	-0.648534	0.831186	OK	OK	-0.648534	0.831186
AFUB_080340	NA	hypothetical protein.	288.733	302.84	437.763	577.499	1.51615	1.90694	0.600414	0.931263	OK	OK	0.600414	0.931263
AFUB_048620	NA	conserved hypothetical protein.	30.6022	26.7058	35.4912	53.0318	1.15976	1.98578	0.213826	0.989705	OK	OK	0.213826	0.989705
AFUB_041230	NA	endo alpha-1,4 polygalactosaminidase, putative.	113.93	50.0793	77.455	106.154	0.679847	2.11972	-0.556717	1.08387	OK	OK	-0.556717	1.08387
AFUB_018730	NA	mitochondrial outer membrane translocase receptor (TOM70), putative.	67.9486	42.5313	116.021	92.3137	1.70748	2.17049	0.77187	1.11802	OK	OK	0.77187	1.11802
AFUB_065710	NA	conserved hypothetical protein.	34.7473	13.8475	4.90564	30.114	0.14118	2.17469	-2.82439	1.12081	OK	OK	-2.82439	1.12081
AFUB_020040	NA	protein-ER retention receptor, putative.	22.6615	10.4117	34.3666	23.1813	1.51652	2.22647	0.600764	1.15476	OK	OK	0.600764	1.15476
AFUB_052710	NA	HLH transcription factor (PalcA), putative.	19.6233	19.2131	33.4765	49.4805	1.70596	2.57535	0.770581	1.36477	OK	OK	0.770581	1.36477
AFUB_017740	NA	osmolarity two-component system protein sln1.	58.8937	27.6619	54.8072	75.3392	0.930612	2.72357	-0.103748	1.4455	OK	OK	-0.103748	1.4455
AFUB_032230	NA	conserved hypothetical protein.	10.9313	5.09262	18.6097	17.6749	1.70242	3.47069	0.76759	1.79522	OK	OK	0.76759	1.79522
AFUB_029280	NA	aromatic aminotransferase Aro8, putative.	376.996	229.762	538.865	898.537	1.42937	3.91073	0.515375	1.96744	OK	OK	0.515375	1.96744
AFUB_014910	NA	C6 transcription factor, putative.	18.4112	18.8522	46.8516	82.6202	2.54473	4.38252	1.34751	2.13176	OK	OK	1.34751	2.13176
AFUB_057250	NA	conserved hypothetical protein.	24.8838	11.584	37.6631	52.0404	1.51356	4.49244	0.597945	2.1675	OK	OK	0.597945	2.1675
AFUB_038500	NA	hydroxymethylglutaryl-CoA synthase, putative.	265.923	54.8869	207.36	271.217	0.779775	4.94138	-0.358871	2.30491	OK	OK	-0.358871	2.30491
AFUB_024430	NA	ATP-dependent RNA helicase Mrh4, putative.	7.45046	4.135	11.274	21.6027	1.5132	5.22435	0.597598	2.38525	OK	OK	0.597598	2.38525
AFUB_021670	NA	ER Hsp70 chaperone BiP, putative.	115.233	62.8093	242.544	335.37	2.10481	5.3395	1.07369	2.4167	OK	OK	1.07369	2.4167
AFUB_060780	NA	conserved hypothetical protein.	37.889	27.6059	68.7488	156.831	1.81448	5.68107	0.859555	2.50616	OK	OK	0.859555	2.50616
AFUB_069000	NA	2-oxo acid dehydrogenases acyltransferase, putative.	6.2119	9.7646	8.27975	68.9783	1.33289	7.06412	0.414553	2.82051	OK	OK	0.414553	2.82051
AFUB_087250	NA	chitin binding domain protein Peritrophin-A, putative.	0.440157	0.748825	4.98349	5.57035	11.3221	7.43879	3.50107	2.89507	OK	OK	3.50107	2.89507
AFUB_099960	NA	conserved hypothetical protein.	63.2082	88.3257	220.835	718.268	3.49377	8.13204	1.80479	3.02362	OK	OK	1.80479	3.02362
AFUB_092140	NA	metal ion resistance protein/transporter (Zrc1), putative.	6.18671	4.52886	10.2448	65.9686	1.65594	14.5663	0.727648	3.86456	OK	OK	0.727648	3.86456
AFUB_093930	NA	ABC drug exporter AtrF.	0.340834	0.191915	0.631948	4.67008	1.85412	24.3341	0.890737	4.60491	OK	OK	0.890737	4.60491
AFUB_005260	NA	tRNA-Glu; anticodon TTC [Source: TRNASCAN-SE]	0	0	0	0	#DIV/0!	#DIV/0!	#DIV/0!	#DIV/0!	NOTEST	NOTEST	NA	NA
AFUB_008790	NA	tRNA-Ser; anticodon GCT [Source: TRNASCAN-SE]	0	0	0	0	#DIV/0!	#DIV/0!	#DIV/0!	#DIV/0!	NOTEST	NOTEST	NA	NA
AFUB_010480	NA	tRNA-Gly; anticodon GCC [Source: TRNASCAN-SE]	0	0	0	0	#DIV/0!	#DIV/0!	#DIV/0!	#DIV/0!	NOTEST	NOTEST	NA	NA
AFUB_020610	NA	tRNA-Ala; anticodon AGC [Source: TRNASCAN-SE]	0	0	0	0	#DIV/0!	#DIV/0!	#DIV/0!	#DIV/0!	NOTEST	NOTEST	NA	NA
AFUB_060010	NA	tRNA-Glu; anticodon CTC [Source: TRNASCAN-SE]	0	0	0	0	#DIV/0!	#DIV/0!	#DIV/0!	#DIV/0!	NOTEST	NOTEST	NA	NA
AFUB_063549	NA	hypothetical protein.	0.147818	0	0	0	0	#DIV/0!	#NUM!	#DIV/0!	NOTEST	NOTEST	NA	NA
AFUB_095750	NA	tRNA-Asp; anticodon GTC [Source: TRNASCAN-SE]	0	0	0	0	#DIV/0!	#DIV/0!	#DIV/0!	#DIV/0!	NOTEST	NOTEST	NA	NA
AFUB_098030	NA	conserved hypothetical protein.	0	0	0	0	#DIV/0!	#DIV/0!	#DIV/0!	#DIV/0!	NOTEST	NOTEST	NA	NA
AFUB_098710	NA	tRNA-Thr; anticodon TGT [Source: TRNASCAN-SE]	0	0	0	0	#DIV/0!	#DIV/0!	#DIV/0!	#DIV/0!	NOTEST	NOTEST	NA	NA
AFUB_047540	NA	orotidine 5'-phosphate decarboxylase PyrG-like. similar to PYRG protein; orotidine-5'-monophosphate decarboxylase (GI:3929346) [Aspergillus fumigatus] PMID: 8926121 similar to orotidine-5-phosphate decarboxylase (GI:9801199) [Aspergillus niger]; GO_function: orotidine-5'-phosphate decarboxylase activity [GO ID 0004590]; GO_process: pyrimidine ribonucleotide biosynthetic process [GO ID 0009220]; (…	10.75	7.19161	0	0	0	0	#NUM!	#NUM!	OK	OK	#NUM!	#NUM!
AFUB_062350	NA	conserved hypothetical protein.	8505.92	24328.1	4.66974	4.77245	0.000548999	0.00019617	-10.8309	-12.3156	OK	OK	-10.8309	-12.3156
AFUB_062480	NA	pyruvate decarboxylase, putative.	22.1171	157.864	0.0265861	0.0479748	0.00120206	0.0003039	-9.70027	-11.6841	OK	OK	-9.70027	-11.6841
AFUB_081530	NA	conserved hypothetical protein.	1873.66	10120.2	2.75807	5.19047	0.00147202	0.000512882	-9.40798	-10.9291	OK	OK	-9.40798	-10.9291
AFUB_075780	NA	cytochrome P450 oxidoreductase GliF.	33.5909	407.479	0.167141	0.317455	0.00497578	0.000779071	-7.65086	-10.326	OK	OK	-7.65086	-10.326
AFUB_016560	NA	TfdA family taurine dioxygenase, putative.	21.4545	316.469	0.0422281	0.337659	0.00196826	0.00106696	-8.98886	-9.87228	OK	OK	-8.98886	-9.87228
AFUB_062360	NA	phosphorylase, putative.	288.983	439.456	0.363931	0.647842	0.00125935	0.00147419	-9.6331	-9.40586	OK	OK	-9.6331	-9.40586
AFUB_062380	NA	conserved hypothetical protein.	31.9657	95.9768	0.255998	0.14667	0.00800852	0.00152818	-6.96425	-9.35397	OK	OK	-6.96425	-9.35397
AFUB_071860	NA	RING finger protein.	340.95	1034.91	1.84295	1.71392	0.00540534	0.00165611	-7.5314	-9.23799	OK	OK	-7.5314	-9.23799
AFUB_081480	NA	glutamate decarboxylase.	9.87028	76.8224	0.3377	0.224785	0.0342138	0.00292603	-4.86928	-8.41684	OK	OK	-4.86928	-8.41684
AFUB_061490	NA	calcium binding protein Caleosin, putative.	267.866	795.658	23.752	2.58371	0.0886712	0.00324726	-3.49539	-8.26656	OK	OK	-3.49539	-8.26656
AFUB_062520	NA	hypothetical protein.	25.1628	225.313	0.807065	0.737681	0.0320737	0.00327403	-4.96246	-8.25472	OK	OK	-4.96246	-8.25472
AFUB_021600	NA	MFS sugar transporter, putative.	6.69358	127.008	0.539667	0.448124	0.0806246	0.00352831	-3.63264	-8.14681	OK	OK	-3.63264	-8.14681
AFUB_066060	NA	GPI anchored cell wall protein, putative.	18.866	403.671	2.49418	1.56682	0.132205	0.00388143	-2.91915	-8.0092	OK	OK	-2.91915	-8.0092
AFUB_070720	NA	polyphenol monooxygenase, putative.	5.89014	79.9994	0.394678	0.341322	0.0670066	0.00426656	-3.89955	-7.87271	OK	OK	-3.89955	-7.87271
AFUB_090490	NA	alkaline serine protease (PR1), putative.	2.13667	39.5454	0	0.20551	0	0.00519681	#NUM!	-7.58816	OK	OK	#NUM!	-7.58816
AFUB_049740	NA	hypothetical protein.	2.97527	84.2097	0.097268	0.447355	0.0326922	0.00531239	-4.93491	-7.55642	OK	OK	-4.93491	-7.55642
AFUB_050510	NA	BYS1 domain protein, putative.	138.688	1165.35	2.03305	6.32447	0.0146592	0.0054271	-6.09205	-7.5256	OK	OK	-6.09205	-7.5256
AFUB_061480	NA	protein phosphatase, putative.	42.5719	292.187	11.4834	1.72325	0.269741	0.00589776	-1.89035	-7.40562	OK	OK	-1.89035	-7.40562
AFUB_070730	NA	extracellular sialidase/neuraminidase, putative.	2.35285	37.2419	0.065104	0.221618	0.0276703	0.00595077	-5.17552	-7.39271	OK	OK	-5.17552	-7.39271
AFUB_045200	NA	conserved hypothetical protein.	3.34293	35.3177	0.230272	0.214769	0.0688833	0.00608106	-3.8597	-7.36146	OK	OK	-3.8597	-7.36146
AFUB_000770	NA	UbiA-like prenyltransferase, putative.	391.095	1302.81	11.4634	8.10233	0.029311	0.00621912	-5.09241	-7.32907	OK	OK	-5.09241	-7.32907
AFUB_048080	NA	phosphoketolase, putative.	568.209	1979.11	41.8607	12.5517	0.0736713	0.00634209	-3.76275	-7.30083	OK	OK	-3.76275	-7.30083
AFUB_064370	NA	cAMP-mediated signaling protein Sok1, putative.	58.5497	260.835	10.1491	1.66697	0.173342	0.0063909	-2.52831	-7.28977	OK	OK	-2.52831	-7.28977
AFUB_056400	NA	conserved hypothetical protein.	4.67294	21.9412	1.11708	0.142121	0.239053	0.00647736	-2.0646	-7.27038	OK	OK	-2.0646	-7.27038
AFUB_021010	NA	hypothetical protein.	1.71289	12.8989	0.290883	0.0884358	0.16982	0.00685607	-2.55792	-7.1884	OK	OK	-2.55792	-7.1884
AFUB_039680	NA	15-hydroxyprostaglandin dehydrogenase (NAD(+)).	0.865426	9.82278	0	0.0693285	0	0.00705793	#NUM!	-7.14654	OK	OK	#NUM!	-7.14654
AFUB_057580	NA	67 kDa myosin-cross-reactive antigen family protein.	176.766	941.96	3.67054	7.30423	0.020765	0.00775429	-5.5897	-7.01079	OK	OK	-5.5897	-7.01079
AFUB_062200	NA	conserved hypothetical protein.	68.4484	250.641	0.941596	1.95131	0.0137563	0.00778528	-6.18376	-7.00504	OK	OK	-6.18376	-7.00504
AFUB_033350	NA	C4-dicarboxylate transporter/malic acid transport protein, putative.	4.94373	65.7606	0.0483427	0.513445	0.00977859	0.00780779	-6.67616	-7.00087	OK	OK	-6.67616	-7.00087
AFUB_017690	NA	GDSL lipase/acylhydrolase family protein.	0.310402	5.30124	0	0.0436049	0	0.00822542	#NUM!	-6.9257	NOTEST	OK	NA	-6.9257
AFUB_034170	NA	hypothetical protein.	3.50521	102.342	0	0.842124	0	0.00822853	#NUM!	-6.92515	OK	OK	#NUM!	-6.92515
AFUB_033190	NA	cyanide hydratase/nitrilase, putative.	9.67129	124.103	0.0424703	1.05113	0.00439138	0.00846982	-7.83111	-6.88345	OK	OK	-7.83111	-6.88345
AFUB_062470	NA	lactate dehydrogenase.	13.6897	53.8616	0.62444	0.465693	0.0456139	0.0086461	-4.45438	-6.85373	OK	OK	-4.45438	-6.85373
AFUB_057880	NA	hypothetical protein.	1.58893	10.2504	0.097914	0.0926744	0.0616226	0.00904105	-4.0204	-6.78929	OK	OK	-4.0204	-6.78929
AFUB_038070	NA	pyruvate decarboxylase PdcA, putative.	7385.46	27892.7	734.79	256.283	0.0994914	0.00918817	-3.32928	-6.76601	OK	OK	-3.32928	-6.76601
AFUB_034000	NA	conserved hypothetical protein.	0.367915	3.49503	0	0.0323225	0	0.00924813	#NUM!	-6.75662	NOTEST	OK	NA	-6.75662
AFUB_070710	NA	glycosyl hydrolase, putative.	76.0535	598.734	3.11867	5.85843	0.0410063	0.0097847	-4.60801	-6.67526	OK	OK	-4.60801	-6.67526
AFUB_036650	NA	conserved hypothetical protein.	79.3645	855.721	8.95821	8.45976	0.112874	0.00988612	-3.14721	-6.66038	OK	OK	-3.14721	-6.66038
AFUB_047950	NA	integral membrane protein.	436.615	2832.13	20.5205	28.6888	0.0469991	0.0101298	-4.41122	-6.62526	OK	OK	-4.41122	-6.62526
AFUB_076400	NA	hypothetical protein.	135.155	623.82	0	6.34203	0	0.0101664	#NUM!	-6.62004	OK	OK	#NUM!	-6.62004
AFUB_041690	NA	conserved hypothetical protein.	39.4998	118.568	1.67781	1.21036	0.0424764	0.0102082	-4.55719	-6.61413	OK	OK	-4.55719	-6.61413
AFUB_062510	NA	conserved hypothetical protein.	4.24305	50.4259	0.0764592	0.560958	0.0180199	0.0111244	-5.79427	-6.49013	OK	OK	-5.79427	-6.49013
AFUB_070770	NA	conserved hypothetical protein.	1.73601	14.1402	0.28115	0.158126	0.161952	0.0111827	-2.62636	-6.48258	OK	OK	-2.62636	-6.48258
AFUB_101120	NA	MFS multidrug transporter, putative.	2.37505	37.0736	0.471965	0.429595	0.198718	0.0115876	-2.33121	-6.43127	OK	OK	-2.33121	-6.43127
AFUB_101090	NA	dynamin GTPase, putative.	0.0443236	1.45061	0	0.0168464	0	0.0116133	#NUM!	-6.42808	NOTEST	OK	NA	-6.42808
AFUB_034660	NA	histidine acid phosphatase, putative.	18.1564	126.77	0.358196	1.54231	0.0197284	0.0121662	-5.66359	-6.36098	OK	OK	-5.66359	-6.36098
AFUB_050660	NA	alpha-galactosidase.	40.4698	143.622	0.622639	1.77967	0.0153853	0.0123913	-6.02231	-6.33452	OK	OK	-6.02231	-6.33452
AFUB_087310	NA	high affinity methionine permease.	5.83824	87.8874	1.79103	1.10198	0.306776	0.0125385	-1.70474	-6.31749	OK	OK	-1.70474	-6.31749
AFUB_092360	NA	hypothetical protein.	67.5845	116.385	8.84394	1.4639	0.130858	0.0125781	-2.93393	-6.31294	OK	OK	-2.93393	-6.31294
AFUB_043970	NA	conserved hypothetical protein.	10.8685	61.0039	1.05214	0.777324	0.0968064	0.0127422	-3.36875	-6.29424	OK	OK	-3.36875	-6.29424
AFUB_075790	NA	thioredoxin reductase GliT.	180.79	2443.63	7.82716	32.0761	0.0432942	0.0131264	-4.52968	-6.25138	OK	OK	-4.52968	-6.25138
AFUB_000750	NA	toxin biosynthesis protein Tri7-like , putative.	138.922	349.888	4.56616	4.66012	0.0328685	0.0133189	-4.92715	-6.23038	OK	OK	-4.92715	-6.23038
AFUB_016800	NA	tyrosinase.	0.315602	6.40341	0	0.0855105	0	0.0133539	#NUM!	-6.22659	NOTEST	OK	NA	-6.22659
AFUB_036990	NA	RING finger domain protein, putative.	1240.98	3440.72	34.6513	47.2142	0.0279225	0.0137222	-5.16243	-6.18735	OK	OK	-5.16243	-6.18735
AFUB_088980	NA	malate dehydrogenase, putative.	61.4778	118.179	3.26169	1.6322	0.0530548	0.0138113	-4.23637	-6.17801	OK	OK	-4.23637	-6.17801
AFUB_034190	NA	xenobiotic compound monooxygenase, DszA family.	0.626207	6.47886	0.107081	0.0923751	0.170999	0.0142579	-2.54794	-6.13209	OK	OK	-2.54794	-6.13209
AFUB_100990	NA	hypothetical protein.	2.29802	10.211	0.433976	0.147516	0.188848	0.0144468	-2.4047	-6.11311	OK	OK	-2.4047	-6.11311
AFUB_036980	NA	small oligopeptide transporter, OPT family.	41.491	163.618	1.92314	2.49759	0.0463508	0.0152648	-4.43126	-6.03365	OK	OK	-4.43126	-6.03365
AFUB_022430	NA	sugar hydrolase, putative.	37.1057	237.12	3.49141	3.62128	0.0940936	0.0152719	-3.40976	-6.03297	OK	OK	-3.40976	-6.03297
AFUB_098000	NA	NACHT and WD40 domain protein.	8.83518	50.6465	0.465725	0.778673	0.0527126	0.0153747	-4.24571	-6.0233	OK	OK	-4.24571	-6.0233
AFUB_000710	NA	glycosyl transferase, putative.	6.18351	49.4779	0.366273	0.761037	0.0592338	0.0153814	-4.07743	-6.02267	OK	OK	-4.07743	-6.02267
AFUB_031600	NA	hypothetical protein.	20.6763	105.669	1.69044	1.63753	0.0817574	0.0154968	-3.61251	-6.01189	OK	OK	-3.61251	-6.01189
AFUB_058520	NA	conserved hypothetical protein.	415.72	1030.42	20.3726	16.1188	0.0490056	0.0156429	-4.35091	-5.99834	OK	OK	-4.35091	-5.99834
AFUB_077690	NA	hypothetical protein.	0.223214	1.81689	0.0302917	0.0285917	0.135707	0.0157366	-2.88143	-5.98973	NOTEST	OK	NA	-5.98973
AFUB_037000	NA	C6 transcription factor, putative.	88.7108	255.55	4.43635	4.12649	0.0500091	0.0161475	-4.32166	-5.95255	OK	OK	-4.32166	-5.95255
AFUB_092370	NA	putative allantoate permease of the major facilitator superfamily.	0.587421	1.56581	0.166903	0.0259997	0.284128	0.0166046	-1.81538	-5.91227	OK	OK	-1.81538	-5.91227
AFUB_043030	NA	glyoxalase family protein.	93.6471	250.432	7.19005	4.24599	0.0767781	0.0169547	-3.70316	-5.88217	OK	OK	-3.70316	-5.88217
AFUB_061900	NA	conserved hypothetical protein.	43.7758	176.251	7.07548	2.9996	0.16163	0.0170189	-2.62923	-5.87672	OK	OK	-2.62923	-5.87672
AFUB_101100	NA	MFS transporter, putative.	0.0803816	5.22486	0.0337447	0.090706	0.419806	0.0173605	-1.2522	-5.84805	NOTEST	OK	NA	-5.84805
AFUB_017580	NA	conserved hypothetical protein.	0.682886	10.4197	0	0.181781	0	0.0174459	#NUM!	-5.84097	OK	OK	#NUM!	-5.84097
AFUB_058820	NA	scramblase family protein.	49.6205	402.536	6.85556	7.03218	0.13816	0.0174697	-2.85559	-5.839	OK	OK	-2.85559	-5.839
AFUB_101390	NA	conserved hypothetical protein.	321.369	301.332	7.04022	5.35076	0.021907	0.017757	-5.51247	-5.81547	OK	OK	-5.51247	-5.81547
AFUB_049170	NA	hypothetical protein.	16.0308	43.8238	2.29841	0.789064	0.143375	0.0180054	-2.80214	-5.79543	OK	OK	-2.80214	-5.79543
AFUB_084710	NA	conserved hypothetical protein.	15.2058	30.0235	2.99686	0.542562	0.197087	0.0180712	-2.3431	-5.79016	OK	OK	-2.3431	-5.79016
AFUB_035050	NA	MFS glucose transporter, putative.	15.8082	160.777	1.6557	2.93379	0.104737	0.0182476	-3.25516	-5.77615	OK	OK	-3.25516	-5.77615
AFUB_034160	NA	hypothetical protein.	0.416819	10.5046	0	0.19247	0	0.0183224	#NUM!	-5.77024	NOTEST	OK	NA	-5.77024
AFUB_038080	NA	THUMP domain protein.	310.321	731.529	17.6799	13.7605	0.0569729	0.0188106	-4.13358	-5.73231	OK	OK	-4.13358	-5.73231
AFUB_038380	NA	acetate kinase, putative.	313.225	766.922	107.202	14.8031	0.342252	0.019302	-1.54687	-5.69511	OK	OK	-1.54687	-5.69511
AFUB_070680	NA	penicillolysin/deuterolysin metalloprotease, putative.	3.49387	25.8546	0.24879	0.499332	0.0712076	0.0193131	-3.81183	-5.69428	OK	OK	-3.81183	-5.69428
AFUB_096390	NA	conserved hypothetical protein.	410.709	748.714	38.888	14.5394	0.094685	0.0194192	-3.40072	-5.68638	OK	OK	-3.40072	-5.68638
AFUB_097260	NA	phosphatidylserine decarboxylase family protein.	2.2896	1.86756	0.239747	0.036317	0.104711	0.0194462	-3.25551	-5.68437	OK	OK	-3.25551	-5.68437
AFUB_050830	NA	peroxidase, putative.	489.629	2040.63	22.4047	40.194	0.0457585	0.0196969	-4.44982	-5.66589	OK	OK	-4.44982	-5.66589
AFUB_057430	NA	hypothetical protein.	1.18439	26.425	0	0.52202	0	0.0197548	#NUM!	-5.66165	OK	OK	#NUM!	-5.66165
AFUB_070460	NA	potassium uptake transporter, putative.	13.3585	117.383	1.29636	2.32337	0.0970438	0.0197931	-3.36522	-5.65886	OK	OK	-3.36522	-5.65886
AFUB_064540	NA	integral membrane protein.	24.9579	174.021	2.20752	3.53228	0.0884497	0.020298	-3.499	-5.62252	OK	OK	-3.499	-5.62252
AFUB_016430	NA	D-lactate dehydrogenase, putative.	286.259	548.212	35.8135	11.1386	0.125109	0.0203181	-2.99875	-5.62109	OK	OK	-2.99875	-5.62109
AFUB_016420	NA	glycosyl transferase, putative.	65.1246	135.772	7.5195	2.76163	0.115463	0.0203402	-3.11449	-5.61952	OK	OK	-3.11449	-5.61952
AFUB_034180	NA	flavin-binding monooxygenase, putative.	23.22	490.522	1.51219	10.0126	0.0651245	0.0204121	-3.94066	-5.61443	OK	OK	-3.94066	-5.61443
AFUB_101210	NA	sensor histidine kinase/response regulator, putative.	67.8392	129.249	24.3194	2.69128	0.358486	0.0208224	-1.48001	-5.58572	OK	OK	-1.48001	-5.58572
AFUB_085950	NA	dimethylallyl tryptophan synthase, putative.	259.736	629.376	13.2805	13.2558	0.0511308	0.0210618	-4.28966	-5.56923	OK	OK	-4.28966	-5.56923
AFUB_041700	NA	oligo-1,6-glucosidase.	3.05305	13.5838	0.313893	0.288914	0.102813	0.021269	-3.28191	-5.5551	OK	OK	-3.28191	-5.5551
AFUB_054460	NA	DUF636 domain protein.	166.179	818.158	3.01486	17.4353	0.0181422	0.0213104	-5.7845	-5.5523	OK	OK	-5.7845	-5.5523
AFUB_062450	NA	heat shock trehalose synthase, putative.	2.25301	10.5496	0.565716	0.224988	0.251093	0.0213267	-1.9937	-5.5512	OK	OK	-1.9937	-5.5512
AFUB_062010	NA	alpha,alpha-trehalose-phosphate synthase subunit, putative.	0.781222	8.60076	0.208483	0.1886	0.266868	0.0219283	-1.9058	-5.51106	OK	OK	-1.9058	-5.51106
AFUB_085860	NA	secreted antimicrobial peptide, putative.	28.7767	156.518	3.33128	3.44657	0.115763	0.0220203	-3.11075	-5.50502	OK	OK	-3.11075	-5.50502
AFUB_079340	NA	hypothetical protein.	10.9218	64.1652	0	1.4235	0	0.0221849	#NUM!	-5.49428	OK	OK	#NUM!	-5.49428
AFUB_037090	NA	hypothetical protein.	35.9345	107.558	5.81022	2.41513	0.161689	0.0224542	-2.6287	-5.47687	OK	OK	-2.6287	-5.47687
AFUB_076760	NA	alpha-ketoglutarate-dependent taurine dioxygenase.	72.2461	244.985	12.4881	5.50726	0.172855	0.02248	-2.53237	-5.47521	OK	OK	-2.53237	-5.47521
AFUB_047830	NA	hypothetical protein.	1.76741	7.83888	0.13029	0.180775	0.073718	0.0230613	-3.76184	-5.43838	OK	OK	-3.76184	-5.43838
AFUB_001260	NA	glutamate decarboxylase.	490.182	2518.09	42.6532	58.0713	0.087015	0.0230616	-3.52259	-5.43836	OK	OK	-3.52259	-5.43836
AFUB_086030	NA	hybrid NRPS/PKS enzyme, putative.	0.74704	7.34136	0.104388	0.171514	0.139735	0.0233627	-2.83923	-5.41965	OK	OK	-2.83923	-5.41965
AFUB_047110	NA	conserved hypothetical protein.	5.28803	21.6376	0.737309	0.512696	0.13943	0.0236947	-2.84239	-5.39929	OK	OK	-2.84239	-5.39929
AFUB_037380	NA	conserved hypothetical protein.	5.21408	26.1225	0.59064	0.625548	0.113278	0.0239467	-3.14206	-5.38403	OK	OK	-3.14206	-5.38403
AFUB_051320	NA	conserved hypothetical protein.	11.4956	78.7605	1.6218	1.91309	0.14108	0.02429	-2.82541	-5.3635	OK	OK	-2.82541	-5.3635
AFUB_031510	NA	phytanoyl-CoA dioxygenase family protein.	32.4082	287.319	3.89604	7.27055	0.120218	0.0253048	-3.05628	-5.30445	OK	OK	-3.05628	-5.30445
AFUB_088770	NA	conserved hypothetical protein.	882.698	1621.14	60.2963	41.2266	0.0683091	0.0254306	-3.87178	-5.29729	OK	OK	-3.87178	-5.29729
AFUB_071870	NA	FAD binding oxidoreductase, putative.	4.48396	14.1371	0.12247	0.361233	0.0273129	0.0255521	-5.19427	-5.29041	OK	OK	-5.19427	-5.29041
AFUB_084410	NA	proline permease, putative.	4.70135	29.5759	0.228099	0.757735	0.0485178	0.02562	-4.36534	-5.28658	OK	OK	-4.36534	-5.28658
AFUB_090650	NA	C6 transcription factor, putative.	2.6945	3.94441	0.0191542	0.101161	0.00710863	0.0256467	-7.13621	-5.28508	OK	OK	-7.13621	-5.28508
AFUB_086820	NA	squalene-hopene-cyclase, putative.	0.170871	2.97506	0	0.0769863	0	0.0258772	#NUM!	-5.27217	NOTEST	OK	NA	-5.27217
AFUB_007040	NA	hypothetical protein.	12.0802	48.1331	1.244	1.24786	0.102978	0.0259252	-3.27959	-5.2695	OK	OK	-3.27959	-5.2695
AFUB_017560	NA	conserved hypothetical protein.	87.2123	452.586	5.27565	11.9489	0.060492	0.0264014	-4.04711	-5.24324	OK	OK	-4.04711	-5.24324
AFUB_090610	NA	rhamnosidase B, putative.	1.71331	4.68739	0.178984	0.124241	0.104467	0.0265054	-3.25888	-5.23757	OK	OK	-3.25888	-5.23757
AFUB_044170	NA	conserved hypothetical protein.	0.532441	3.42761	0	0.0909448	0	0.026533	#NUM!	-5.23607	OK	OK	#NUM!	-5.23607
AFUB_070700	NA	conserved hypothetical protein.	9.25164	37.6651	0.316344	1.00841	0.0341933	0.0267731	-4.87014	-5.22307	OK	OK	-4.87014	-5.22307
AFUB_061470	NA	NlpC/P60-like cell-wall peptidase, putative.	2.41252	18.9272	0.533047	0.509669	0.22095	0.0269279	-2.17821	-5.21476	OK	OK	-2.17821	-5.21476
AFUB_092530	NA	conserved hypothetical protein.	1.57333	5.06453	0.0710776	0.136566	0.0451765	0.0269652	-4.46828	-5.21276	OK	OK	-4.46828	-5.21276
AFUB_064360	NA	serine carboxypeptidase, putative.	8.84324	12.1788	1.33974	0.330554	0.151499	0.0271418	-2.72262	-5.20334	OK	OK	-2.72262	-5.20334
AFUB_000760	NA	acetyltransferase, putative.	49.0524	98.7594	5.06125	2.73439	0.10318	0.0276874	-3.27676	-5.17463	OK	OK	-3.27676	-5.17463
AFUB_092510	NA	monooxygenase, putative.	0.382859	4.29327	0.170223	0.126948	0.44461	0.0295691	-1.16939	-5.07977	NOTEST	OK	NA	-5.07977
AFUB_025100	NA	conserved hypothetical protein.	1111.06	4226.31	132.643	126.818	0.119384	0.0300068	-3.06632	-5.05857	OK	OK	-3.06632	-5.05857
AFUB_075800	NA	conserved hypothetical protein.	0.974422	3.09913	0	0.0932684	0	0.030095	#NUM!	-5.05433	OK	OK	#NUM!	-5.05433
AFUB_014730	NA	conserved hypothetical protein.	323.335	654.576	8.17672	19.7475	0.0252887	0.0301684	-5.30536	-5.05082	OK	OK	-5.30536	-5.05082
AFUB_050030	NA	hypothetical protein.	98.7388	957.451	16.4068	28.959	0.166164	0.0302459	-2.58932	-5.04711	OK	OK	-2.58932	-5.04711
AFUB_039720	NA	alpha/beta fold family hydrolase, putative.	0.195338	1.43284	0.245539	0.0437932	1.257	0.0305639	0.32998	-5.03203	NOTEST	OK	NA	-5.03203
AFUB_062550	NA	terpene synthase family protein.	36.8253	26.1348	0.554234	0.802413	0.0150504	0.0307029	-6.05406	-5.02548	OK	OK	-6.05406	-5.02548
AFUB_035110	NA	hypothetical protein.	342.469	707.778	13.3686	22.3458	0.0390359	0.0315718	-4.67905	-4.98522	OK	OK	-4.67905	-4.98522
AFUB_058470	NA	SNF2 family helicase, putative.	1.08122	8.33406	0.297867	0.264214	0.275492	0.0317029	-1.85992	-4.97924	OK	OK	-1.85992	-4.97924
AFUB_057590	NA	acyl-CoA dehydrogenase, putative.	62.5442	388.59	8.62161	12.4181	0.137848	0.0319568	-2.85885	-4.96773	OK	OK	-2.85885	-4.96773
AFUB_059370	NA	conserved hypothetical protein.	380.665	1215.23	120.218	38.9467	0.31581	0.0320488	-1.66287	-4.96358	OK	OK	-1.66287	-4.96358
AFUB_092090	NA	hypothetical protein.	3.12773	14.4022	1.43971	0.466218	0.460305	0.0323713	-1.11934	-4.94914	OK	OK	-1.11934	-4.94914
AFUB_013850	NA	Fasciclin domain family.	181.559	615.886	65.819	20.1988	0.362521	0.0327963	-1.46386	-4.93032	OK	OK	-1.46386	-4.93032
AFUB_006240	NA	erythromycin esterase, putative.	29.3695	158.731	7.04662	5.21179	0.23993	0.0328341	-2.05932	-4.92866	OK	OK	-2.05932	-4.92866
AFUB_041170	NA	transporter, putative.	0.54285	2.7399	0.0755616	0.0905852	0.139194	0.0330615	-2.84483	-4.9187	OK	OK	-2.84483	-4.9187
AFUB_032220	NA	C2H2 finger domain protein, putative.	2.07905	6.92304	0.335329	0.229615	0.16129	0.0331668	-2.63228	-4.91412	OK	OK	-2.63228	-4.91412
AFUB_092450	NA	branched-chain amino acid aminotransferase, putative.	0.629261	5.72565	0	0.192896	0	0.0336898	#NUM!	-4.89154	OK	OK	#NUM!	-4.89154
AFUB_013150	NA	phenol 2-monooxygenase, putative.	21.6959	96.2404	2.22414	3.24637	0.102514	0.0337319	-3.2861	-4.88974	OK	OK	-3.2861	-4.88974
AFUB_019400	NA	cortical patch protein SUR7, putative.	3316.73	4186.46	2655.09	142.34	0.800514	0.0340001	-0.321001	-4.87832	OK	OK	-0.321001	-4.87832
AFUB_039670	NA	aryl-alcohol oxidase; vanillyl-alcohol oxidase.	0.194464	0.910457	0.0352776	0.0311831	0.181409	0.0342499	-2.46268	-4.86775	NOTEST	OK	NA	-4.86775
AFUB_089310	NA	hypothetical protein.	17.8934	66.7883	1.95805	2.3011	0.109429	0.0344536	-3.19194	-4.8592	OK	OK	-3.19194	-4.8592
AFUB_092600	NA	LipA and NB-ARC domain protein.	11.0158	40.8798	2.38558	1.40949	0.21656	0.0344789	-2.20716	-4.85814	OK	OK	-2.20716	-4.85814
AFUB_092700	NA	RING finger protein.	0.853757	6.59882	0.187961	0.228011	0.220157	0.0345533	-2.18339	-4.85503	OK	OK	-2.18339	-4.85503
AFUB_055430	NA	conserved hypothetical protein.	11.9281	15.4676	0.96197	0.541273	0.0806474	0.034994	-3.63223	-4.83675	OK	OK	-3.63223	-4.83675
AFUB_094840	NA	conserved hypothetical protein.	0.598085	3.2312	0	0.114028	0	0.0352897	#NUM!	-4.82461	OK	OK	#NUM!	-4.82461
AFUB_021510	NA	xylosidase/arabinosidase, putative.	7.65851	55.4782	2.16099	1.95989	0.282168	0.0353272	-1.82537	-4.82308	OK	OK	-1.82537	-4.82308
AFUB_100920	NA	glycosyl hydrolase, putative.	3.26126	9.46786	0.492424	0.335267	0.150992	0.0354111	-2.72746	-4.81966	OK	OK	-2.72746	-4.81966
AFUB_086240	NA	conserved hypothetical protein.	2.74419	16.8066	0.0229197	0.605105	0.00835208	0.036004	-6.90365	-4.7957	OK	OK	-6.90365	-4.7957
AFUB_041160	NA	alpha-ketoglutarate-dependent taurine dioxygenase.	0.991032	15.1113	0.105113	0.551923	0.106064	0.0365239	-3.23699	-4.77502	OK	OK	-3.23699	-4.77502
AFUB_099670	NA	aquaporin.	147.339	469.372	33.0422	17.2535	0.22426	0.0367587	-2.15676	-4.76577	OK	OK	-2.15676	-4.76577
AFUB_011680	NA	NADH oxidase.	7.67477	96.7091	1.15956	3.55791	0.151087	0.0367898	-2.72655	-4.76455	OK	OK	-2.72655	-4.76455
AFUB_097210	NA	serine carboxypeptidase (CpdS), putative.	4.62023	12.4363	0.747392	0.459368	0.161765	0.0369377	-2.62803	-4.75876	OK	OK	-2.62803	-4.75876
AFUB_094920	NA	ToxD-like zinc binding oxidoreductase, putative.	0.836951	1.99331	0.200362	0.0737399	0.239395	0.0369937	-2.06253	-4.75658	OK	OK	-2.06253	-4.75658
AFUB_094110	NA	conserved hypothetical protein.	19.4616	98.6267	2.91227	3.66231	0.149642	0.037133	-2.74041	-4.75115	OK	OK	-2.74041	-4.75115
AFUB_101140	NA	monooxygenase, putative.	15.2443	44.7863	1.52627	1.67459	0.100121	0.0373907	-3.32019	-4.74118	OK	OK	-3.32019	-4.74118
AFUB_090660	NA	conserved hypothetical protein.	0.835651	2.50044	0.0562274	0.0951264	0.0672857	0.0380439	-3.89356	-4.71619	OK	OK	-3.89356	-4.71619
AFUB_087850	NA	DNA-directed polymerase kappa, putative.	205.126	458.224	14.1633	17.4568	0.0690468	0.0380967	-3.85628	-4.71419	OK	OK	-3.85628	-4.71419
AFUB_085580	NA	thermophilic desulfurizing enzyme family protein.	0.969627	6.61196	1.32894	0.252785	1.37057	0.0382315	0.454774	-4.7091	OK	OK	0.454774	-4.7091
AFUB_090630	NA	MgtC/SapB family membrane protein.	1.46163	3.43613	0.199877	0.132141	0.136749	0.0384563	-2.87039	-4.70063	OK	OK	-2.87039	-4.70063
AFUB_066310	NA	phosphate transporter.	12.6863	105.595	1.32369	4.06904	0.10434	0.0385344	-3.26063	-4.69771	OK	OK	-3.26063	-4.69771
AFUB_025110	NA	ATP-dependent RNA helicase (Hrh1), putative.	13.7906	75.7871	1.13433	2.94066	0.0822539	0.0388016	-3.60377	-4.68774	OK	OK	-3.60377	-4.68774
AFUB_025330	NA	potassium transporter.	59.484	175.593	15.7057	6.84802	0.264032	0.0389994	-1.92121	-4.6804	OK	OK	-1.92121	-4.6804
AFUB_017010	NA	FAD/FMN-containing protein.	0.836046	1.74316	0.329089	0.0694182	0.393625	0.0398232	-1.3451	-4.65025	OK	OK	-1.3451	-4.65025
AFUB_091190	NA	glucanase, putative.	2.60393	14.0119	0.583383	0.558261	0.224039	0.0398419	-2.15818	-4.64957	OK	OK	-2.15818	-4.64957
AFUB_099490	NA	polyhydroxybutyrate depolymerase, putative.	0.244172	2.05684	0	0.0823243	0	0.0400246	#NUM!	-4.64297	NOTEST	OK	NA	-4.64297
AFUB_094850	NA	fructosyl amino acid oxidase, putative.	1.43847	5.6576	0.0761164	0.229037	0.0529148	0.0404831	-4.24018	-4.62654	OK	OK	-4.24018	-4.62654
AFUB_075770	NA	methyltransferase GliN.	0.313719	3.6878	0	0.151406	0	0.0410559	#NUM!	-4.60627	NOTEST	OK	NA	-4.60627
AFUB_026740	NA	alcohol dehydrogenase, putative.	129.091	411.414	16.1426	16.9015	0.125048	0.0410815	-2.99944	-4.60537	OK	OK	-2.99944	-4.60537
AFUB_000890	NA	conserved hypothetical protein.	30.9931	169.082	7.08045	6.95789	0.228452	0.041151	-2.13003	-4.60293	OK	OK	-2.13003	-4.60293
AFUB_086250	NA	conserved hypothetical protein.	4.57138	25.2891	0.135533	1.04764	0.0296482	0.0414265	-5.07591	-4.5933	OK	OK	-5.07591	-4.5933
AFUB_084330	NA	C6 transcription factor, putative.	0.248378	6.76335	0.0361369	0.283495	0.145492	0.0419164	-2.78099	-4.57634	NOTEST	OK	NA	-4.57634
AFUB_000370	NA	extracelular cellulose binding protein (Cip2), putative. similar to cellulose binding protein Cip2 (GI:31747154) [Hypocrea jecorina] PMID: 12788920 similar to multidomain acetyl xylan esterase CesA (GI:5834678) [Ruminococcus flavefaciens] PMID: 10846217	2.1889	8.30557	1.70966	0.352384	0.781059	0.0424274	-0.356497	-4.55886	OK	OK	-0.356497	-4.55886
AFUB_092080	NA	CAIB/BAIF family enzyme.	4.67697	16.2867	0.745126	0.693108	0.159318	0.0425567	-2.65002	-4.55447	OK	OK	-2.65002	-4.55447
AFUB_084730	NA	hypothetical protein.	2.04334	24.2249	0.402762	1.03139	0.19711	0.0425756	-2.34293	-4.55383	OK	OK	-2.34293	-4.55383
AFUB_069840	NA	hypothetical protein.	102.408	676.836	10.6545	28.8189	0.10404	0.0425789	-3.26479	-4.55372	OK	OK	-3.26479	-4.55372
AFUB_077340	NA	MFS transporter, putative.	0.670953	5.64014	0.100863	0.242121	0.150328	0.0429282	-2.73381	-4.54193	OK	OK	-2.73381	-4.54193
AFUB_075740	NA	glutathione S-transferase GliG.	0	1.35614	0	0.0585399	#DIV/0!	0.0431666	#DIV/0!	-4.53394	NOTEST	OK	NA	-4.53394
AFUB_048040	NA	acetyl xylan esterase (Axe1), putative.	3.88494	45.4934	0.658924	1.97538	0.16961	0.0434212	-2.55971	-4.52546	OK	OK	-2.55971	-4.52546
AFUB_067250	NA	alpha-amylase, putative.	14.2174	68.2863	1.66578	2.97252	0.117165	0.0435303	-3.09339	-4.52184	OK	OK	-3.09339	-4.52184
AFUB_057890	NA	AflR-like C6 zinc cluster transcription factor, putative.	4.70814	14.9606	0.394827	0.652155	0.0838605	0.0435915	-3.57586	-4.51981	OK	OK	-3.57586	-4.51981
AFUB_100980	NA	short chain dehydrogenase, putative.	32.3496	106.968	5.83574	4.67929	0.180396	0.0437448	-2.47076	-4.51475	OK	OK	-2.47076	-4.51475
AFUB_031610	NA	alcohol dehydrogenase, zinc-containing.	13.9325	80.9471	1.73299	3.58991	0.124385	0.0443488	-3.00712	-4.49496	OK	OK	-3.00712	-4.49496
AFUB_080210	NA	alpha-1,3 glucanase/mutanase, putative. similar to alpha-1,3-glucanase (GI:27263094) [Penicillium funiculosum] similar to mutanase MutA (GI:15072711) [Emericella nidulans] PUBMED: 11728159; (3.2.1.59)	0.179888	0.760771	0	0.0337417	0	0.044352	#NUM!	-4.49486	NOTEST	OK	NA	-4.49486
AFUB_062250	NA	conserved hypothetical protein.	1.57794	3.25823	0.333106	0.144738	0.211102	0.0444223	-2.24399	-4.49257	OK	OK	-2.24399	-4.49257
AFUB_076620	NA	GPI anchored CFEM domain protein.	2.6147	10.7242	1.20182	0.478041	0.45964	0.0445759	-1.12142	-4.48759	OK	OK	-1.12142	-4.48759
AFUB_094890	NA	conserved hypothetical protein.	3.93429	17.3116	0.0833722	0.773877	0.0211912	0.0447028	-5.56039	-4.48349	OK	OK	-5.56039	-4.48349
AFUB_000940	NA	flavin-binding monooxygenase, putative.	40.6574	137.994	11.7249	6.17641	0.288383	0.0447585	-1.79394	-4.48169	OK	OK	-1.79394	-4.48169
AFUB_047940	NA	GPI anchored cell wall protein, putative.	0.0894016	1.09785	0	0.0501321	0	0.0456639	#NUM!	-4.4528	NOTEST	OK	NA	-4.4528
AFUB_086040	NA	alpha/beta hydrolase, putative.	0.914879	3.60125	0.188576	0.164503	0.206121	0.0456794	-2.27843	-4.45231	OK	OK	-2.27843	-4.45231
AFUB_037390	NA	hypothetical protein.	2.7222	27.3954	0.592863	1.25175	0.217788	0.045692	-2.199	-4.45192	OK	OK	-2.199	-4.45192
AFUB_085970	NA	NAD dependent epimerase/dehydratase family protein.	0.281512	2.52022	0.192347	0.115379	0.683264	0.0457813	-0.549485	-4.4491	NOTEST	OK	NA	-4.4491
AFUB_047130	NA	short-chain dehydrogenase/reductase family protein, putative.	8.91348	30.3266	0.41818	1.39895	0.0469155	0.0461295	-4.41379	-4.43817	OK	OK	-4.41379	-4.43817
AFUB_004100	NA	conserved hypothetical protein.	59.0701	93.3958	7.02301	4.34615	0.118893	0.0465347	-3.07227	-4.42555	OK	OK	-3.07227	-4.42555
AFUB_099820	NA	conserved hypothetical protein.	7.54085	27.0223	1.49464	1.26564	0.198206	0.0468369	-2.33493	-4.41621	OK	OK	-2.33493	-4.41621
AFUB_076280	NA	small oligopeptide transporter, OPT family.	19.2759	65.4698	2.2872	3.06859	0.118656	0.0468703	-3.07514	-4.41518	OK	OK	-3.07514	-4.41518
AFUB_066700	NA	conserved hypothetical protein.	93.9559	117.66	11.4279	5.51681	0.12163	0.0468877	-3.03942	-4.41465	OK	OK	-3.03942	-4.41465
AFUB_081670	NA	2-haloalkanoic acid dehalogenase, putative.	3.19762	13.6363	0.471713	0.643266	0.14752	0.0471731	-2.76102	-4.40589	OK	OK	-2.76102	-4.40589
AFUB_058120	NA	alpha-1,2-mannosidase family protein.	9.6181	41.4954	1.73379	1.98679	0.180263	0.0478798	-2.47182	-4.38444	OK	OK	-2.47182	-4.38444
AFUB_043930	NA	hypothetical protein.	7.87266	29.3742	3.2501	1.41349	0.412834	0.0481201	-1.27637	-4.37722	OK	OK	-1.27637	-4.37722
AFUB_033900	NA	hypothetical protein.	409.216	1027.03	57.1087	49.5519	0.139556	0.0482478	-2.84108	-4.37339	OK	OK	-2.84108	-4.37339
AFUB_086350	NA	cytochrome P450 monooxygenase, putative.	14.5395	14.9365	0.836515	0.728716	0.057534	0.0487876	-4.11944	-4.35734	OK	OK	-4.11944	-4.35734
AFUB_090600	NA	pectin lyase B.	10.633	40.9616	3.67064	2.00449	0.345212	0.0489358	-1.53445	-4.35296	OK	OK	-1.53445	-4.35296
AFUB_079380	NA	hypothetical protein.	11.6383	61.913	6.31015	3.03289	0.542188	0.0489863	-0.883134	-4.35148	OK	OK	-0.883134	-4.35148
AFUB_069010	NA	conserved hypothetical protein.	0.532096	9.97298	0.150496	0.490703	0.282836	0.0492032	-1.82196	-4.3451	OK	OK	-1.82196	-4.3451
AFUB_097470	NA	conserved hypothetical protein.	0.584517	12.178	0.199866	0.599225	0.341934	0.0492055	-1.54821	-4.34504	OK	OK	-1.54821	-4.34504
AFUB_055440	NA	hypothetical protein.	21.2257	25.5207	2.73555	1.25661	0.128879	0.0492389	-2.95591	-4.34406	OK	OK	-2.95591	-4.34406
AFUB_081160	NA	MFS transporter, putative.	0.160132	2.96891	0.0400749	0.146334	0.250262	0.0492888	-1.99849	-4.3426	NOTEST	OK	NA	-4.3426
AFUB_083260	NA	C2H2 finger domain protein, putative.	21.6086	87.4969	4.21959	4.31877	0.195274	0.0493591	-2.35643	-4.34054	OK	OK	-2.35643	-4.34054
AFUB_048070	NA	beta-galactosidase, putative.	3.38585	10.0861	0.406193	0.498015	0.119968	0.0493764	-3.05928	-4.34004	OK	OK	-3.05928	-4.34004
AFUB_061820	NA	NmrA-like family protein.	0.289727	0.945336	0.207614	0.0467773	0.716585	0.0494822	-0.48079	-4.33695	NOTEST	OK	NA	-4.33695
AFUB_038090	NA	hypothetical protein.	4.2942	11.3816	1.18731	0.563586	0.276492	0.0495173	-1.85469	-4.33592	OK	OK	-1.85469	-4.33592
AFUB_051370	NA	conserved hypothetical protein.	83.2037	205.593	23.0304	10.2074	0.276795	0.0496486	-1.85311	-4.3321	OK	OK	-1.85311	-4.3321
AFUB_030180	NA	dihydrodipicolinate synthetase family protein.	0.418344	4.48484	0.0617395	0.224139	0.147581	0.049977	-2.76042	-4.32259	OK	OK	-2.76042	-4.32259
AFUB_000780	NA	FAD-dependent monooxygenase (PaxM), putative.	52.0422	94.1494	7.08667	4.70825	0.136172	0.0500083	-2.8765	-4.32169	OK	OK	-2.8765	-4.32169
AFUB_034230	NA	DUF895 domain membrane protein.	13.4428	65.886	5.20361	3.29617	0.387093	0.0500284	-1.36925	-4.32111	OK	OK	-1.36925	-4.32111
AFUB_086680	NA	C6 transcription factor, putative.	0.487918	1.87941	0.0351754	0.094571	0.0720929	0.0503195	-3.794	-4.31274	OK	OK	-3.794	-4.31274
AFUB_009660	NA	hypothetical protein.	5.59806	17.8424	0	0.903624	0	0.0506448	#NUM!	-4.30344	OK	OK	#NUM!	-4.30344
AFUB_085490	NA	integral membrane protein, putative.	1.00369	3.39804	0.124843	0.172377	0.124384	0.0507284	-3.00713	-4.30106	OK	OK	-3.00713	-4.30106
AFUB_081660	NA	chaperonin (GroES/Cpn10), putative.	1.26816	9.25716	0.269568	0.469652	0.212566	0.0507339	-2.23402	-4.30091	OK	OK	-2.23402	-4.30091
AFUB_071410	NA	hypothetical protein.	89.6353	120.185	12.9523	6.1046	0.1445	0.0507934	-2.79086	-4.29922	OK	OK	-2.79086	-4.29922
AFUB_078150	NA	bZIP transcription factor (Atf7), putative.	2.01174	3.07591	0.164925	0.156351	0.0819813	0.0508308	-3.60856	-4.29815	OK	OK	-3.60856	-4.29815
AFUB_070690	NA	conserved hypothetical protein.	19.3643	45.2225	3.36392	2.30294	0.173718	0.0509247	-2.52518	-4.29549	OK	OK	-2.52518	-4.29549
AFUB_006130	NA	hypothetical protein.	61.3979	110.219	24.3645	5.63925	0.39683	0.051164	-1.33341	-4.28873	OK	OK	-1.33341	-4.28873
AFUB_007320	NA	chorismate synthase.	471.626	1106.31	113.153	56.7284	0.239921	0.0512771	-2.05937	-4.28554	OK	OK	-2.05937	-4.28554
AFUB_071840	NA	UPF0075 domain protein.	4.05755	5.7941	0.701266	0.29733	0.17283	0.051316	-2.53258	-4.28445	OK	OK	-2.53258	-4.28445
AFUB_077770	NA	hypothetical protein.	0.772875	18.2089	0.0279678	0.934409	0.0361867	0.0513161	-4.7884	-4.28445	OK	OK	-4.7884	-4.28445
AFUB_092420	NA	class III aminotransferase, putative.	0.284423	0.528293	0.0296817	0.0271486	0.104358	0.0513893	-3.26039	-4.28239	NOTEST	OK	NA	-4.28239
AFUB_101310	NA	conserved hypothetical protein.	3.89975	12.4519	0.405927	0.645163	0.104091	0.0518124	-3.26409	-4.27056	OK	OK	-3.26409	-4.27056
AFUB_088070	NA	hypothetical protein.	0.817311	4.90541	1.01221	0.257576	1.23846	0.0525086	0.308552	-4.2513	OK	OK	0.308552	-4.2513
AFUB_056870	NA	CipC-like antibiotic response protein, putative.	484.524	4548.52	185.62	240.215	0.383098	0.0528117	-1.38422	-4.243	OK	OK	-1.38422	-4.243
AFUB_020310	NA	hypothetical protein.	1.48292	5.39617	0	0.285045	0	0.0528236	#NUM!	-4.24267	OK	OK	#NUM!	-4.24267
AFUB_045410	NA	isopropanol dehydrogenase, putative.	2.48549	9.79769	1.20887	0.521426	0.486371	0.0532193	-1.03987	-4.23191	OK	OK	-1.03987	-4.23191
AFUB_101320	NA	conserved hypothetical protein.	5.71963	24.2311	1.42339	1.29106	0.248861	0.0532811	-2.00659	-4.23023	OK	OK	-2.00659	-4.23023
AFUB_011180	NA	conserved hypothetical protein.	18.1823	219.63	5.30089	11.894	0.291541	0.0541547	-1.77823	-4.20677	OK	OK	-1.77823	-4.20677
AFUB_052300	NA	ferrooxidoreductase Fet3, putative.	108.345	352.563	15.131	19.1274	0.139656	0.0542524	-2.84005	-4.20417	OK	OK	-2.84005	-4.20417
AFUB_032500	NA	endonuclease/exonuclease/phosphatase family protein.	13.2692	47.5946	2.40919	2.61561	0.181563	0.054956	-2.46146	-4.18558	OK	OK	-2.46146	-4.18558
AFUB_076090	NA	fructosyl amine: oxygen oxidoreductase.	9.06826	24.7636	1.16882	1.3613	0.128891	0.0549718	-2.95577	-4.18516	OK	OK	-2.95577	-4.18516
AFUB_086360	NA	nonribosomal peptide synthase, putative.	0.741918	0.809326	0.0245405	0.0446315	0.0330771	0.0551465	-4.91802	-4.18059	OK	OK	-4.91802	-4.18059
AFUB_042020	NA	glutaminase GtaA.	10.8671	21.5123	0.811812	1.18739	0.0747036	0.0551959	-3.74268	-4.1793	OK	OK	-3.74268	-4.1793
AFUB_016930	NA	HET domain protein.	11.5456	54.1009	1.63929	2.99424	0.141984	0.0553455	-2.8162	-4.17539	OK	OK	-2.8162	-4.17539
AFUB_077320	NA	integral membrane channel protein, putative.	7.91234	65.292	2.69483	3.61439	0.340586	0.0553573	-1.55391	-4.17508	OK	OK	-1.55391	-4.17508
AFUB_031520	NA	TAM domain methyltransferase, putative.	22.9952	57.4392	2.08699	3.21303	0.0907576	0.0559379	-3.46184	-4.16003	OK	OK	-3.46184	-4.16003
AFUB_092010	NA	hypothetical protein.	6.21741	72.2313	2.33444	4.05344	0.375468	0.0561175	-1.41324	-4.15541	OK	OK	-1.41324	-4.15541
AFUB_063320	NA	flavin-binding monooxygenase, putative.	30.4768	77.7081	2.93758	4.38068	0.0963874	0.0563735	-3.37501	-4.14884	OK	OK	-3.37501	-4.14884
AFUB_037100	NA	ADP-ribosylation factor 6, putative.	347.818	998.141	119.359	56.5133	0.343165	0.0566186	-1.54303	-4.14258	OK	OK	-1.54303	-4.14258
AFUB_061590	NA	small oligopeptide transporter, OPT family.	33.0109	154.572	8.33699	8.78499	0.252553	0.0568343	-1.98534	-4.13709	OK	OK	-1.98534	-4.13709
AFUB_041760	NA	conserved hypothetical protein.	620.062	1895.63	60.009	108.173	0.096779	0.0570644	-3.36916	-4.13127	OK	OK	-3.36916	-4.13127
AFUB_042130	NA	DEAD/DEAH box helicase, putative.	4.03172	31.9586	0.368502	1.85108	0.0914007	0.0579212	-3.45165	-4.10977	OK	OK	-3.45165	-4.10977
AFUB_081030	NA	conserved hypothetical protein.	7.39619	30.729	2.19458	1.82506	0.296718	0.0593921	-1.75284	-4.07359	OK	OK	-1.75284	-4.07359
AFUB_001420	NA	NADPH oxidase (NoxA), putative.	12.5469	49.4122	3.50484	2.93524	0.279339	0.0594031	-1.83991	-4.07332	OK	OK	-1.83991	-4.07332
AFUB_087709	NA	hypothetical protein.	0.218682	4.25226	0	0.253475	0	0.0596095	#NUM!	-4.06831	NOTEST	OK	NA	-4.06831
AFUB_055810	NA	conserved hypothetical protein.	0.311719	1.18659	0.156786	0.071081	0.502972	0.0599036	-0.991449	-4.06121	NOTEST	OK	NA	-4.06121
AFUB_041890	NA	conserved hypothetical protein.	6.14186	40.4438	1.78041	2.44013	0.289881	0.0603338	-1.78647	-4.05089	OK	OK	-1.78647	-4.05089
AFUB_022720	NA	conserved hypothetical protein.	31.6375	181.714	2.27352	10.9845	0.0718616	0.0604494	-3.79864	-4.04813	OK	OK	-3.79864	-4.04813
AFUB_071600	NA	serine/threonine-protein kinase. similar to GB:CAC39299.1: SRPK1a protein kinase {Homo sapiens;}	681.11	1708.17	80.2657	103.782	0.117845	0.0607562	-3.08503	-4.04082	OK	OK	-3.08503	-4.04082
AFUB_049050	NA	conserved hypothetical protein.	8.04657	70.3253	0.885531	4.2765	0.110051	0.0608103	-3.18376	-4.03954	OK	OK	-3.18376	-4.03954
AFUB_044640	NA	transferase family protein.	146.972	862.327	2.12592	52.7237	0.0144648	0.0611412	-6.11131	-4.03171	OK	OK	-6.11131	-4.03171
AFUB_071240	NA	conserved hypothetical protein.	23.446	59.1419	2.7569	3.61839	0.117585	0.0611815	-3.08822	-4.03076	OK	OK	-3.08822	-4.03076
AFUB_097300	NA	fungal specific transcription factor, putative.	2.15211	4.56505	0.0384384	0.280315	0.0178608	0.0614046	-5.80706	-4.02551	OK	OK	-5.80706	-4.02551
AFUB_076150	NA	conserved hypothetical protein.	873.755	3397.83	218.975	208.694	0.250614	0.0614198	-1.99646	-4.02515	OK	OK	-1.99646	-4.02515
AFUB_079370	NA	hypothetical protein.	1.59171	5.99643	0	0.368593	0	0.0614687	#NUM!	-4.024	OK	OK	#NUM!	-4.024
AFUB_045420	NA	hypothetical protein.	2.90297	10.9442	0.953663	0.673125	0.328513	0.0615052	-1.60598	-4.02315	OK	OK	-1.60598	-4.02315
AFUB_091160	NA	phospholipase PldA, putative.	861.828	997.379	529.74	61.4811	0.61467	0.0616427	-0.702116	-4.01993	OK	OK	-0.702116	-4.01993
AFUB_091700	NA	transmembrane transporter, putative.	26.2874	97.6781	5.41478	6.03374	0.205984	0.0617717	-2.2794	-4.01691	OK	OK	-2.2794	-4.01691
AFUB_035480	NA	GTP cyclohydrolase I, putative.	3.45793	20.458	0.363747	1.27452	0.105192	0.0622993	-3.2489	-4.00464	OK	OK	-3.2489	-4.00464
AFUB_049180	NA	GABA permease, putative.	7.12559	12.5427	0.971565	0.783713	0.136349	0.0624836	-2.87463	-4.00038	OK	OK	-2.87463	-4.00038
AFUB_100860	NA	conserved hypothetical protein.	6.52926	32.9038	1.3534	2.05808	0.207282	0.0625484	-2.27033	-3.99888	OK	OK	-2.27033	-3.99888
AFUB_095010	NA	conserved hypothetical protein.	0.216098	3.7664	0	0.238087	0	0.0632134	#NUM!	-3.98363	NOTEST	OK	NA	-3.98363
AFUB_069960	NA	zinc knuckle transcription factor (CnjB), putative.	1.40176	6.26515	0.354327	0.396378	0.252773	0.0632671	-1.98409	-3.9824	OK	OK	-1.98409	-3.9824
AFUB_004650	NA	integral membrane protein, putative.	257.301	702.812	52.0631	45.1499	0.202343	0.0642418	-2.30512	-3.96034	OK	OK	-2.30512	-3.96034
AFUB_095910	NA	conserved hypothetical protein.	1.203	4.4467	0.0878912	0.286157	0.07306	0.0643527	-3.77477	-3.95786	OK	OK	-3.77477	-3.95786
AFUB_097990	NA	Pfs domain protein.	9.7974	48.4673	1.62498	3.12863	0.165858	0.0645514	-2.59198	-3.95341	OK	OK	-2.59198	-3.95341
AFUB_068140	NA	C2 domain protein.	49.2937	61.1897	52.3995	3.96301	1.06301	0.064766	0.0881498	-3.94862	OK	OK	0.0881498	-3.94862
AFUB_039710	NA	hypothetical protein.	0.0807796	1.39698	0.102283	0.0911086	1.2662	0.0652183	0.340503	-3.93858	NOTEST	OK	NA	-3.93858
AFUB_046590	NA	amino acid permease.	10.5726	14.4959	1.82445	0.947277	0.172564	0.0653479	-2.5348	-3.93571	OK	OK	-2.5348	-3.93571
AFUB_091880	NA	hypothetical protein.	1.45833	3.67721	0	0.241117	0	0.0655706	#NUM!	-3.93081	OK	OK	#NUM!	-3.93081
AFUB_048780	NA	conserved hypothetical protein.	1.04045	12.2458	0	0.804543	0	0.0656995	#NUM!	-3.92797	OK	OK	#NUM!	-3.92797
AFUB_044590	NA	conserved hypothetical protein.	54.7725	113.298	14.019	7.44725	0.25595	0.0657315	-1.96607	-3.92727	OK	OK	-1.96607	-3.92727
AFUB_101220	NA	nucleoside-diphosphate-sugar epimerases, putative.	27.6045	38.5501	10.2965	2.54474	0.373001	0.0660112	-1.42275	-3.92114	OK	OK	-1.42275	-3.92114
AFUB_062540	NA	cytochrome P450 oxygenase, putative.	61.1632	118.377	5.35299	7.88323	0.0875198	0.0665943	-3.51425	-3.90846	OK	OK	-3.51425	-3.90846
AFUB_081050	NA	UDP-glucose,sterol transferase, putative.	17.1065	59.8435	11.4133	3.99852	0.667191	0.0668163	-0.583829	-3.90366	OK	OK	-0.583829	-3.90366
AFUB_035030	NA	conserved hypothetical protein.	1.43097	6.05338	0.545641	0.405418	0.381308	0.0669738	-1.39097	-3.90026	OK	OK	-1.39097	-3.90026
AFUB_011710	NA	MFS peptide transporter, putative.	5.50454	53.4769	0.892326	3.58884	0.162107	0.0671101	-2.62498	-3.89733	OK	OK	-2.62498	-3.89733
AFUB_006230	NA	conserved hypothetical protein.	79.8494	318.819	26.2508	21.4341	0.328754	0.0672297	-1.60492	-3.89476	OK	OK	-1.60492	-3.89476
AFUB_079390	NA	hypothetical protein.	48.1353	240.266	28.7146	16.1642	0.596539	0.0672763	-0.745311	-3.89376	OK	OK	-0.745311	-3.89376
AFUB_092070	NA	acyl-CoA dehydrogenase, putative.	6.22275	23.409	1.28248	1.57636	0.206095	0.0673399	-2.27862	-3.89239	OK	OK	-2.27862	-3.89239
AFUB_042060	NA	conserved hypothetical protein.	201.196	956.494	56.2515	64.4269	0.279586	0.0673573	-1.83864	-3.89202	OK	OK	-1.83864	-3.89202
AFUB_033720	NA	catalase, putative.	1.62988	14.7533	0.130541	0.996863	0.0800924	0.0675688	-3.64219	-3.8875	OK	OK	-3.64219	-3.8875
AFUB_092000	NA	F-box domain protein.	4.40026	42.2119	1.49138	2.87685	0.33893	0.0681526	-1.56094	-3.87509	OK	OK	-1.56094	-3.87509
AFUB_079330	NA	toxin biosynthesis protein, putative.	2.49676	14.3636	0.422339	0.979198	0.169155	0.0681722	-2.56358	-3.87467	OK	OK	-2.56358	-3.87467
AFUB_018760	NA	conserved hypothetical protein.	3.40576	12.8963	0.73409	0.879398	0.215544	0.0681899	-2.21395	-3.8743	OK	OK	-2.21395	-3.8743
AFUB_058130	NA	hypothetical protein.	9.49421	33.217	2.04284	2.2915	0.215167	0.0689858	-2.21647	-3.85756	OK	OK	-2.21647	-3.85756
AFUB_096100	NA	MFS toxin efflux pump, putative.	159.639	230.037	19.3614	15.9255	0.121282	0.0692302	-3.04356	-3.85246	OK	OK	-3.04356	-3.85246
AFUB_001450	NA	Rho guanyl nucleotide exchange factor, putative.	1.24344	5.5807	1.04545	0.391172	0.840772	0.0700937	-0.250213	-3.83457	OK	OK	-0.250213	-3.83457
AFUB_037580	NA	Taz1-interacting factor 1 (TAF1), putative.	108.954	346.958	20.4428	24.332	0.187628	0.0701295	-2.41405	-3.83383	OK	OK	-2.41405	-3.83383
AFUB_081150	NA	hypothetical protein.	1.64496	26.7711	0.322696	1.87793	0.196173	0.0701477	-2.3498	-3.83346	OK	OK	-2.3498	-3.83346
AFUB_065360	NA	conserved hypothetical protein.	17.8514	84.3134	3.12591	5.91441	0.175107	0.0701479	-2.51369	-3.83346	OK	OK	-2.51369	-3.83346
AFUB_043950	NA	MFS transporter, putative.	0.0621312	1.50398	0.0385537	0.105611	0.620521	0.070221	-0.688449	-3.83195	NOTEST	OK	NA	-3.83195
AFUB_069950	NA	conserved hypothetical protein.	8.3535	20.3432	0.804551	1.43223	0.096313	0.0704034	-3.37613	-3.82821	OK	OK	-3.37613	-3.82821
AFUB_086170	NA	conserved hypothetical protein.	2.32458	2.07477	0.162624	0.14643	0.0699584	0.0705765	-3.83736	-3.82467	OK	OK	-3.83736	-3.82467
AFUB_057520	NA	peptidase, putative.	4.95126	16.1032	2.36338	1.1371	0.477329	0.0706133	-1.06694	-3.82392	OK	OK	-1.06694	-3.82392
AFUB_058740	NA	nucleosome remodeling complex ATPase subunit (Snf2h), putative.	3.67334	26.2351	1.62015	1.85837	0.441056	0.0708353	-1.18097	-3.81939	OK	OK	-1.18097	-3.81939
AFUB_040270	NA	conserved hypothetical protein.	89.1939	170.076	22.1103	12.0497	0.24789	0.0708489	-2.01223	-3.81911	OK	OK	-2.01223	-3.81911
AFUB_065350	NA	raffinose synthase protein Sip1, putative.	27.895	124.66	5.66209	8.85764	0.202979	0.0710544	-2.3006	-3.81493	OK	OK	-2.3006	-3.81493
AFUB_039970	NA	extracellular proline-rich protein.	92.993	333.666	21.9682	23.7417	0.236235	0.0711541	-2.08171	-3.81291	OK	OK	-2.08171	-3.81291
AFUB_001360	NA	conserved hypothetical protein.	20.611	264.676	1.79387	18.8578	0.0870346	0.0712486	-3.52227	-3.81099	OK	OK	-3.52227	-3.81099
AFUB_054050	NA	acyl-CoA dehydrogenase family protein.	69.5876	153.895	8.7791	10.9878	0.126159	0.071398	-2.98669	-3.80797	OK	OK	-2.98669	-3.80797
AFUB_015530	NA	extracellular cell wall glucanase Crf1/allergen Asp F9.	909.644	2832.15	91.2679	203.458	0.100334	0.0718387	-3.31712	-3.79909	OK	OK	-3.31712	-3.79909
AFUB_032210	NA	cyanate hydratase, putative.	193.029	681.813	44.2906	49.2732	0.22945	0.0722679	-2.12375	-3.7905	OK	OK	-2.12375	-3.7905
AFUB_042050	NA	hypothetical protein.	12.5688	73.5456	2.05892	5.32997	0.163812	0.0724716	-2.60989	-3.78644	OK	OK	-2.60989	-3.78644
AFUB_070830	NA	extracellular polygalacturonase, putative.	0.845356	2.63744	0.294025	0.192209	0.347812	0.0728771	-1.52362	-3.77839	OK	OK	-1.52362	-3.77839
AFUB_085960	NA	cell surface protein Mas1, putative.	10.6248	22.1866	1.11598	1.62229	0.105035	0.0731203	-3.25105	-3.77358	OK	OK	-3.25105	-3.77358
AFUB_020740	NA	hypothetical protein.	9.42557	111.589	7.17626	8.30446	0.761361	0.0744201	-0.393348	-3.74816	OK	OK	-0.393348	-3.74816
AFUB_058110	NA	hypothetical protein.	9.96388	42.4383	2.46685	3.17935	0.247579	0.074917	-2.01404	-3.73856	OK	OK	-2.01404	-3.73856
AFUB_101740	NA	conserved hypothetical protein.	3.21391	10.4041	0.299747	0.781441	0.0932655	0.0751089	-3.42251	-3.73487	OK	OK	-3.42251	-3.73487
AFUB_000920	NA	hypothetical protein.	7.27864	21.5739	1.17899	1.62075	0.161979	0.0751255	-2.62612	-3.73455	OK	OK	-2.62612	-3.73455
AFUB_034220	NA	conserved hypothetical protein.	0.910786	6.90268	0.152352	0.520686	0.167275	0.0754324	-2.5797	-3.72867	OK	OK	-2.5797	-3.72867
AFUB_031140	NA	TPR domain protein.	151.973	410.371	13.8177	30.9733	0.0909221	0.0754763	-3.45923	-3.72783	OK	OK	-3.45923	-3.72783
AFUB_027540	NA	conserved hypothetical protein.	128.828	378.696	20.271	28.5969	0.157349	0.0755141	-2.66796	-3.72711	OK	OK	-2.66796	-3.72711
AFUB_064960	NA	endoglucanase, putative.	1.28837	5.93363	0.275071	0.448446	0.213503	0.075577	-2.22767	-3.72591	OK	OK	-2.22767	-3.72591
AFUB_097290	NA	isoflavone reductase family protein.	5.08217	10.8494	0.389803	0.821943	0.0767001	0.0757593	-3.70463	-3.72243	OK	OK	-3.70463	-3.72243
AFUB_081810	NA	RTA1 domain protein, putative.	2.16043	6.78164	0.212766	0.514606	0.0984832	0.0758822	-3.34398	-3.72009	OK	OK	-3.34398	-3.72009
AFUB_045580	NA	C6 transcription factor, putative.	0.613544	3.89606	0.022983	0.298615	0.0374594	0.0766454	-4.73853	-3.70566	OK	OK	-4.73853	-3.70566
AFUB_049070	NA	NPP1 domain protein, putative.	24.9274	199.806	3.49077	15.4682	0.140037	0.0774161	-2.83612	-3.69122	OK	OK	-2.83612	-3.69122
AFUB_072940	NA	SAM and PH domain protein. similar to protein implicated in polar growth, functionally redundant with Boi1p; interacts with bud-emergence protein Bem1p; contains an SH3 (src homology 3) domain and a PH (pleckstrin homology) domain; Boi2p (GI:6320960) [Saccharomyces cerevisiae] PMID: 8666671	4.68968	14.2399	3.48475	1.10423	0.743068	0.0775448	-0.428434	-3.68883	OK	OK	-0.428434	-3.68883
AFUB_091710	NA	plasma membrane protein Pth11-like, putative.	8.87839	25.0661	2.05053	1.94953	0.230957	0.0777756	-2.1143	-3.68454	OK	OK	-2.1143	-3.68454
AFUB_063660	NA	hypothetical protein.	33.9796	66.7668	6.43319	5.21037	0.189325	0.0780383	-2.40106	-3.67967	OK	OK	-2.40106	-3.67967
AFUB_044660	NA	pyridine nucleotide-disulfide oxidoreductase, putative.	17.1708	134.27	0.905879	10.5101	0.0527569	0.0782759	-4.2445	-3.67529	OK	OK	-4.2445	-3.67529
AFUB_057140	NA	conserved hypothetical protein.	0.0357674	0.531872	0	0.0418941	0	0.0787673	#NUM!	-3.66626	NOTEST	OK	NA	-3.66626
AFUB_048400	NA	hypothetical protein.	0.5764	2.74409	0.0136684	0.216214	0.0237134	0.0787926	-5.39815	-3.6658	OK	OK	-5.39815	-3.6658
AFUB_033180	NA	flavin-binding monooxygenase, putative.	0.821153	5.24033	0.243522	0.414278	0.296561	0.0790557	-1.7536	-3.66099	OK	OK	-1.7536	-3.66099
AFUB_000430	NA	conserved hypothetical protein.	46.1705	289.752	11.9578	22.9458	0.258992	0.0791912	-1.94902	-3.65852	OK	OK	-1.94902	-3.65852
AFUB_089540	NA	conserved hypothetical protein.	3.48096	15.6656	0.782899	1.25276	0.224909	0.0799688	-2.15259	-3.64442	OK	OK	-2.15259	-3.64442
AFUB_046600	NA	F-box domain protein.	1.76436	6.32939	0.631855	0.508324	0.358121	0.0803117	-1.48148	-3.63825	OK	OK	-1.48148	-3.63825
AFUB_004980	NA	hypothetical protein.	122.223	277.07	20.0433	22.2639	0.16399	0.0803548	-2.60832	-3.63747	OK	OK	-2.60832	-3.63747
AFUB_000060	NA	RTM1-like protein, putative. similar to SP:P40113: RTM1 protein. {Saccharomyces cerevisiae;} PMID: 7672593	0.0526903	0.739101	0	0.0595009	0	0.0805044	#NUM!	-3.63479	NOTEST	OK	NA	-3.63479
AFUB_068500	NA	C2H2 finger domain protein, putative.	21.716	54.9999	13.1879	4.44454	0.60729	0.08081	-0.719544	-3.62932	OK	OK	-0.719544	-3.62932
AFUB_062490	NA	replication factor C subunit.	1.52251	9.27536	0.621988	0.751365	0.408528	0.0810066	-1.29149	-3.62582	OK	OK	-1.29149	-3.62582
AFUB_002610	NA	conserved hypothetical protein.	1.59858	6.04568	0.529751	0.491083	0.331388	0.0812287	-1.5934	-3.62187	OK	OK	-1.5934	-3.62187
AFUB_101150	NA	integral membrane protein.	24.9351	63.8282	7.07889	5.19314	0.283893	0.0813612	-1.81658	-3.61951	OK	OK	-1.81658	-3.61951
AFUB_024820	NA	MFS transporter, putative.	3.35831	14.0381	0.613856	1.14913	0.182787	0.0818579	-2.45176	-3.61073	OK	OK	-2.45176	-3.61073
AFUB_033240	NA	pigment biosynthesis protein Ayg1.	0.280807	0.763365	0.0711815	0.0627037	0.253489	0.0821412	-1.98	-3.60575	NOTEST	OK	NA	-3.60575
AFUB_052290	NA	L-PSP endoribonuclease family protein (Brt1), putative.	21.6632	60.5192	7.12506	4.97324	0.328902	0.0821762	-1.60427	-3.60513	OK	OK	-1.60427	-3.60513
AFUB_017830	NA	oxidoreductase, 2OG-Fe(II) oxygenase family, putative.	10.4947	44.9257	3.42687	3.70027	0.326533	0.0823642	-1.6147	-3.60184	OK	OK	-1.6147	-3.60184
AFUB_044650	NA	67 kDa myosin-cross-reactive antigen family protein.	127.947	691.372	2.0565	57.0845	0.0160731	0.082567	-5.95921	-3.59829	OK	OK	-5.95921	-3.59829
AFUB_063650	NA	Ras guanine-nucleotide exchange protein, putative.	9.93142	21.1191	2.37274	1.74389	0.238912	0.0825741	-2.06545	-3.59817	OK	OK	-2.06545	-3.59817
AFUB_023720	NA	L-ornithine N5-oxygenase SidA.	401.439	260.114	35.1213	21.4878	0.0874885	0.0826092	-3.51476	-3.59755	OK	OK	-3.51476	-3.59755
AFUB_033730	NA	tryptophan dimethylallyltransferase FgaPT2. identical to tryptophan dimethylallyltransferase (GI:59806087) [Aspergillus fumigatus]	0.125265	4.46633	0.0622867	0.369248	0.497239	0.0826737	-1.00799	-3.59643	NOTEST	OK	NA	-3.59643
AFUB_000790	NA	integral membrane protein.	22.423	43.9466	4.31112	3.64972	0.192263	0.083049	-2.37884	-3.58989	OK	OK	-2.37884	-3.58989
AFUB_061500	NA	hypothetical protein.	0.609889	2.3181	0.127657	0.192887	0.209312	0.0832091	-2.25627	-3.58711	OK	OK	-2.25627	-3.58711
AFUB_048790	NA	ABC multidrug transporter, putative.	0.677885	2.68903	0.107835	0.224118	0.159076	0.0833453	-2.65222	-3.58476	OK	OK	-2.65222	-3.58476
AFUB_039510	NA	hypothetical protein.	14.8174	72.1812	5.74393	6.07225	0.387648	0.0841251	-1.36718	-3.57132	OK	OK	-1.36718	-3.57132
AFUB_045560	NA	MFS transporter, putative.	0.0209349	0.553807	0	0.0469503	0	0.0847774	#NUM!	-3.56018	NOTEST	OK	NA	-3.56018
AFUB_016410	NA	UDP-glucose dehydrogenase.	9.09856	28.3073	2.81465	2.40281	0.309351	0.0848831	-1.69268	-3.55838	OK	OK	-1.69268	-3.55838
AFUB_065260	NA	hypothetical protein.	0.697786	4.62576	0	0.396314	0	0.0856754	#NUM!	-3.54497	OK	OK	#NUM!	-3.54497
AFUB_054540	NA	conserved hypothetical protein.	3.73397	8.26632	1.39358	0.708744	0.373217	0.0857388	-1.42191	-3.54391	OK	OK	-1.42191	-3.54391
AFUB_060280	NA	CorA family metal ion transporter, putative.	39.4492	87.6434	13.4492	7.54643	0.340925	0.0861038	-1.55248	-3.53778	OK	OK	-1.55248	-3.53778
AFUB_049570	NA	UPF0075 domain protein.	5.83927	32.0357	2.14482	2.75968	0.36731	0.0861439	-1.44493	-3.53711	OK	OK	-1.44493	-3.53711
AFUB_081690	NA	FAD dependent oxidoreductase superfamily.	51.0926	174.786	12.1163	15.0694	0.237144	0.0862163	-2.07617	-3.5359	OK	OK	-2.07617	-3.5359
AFUB_017880	NA	pectate lyase, putative.	0.881801	4.17755	0.44095	0.360884	0.500056	0.0863865	-0.999838	-3.53305	OK	OK	-0.999838	-3.53305
AFUB_043980	NA	cytochrome P450 monooxygenase, putative.	1.89236	7.25422	0.391142	0.627048	0.206695	0.0864391	-2.27442	-3.53217	OK	OK	-2.27442	-3.53217
AFUB_001000	NA	conserved hypothetical protein.	1.15599	3.32851	0.530878	0.289065	0.459241	0.0868452	-1.12268	-3.52541	OK	OK	-1.12268	-3.52541
AFUB_000930	NA	integral membrane protein Pth11-like, putative.	36.2339	83.7132	7.74662	7.31666	0.213795	0.0874015	-2.2257	-3.5162	OK	OK	-2.2257	-3.5162
AFUB_078230	NA	isochorismatase family hydrolase, putative.	3283.59	12417.2	519.041	1089.33	0.158071	0.0877275	-2.66135	-3.51083	OK	OK	-2.66135	-3.51083
AFUB_065440	NA	aspartyl-tRNA synthetase, putative.	40.3824	89.8501	9.72979	7.8828	0.240941	0.0877328	-2.05325	-3.51074	OK	OK	-2.05325	-3.51074
AFUB_075630	NA	conserved hypothetical protein.	10.8769	37.7418	2.47999	3.32904	0.228005	0.0882056	-2.13286	-3.50299	OK	OK	-2.13286	-3.50299
AFUB_085300	NA	ferric-chelate reductase (Fre2), putative.	0.0742742	0.957656	0.0463872	0.0844918	0.62454	0.0882277	-0.679134	-3.50262	NOTEST	OK	NA	-3.50262
AFUB_091960	NA	pectate lyase, putative.	0.857608	3.71231	0.143947	0.327546	0.167847	0.0882324	-2.57478	-3.50255	OK	OK	-2.57478	-3.50255
AFUB_045930	NA	ubiE/COQ5 methyltransferase, putative.	8.11895	19.3495	1.58246	1.70858	0.194909	0.088301	-2.35912	-3.50143	OK	OK	-2.35912	-3.50143
AFUB_100870	NA	hypothetical protein.	6.54846	34.9532	1.1073	3.0933	0.169093	0.0884983	-2.56411	-3.49821	OK	OK	-2.56411	-3.49821
AFUB_092020	NA	cell wall organization protein/glutathione transferase (Gto3), putative.	3.88695	9.27596	1.46312	0.821236	0.376419	0.0885338	-1.40959	-3.49763	OK	OK	-1.40959	-3.49763
AFUB_062180	NA	MFS transporter, putative.	3.75233	19.0731	2.11399	1.6994	0.563381	0.0890993	-0.827818	-3.48844	OK	OK	-0.827818	-3.48844
AFUB_039520	NA	conserved hypothetical protein.	19.5886	88.6907	4.32939	7.90664	0.221016	0.0891485	-2.17778	-3.48765	OK	OK	-2.17778	-3.48765
AFUB_073010	NA	cellobiohydrolase D.	6.57476	33.2794	1.40217	2.98093	0.213266	0.0895728	-2.22928	-3.4808	OK	OK	-2.22928	-3.4808
AFUB_016770	NA	conserved hypothetical protein.	35.2245	85.5427	8.19441	7.68261	0.232634	0.0898102	-2.10387	-3.47698	OK	OK	-2.10387	-3.47698
AFUB_078200	NA	hypothetical protein.	7.64445	31.2685	2.18471	2.83339	0.28579	0.0906148	-1.80697	-3.46411	OK	OK	-1.80697	-3.46411
AFUB_065780	NA	dihydrodipicolinate synthetase family protein.	3.40291	13.5382	0.450366	1.22846	0.132347	0.0907403	-2.9176	-3.46211	OK	OK	-2.9176	-3.46211
AFUB_017790	NA	alpha-amylase, putative.	4.55775	49.842	0.410314	4.59516	0.0900256	0.0921945	-3.47352	-3.43917	OK	OK	-3.47352	-3.43917
AFUB_086310	NA	phytanoyl-CoA dioxygenase family protein.	15.1757	17.1676	3.1121	1.58551	0.205071	0.0923548	-2.2858	-3.43667	OK	OK	-2.2858	-3.43667
AFUB_100950	NA	hypothetical protein.	2.19235	7.08294	0.720248	0.654742	0.328528	0.0924393	-1.60591	-3.43535	OK	OK	-1.60591	-3.43535
AFUB_061060	NA	peptidyl-prolyl cis-trans isomerase, putative.	28.7643	59.6032	4.58087	5.54438	0.159255	0.0930215	-2.65059	-3.42629	OK	OK	-2.65059	-3.42629
AFUB_090230	NA	FAD dependent sulfhydryl oxidase Erv2, putative.	287.113	767.942	59.7153	71.4432	0.207985	0.093032	-2.26545	-3.42613	OK	OK	-2.26545	-3.42613
AFUB_014740	NA	hypothetical protein.	5.10643	11.2548	0.78285	1.04943	0.153307	0.0932429	-2.70551	-3.42286	OK	OK	-2.70551	-3.42286
AFUB_101230	NA	aquaglyceroporin, putative. contains MIP domain similar to YFL054C (GI:836701) [Saccharomyces cerevisiae] similar to FPS1 (GI:3704) [Saccharomyces cerevisiae]	1.1092	1.42253	1.40534	0.132701	1.26699	0.0932852	0.3414	-3.42221	OK	OK	0.3414	-3.42221
AFUB_036410	NA	conserved hypothetical protein. frameshift	21.0294	33.5586	24.6552	3.15511	1.17242	0.0940179	0.229484	-3.41092	OK	OK	0.229484	-3.41092
AFUB_047120	NA	acetyltransferase, GNAT family family.	36.1117	98.1068	8.2841	9.27124	0.229402	0.0945015	-2.12405	-3.40352	OK	OK	-2.12405	-3.40352
AFUB_082790	NA	conserved hypothetical protein.	7.65179	19.1079	2.36159	1.80618	0.308632	0.0945253	-1.69604	-3.40316	OK	OK	-1.69604	-3.40316
AFUB_073660	NA	chromosomal organization and DNA repair protein Mms21, putative.	37.4101	137.31	12.5326	12.9942	0.335006	0.094634	-1.57774	-3.4015	OK	OK	-1.57774	-3.4015
AFUB_028320	NA	conserved hypothetical protein.	7.91118	154.136	1.18303	14.663	0.149539	0.0951303	-2.74141	-3.39395	OK	OK	-2.74141	-3.39395
AFUB_075920	NA	hypothetical protein.	0.525955	5.86509	0.466853	0.559027	0.887629	0.0953143	-0.171971	-3.39116	OK	OK	-0.171971	-3.39116
AFUB_080290	NA	hypothetical protein.	1.33716	7.16856	0.185683	0.683977	0.138864	0.0954134	-2.84826	-3.38966	OK	OK	-2.84826	-3.38966
AFUB_010640	NA	hypothetical protein.	25.1206	66.9174	4.69748	6.4032	0.186997	0.0956881	-2.41891	-3.38552	OK	OK	-2.41891	-3.38552
AFUB_096360	NA	haemolysin-III family protein.	2.13674	12.6059	0.33444	1.20738	0.156519	0.095779	-2.67559	-3.38415	OK	OK	-2.67559	-3.38415
AFUB_000950	NA	MFS multidrug transporter, putative.	6.63774	23.6337	2.08264	2.2645	0.313757	0.0958166	-1.67228	-3.38358	OK	OK	-1.67228	-3.38358
AFUB_082780	NA	oligopeptidase family protein.	57.1568	112.064	19.6967	10.7676	0.344608	0.0960844	-1.53697	-3.37955	OK	OK	-1.53697	-3.37955
AFUB_022420	NA	Dishevelled, Egl-10, and Pleckstrin domain protein.	30.9908	113.999	11.8591	10.9545	0.382665	0.0960929	-1.38585	-3.37943	OK	OK	-1.38585	-3.37943
AFUB_035410	NA	conserved hypothetical protein.	1.82898	10.6643	0.386364	1.02573	0.211246	0.0961835	-2.24301	-3.37807	OK	OK	-2.24301	-3.37807
AFUB_022250	NA	conserved hypothetical protein.	13.152	26.8118	4.32878	2.58471	0.329135	0.096402	-1.60325	-3.37479	OK	OK	-1.60325	-3.37479
AFUB_051360	NA	MFS sugar transporter, putative.	107.965	397.488	71.9309	38.3613	0.666243	0.0965093	-0.58588	-3.37319	OK	OK	-0.58588	-3.37319
AFUB_085060	NA	oxidoreductase, short chain dehydrogenase/reductase family.	0.347371	1.17475	0	0.113383	0	0.0965167	#NUM!	-3.37308	NOTEST	OK	NA	-3.37308
AFUB_024800	NA	dihydrofolate reductase, putative.	87.3242	352.855	31.6324	34.074	0.362241	0.0965666	-1.46498	-3.37233	OK	OK	-1.46498	-3.37233
AFUB_080280	NA	hypothetical protein.	0.367111	3.39834	0.184605	0.330279	0.502859	0.0971883	-0.991775	-3.36307	NOTEST	OK	NA	-3.36307
AFUB_086020	NA	methyltransferase SirN-like, putative.	8.45783	5.09078	0.370587	0.49845	0.0438158	0.0979123	-4.5124	-3.35237	OK	OK	-4.5124	-3.35237
AFUB_081550	NA	conserved hypothetical protein.	7.56777	31.2452	4.78722	3.05959	0.63258	0.0979219	-0.66068	-3.35222	OK	OK	-0.66068	-3.35222
AFUB_029580	NA	hypothetical protein.	2.02926	10.6155	0.947298	1.04084	0.466819	0.0980491	-1.09906	-3.35035	OK	OK	-1.09906	-3.35035
AFUB_028530	NA	PtaB protein, putative.	220.601	575.428	64.0269	56.4331	0.290238	0.0980715	-1.78469	-3.35002	OK	OK	-1.78469	-3.35002
AFUB_084110	NA	conserved hypothetical protein.	112.673	151.667	75.8731	14.8889	0.673392	0.0981684	-0.570481	-3.3486	OK	OK	-0.570481	-3.3486
AFUB_025510	NA	aspartate transaminase, putative.	793.879	2106.51	173.856	207.538	0.218996	0.0985222	-2.19103	-3.34341	OK	OK	-2.19103	-3.34341
AFUB_071220	NA	glycosyl transferase, putative.	1.8358	6.30298	0.595388	0.621332	0.324321	0.0985775	-1.62451	-3.3426	OK	OK	-1.62451	-3.3426
AFUB_051750	NA	pyruvate dehydrogenase kinase, putative.	747.156	1151.01	109.35	113.661	0.146355	0.0987489	-2.77246	-3.34009	OK	OK	-2.77246	-3.34009
AFUB_074470	NA	cell wall glucanase, putative.	15.7716	15.1226	25.6028	1.49613	1.62335	0.0989334	0.698973	-3.3374	OK	OK	0.698973	-3.3374
AFUB_037550	NA	conserved hypothetical protein.	15.2728	64.8146	2.52975	6.41234	0.165638	0.0989336	-2.5939	-3.3374	OK	OK	-2.5939	-3.3374
AFUB_001910	NA	hypothetical protein.	36.5771	40.2846	16.9543	3.99109	0.463522	0.0990724	-1.10929	-3.33537	OK	OK	-1.10929	-3.33537
AFUB_094820	NA	ABC multidrug transporter, putative.	15.9394	52.129	2.70742	5.18048	0.169857	0.0993781	-2.55761	-3.33093	OK	OK	-2.55761	-3.33093
AFUB_092430	NA	phosphoserine phosphatase, putative.	1.76649	1.9323	0.565134	0.192252	0.319919	0.0994939	-1.64422	-3.32925	OK	OK	-1.64422	-3.32925
AFUB_033880	NA	short chain dehydrogenase family protein, putative.	0.484145	2.07223	0.150579	0.20618	0.31102	0.0994967	-1.68492	-3.32921	NOTEST	OK	NA	-3.32921
AFUB_049450	NA	conserved hypothetical protein.	2.53093	2.01263	0.228079	0.200518	0.0901167	0.0996298	-3.47206	-3.32728	OK	OK	-3.47206	-3.32728
AFUB_019340	NA	conserved hypothetical protein.	8.78441	65.965	1.47071	6.579	0.167423	0.0997347	-2.57843	-3.32576	OK	OK	-2.57843	-3.32576
AFUB_030100	NA	oxidoreductase, FAD-binding, putative.	0.193857	3.58793	0	0.358886	0	0.100026	#NUM!	-3.32155	NOTEST	OK	NA	-3.32155
AFUB_095040	NA	aspartic endopeptidase (AP1), putative.	0.363743	2.98126	0.215032	0.298341	0.591165	0.100072	-0.758368	-3.32089	NOTEST	OK	NA	-3.32089
AFUB_072480	NA	SNF2 family helicase/ATPase, putative.	5.58812	43.5105	4.45029	4.35691	0.796384	0.100135	-0.328464	-3.31999	OK	OK	-0.328464	-3.31999
AFUB_041040	NA	GMC oxidoreductase, putative.	0.639004	7.20801	0.444122	0.72215	0.695022	0.100187	-0.524869	-3.31923	OK	OK	-0.524869	-3.31923
AFUB_086340	NA	O-methyltransferase, putative.	39.2859	30.334	3.97697	3.04002	0.101231	0.100218	-3.30427	-3.31878	OK	OK	-3.30427	-3.31878
AFUB_007900	NA	cell polarity protein (Alp11), putative.	44.2129	98.4487	14.2488	9.86768	0.322277	0.100232	-1.63363	-3.31859	OK	OK	-1.63363	-3.31859
AFUB_077680	NA	hypothetical protein.	0.279757	0.629176	0	0.0630739	0	0.100248	#NUM!	-3.31835	NOTEST	OK	NA	-3.31835
AFUB_045920	NA	hypothetical protein.	11.1531	20.7485	1.99429	2.09013	0.17881	0.100736	-2.4835	-3.31134	OK	OK	-2.4835	-3.31134
AFUB_070550	NA	PE repeat family protein.	31.7839	75.6551	33.7006	7.63422	1.0603	0.100908	0.0844781	-3.30888	OK	OK	0.0844781	-3.30888
AFUB_031590	NA	hypothetical protein.	31.6795	89.0812	6.90657	8.99347	0.218014	0.100958	-2.19751	-3.30817	OK	OK	-2.19751	-3.30817
AFUB_031180	NA	conserved hypothetical protein.	14.036	44.5546	4.78406	4.49831	0.340842	0.100962	-1.55282	-3.30812	OK	OK	-1.55282	-3.30812
AFUB_043990	NA	cytochrome b5 reductase, putative.	0.61949	2.13695	0.209727	0.216395	0.338548	0.101263	-1.56257	-3.30381	OK	OK	-1.56257	-3.30381
AFUB_046460	NA	zinc-containing alcohol dehydrogenase, putative.	3.10735	4.55629	0.442119	0.465652	0.142282	0.1022	-2.81318	-3.29054	OK	OK	-2.81318	-3.29054
AFUB_012840	NA	MFS transporter, putative.	9.15451	21.9527	6.70302	2.24624	0.73221	0.102322	-0.449671	-3.28881	OK	OK	-0.449671	-3.28881
AFUB_100790	NA	WD40 repeat protein.	0.146621	0.922702	0.0786204	0.0949313	0.536215	0.102884	-0.899116	-3.28091	NOTEST	OK	NA	-3.28091
AFUB_021530	NA	hypothetical protein.	4.44049	19.3883	2.59227	1.99587	0.58378	0.102942	-0.776503	-3.2801	OK	OK	-0.776503	-3.2801
AFUB_030080	NA	oxidoreductase, short-chain dehydrogenase/reductase family.	63.5169	256.692	14.3883	26.4475	0.226527	0.103032	-2.14224	-3.27884	OK	OK	-2.14224	-3.27884
AFUB_082850	NA	3-hydroxyanthranilate 3,4-dioxygenase.	433.104	1618.77	95.1478	166.955	0.219688	0.103137	-2.18647	-3.27737	OK	OK	-2.18647	-3.27737
AFUB_055710	NA	cell wall protein, putative.	10.4328	19.1709	3.95633	1.98119	0.37922	0.103344	-1.39889	-3.27448	OK	OK	-1.39889	-3.27448
AFUB_007740	NA	conserved hypothetical protein.	309.691	527.903	71.1707	54.6204	0.229812	0.103467	-2.12147	-3.27276	OK	OK	-2.12147	-3.27276
AFUB_029730	NA	sulfur metabolite repression control protein SconB, putative.	332.114	925.017	69.6564	96.6077	0.209736	0.104439	-2.25335	-3.25927	OK	OK	-2.25335	-3.25927
AFUB_071480	NA	hypothetical protein.	24.4216	72.4297	5.06256	7.57815	0.207298	0.104628	-2.27022	-3.25666	OK	OK	-2.27022	-3.25666
AFUB_069660	NA	tRNA (adenine-N(1)-)-methyltransferase.	4.01474	13.4736	1.47857	1.41026	0.368285	0.104668	-1.4411	-3.2561	OK	OK	-1.4411	-3.2561
AFUB_049150	NA	CRAL/TRIO domain protein.	17.8395	39.677	5.29039	4.16969	0.296555	0.105091	-1.75363	-3.25029	OK	OK	-1.75363	-3.25029
AFUB_035470	NA	oxidoreductase, 2OG-Fe(II) oxygenase family, putative.	2.20705	6.04295	0.0507656	0.635688	0.0230016	0.105195	-5.44212	-3.24886	OK	OK	-5.44212	-3.24886
AFUB_079830	NA	conserved hypothetical protein.	0.307794	0.743131	0.170069	0.078312	0.552542	0.105381	-0.855845	-3.24631	NOTEST	OK	NA	-3.24631
AFUB_092400	NA	galactose oxidase, putative.	7.27989	20.2334	0.967676	2.13767	0.132925	0.105651	-2.91132	-3.24263	OK	OK	-2.91132	-3.24263
AFUB_022150	NA	conserved hypothetical protein.	12.2124	22.2337	4.4424	2.35172	0.363761	0.105773	-1.45894	-3.24096	OK	OK	-1.45894	-3.24096
AFUB_060440	NA	metallo-beta-lactamase family protein.	53.8811	118.358	15.7934	12.5922	0.293116	0.106391	-1.77046	-3.23255	OK	OK	-1.77046	-3.23255
AFUB_033530	NA	conserved hypothetical protein.	4.93563	67.9815	1.3563	7.23263	0.274798	0.106391	-1.86356	-3.23255	OK	OK	-1.86356	-3.23255
AFUB_056670	NA	neutral amino acid permease, putative.	0	1.04863	0.184378	0.112303	#DIV/0!	0.107095	#DIV/0!	-3.22304	NOTEST	OK	NA	-3.22304
AFUB_062190	NA	beta-lactamase, putative.	27.3432	98.4228	3.98093	10.5473	0.145591	0.107163	-2.78	-3.22212	OK	OK	-2.78	-3.22212
AFUB_067240	NA	C6 finger domain protein, putative.	31.3381	143.449	3.22677	15.4443	0.102966	0.107664	-3.27976	-3.21539	OK	OK	-3.27976	-3.21539
AFUB_046520	NA	conserved hypothetical protein.	296.811	837.429	66.0879	90.3234	0.22266	0.107858	-2.16709	-3.2128	OK	OK	-2.16709	-3.2128
AFUB_065370	NA	YeeE/YedE family integral membrane protein.	4.17498	18.3117	2.41563	1.97722	0.578597	0.107976	-0.78937	-3.21122	OK	OK	-0.78937	-3.21122
AFUB_069630	NA	conserved hypothetical protein.	162.556	461.523	42.9189	49.9323	0.264025	0.10819	-1.92125	-3.20836	OK	OK	-1.92125	-3.20836
AFUB_025940	NA	adhesin, putative.	0.983735	8.84415	2.38589	0.957644	2.42534	0.10828	1.27819	-3.20716	OK	OK	1.27819	-3.20716
AFUB_046070	NA	conserved hypothetical protein.	0.850248	1.86852	0.2204	0.2031	0.259218	0.108696	-1.94776	-3.20163	OK	OK	-1.94776	-3.20163
AFUB_013170	NA	conserved hypothetical protein.	6.77838	23.881	3.0526	2.60704	0.450344	0.109168	-1.1509	-3.19538	OK	OK	-1.1509	-3.19538
AFUB_059080	NA	conserved hypothetical protein.	3.21073	12.2169	1.25484	1.33843	0.390827	0.109556	-1.3554	-3.19026	OK	OK	-1.3554	-3.19026
AFUB_101300	NA	conserved hypothetical protein.	3.38648	9.55645	1.74824	1.04773	0.516241	0.109636	-0.953883	-3.18921	OK	OK	-0.953883	-3.18921
AFUB_070210	NA	HAD superfamily hydrolase, putative.	142.667	412.648	30.1805	45.2854	0.211545	0.109743	-2.24096	-3.18779	OK	OK	-2.24096	-3.18779
AFUB_025980	NA	conserved hypothetical protein.	65.7786	116.774	37.8015	12.8665	0.574678	0.110183	-0.799175	-3.18203	OK	OK	-0.799175	-3.18203
AFUB_081630	NA	pectate lyase, putative.	4.63735	2.58865	0	0.286693	0	0.11075	#NUM!	-3.17462	OK	OK	#NUM!	-3.17462
AFUB_075640	NA	zinc alcohol dehydrogenase, putative.	33.4056	149.282	9.97886	16.5462	0.298718	0.110839	-1.74314	-3.17347	OK	OK	-1.74314	-3.17347
AFUB_025160	NA	conserved hypothetical protein.	3.53086	8.00457	1.43644	0.887575	0.406824	0.110884	-1.29752	-3.17288	OK	OK	-1.29752	-3.17288
AFUB_066370	NA	conserved hypothetical protein.	751.389	3844.08	180.371	426.497	0.24005	0.110949	-2.05859	-3.17203	OK	OK	-2.05859	-3.17203
AFUB_065450	NA	heme a biosynthesis protein, putative.	109.688	186.851	30.4737	20.7732	0.277822	0.111175	-1.84777	-3.16909	OK	OK	-1.84777	-3.16909
AFUB_088280	NA	conserved hypothetical protein. frameshift	45.2803	191.915	16.6165	21.3472	0.36697	0.111233	-1.44627	-3.16835	OK	OK	-1.44627	-3.16835
AFUB_068510	NA	hypothetical protein.	1.28398	2.03604	0.615457	0.226788	0.479335	0.111387	-1.06089	-3.16635	OK	OK	-1.06089	-3.16635
AFUB_055720	NA	conserved hypothetical protein.	55.0657	109.205	23.8982	12.2132	0.433994	0.111837	-1.20425	-3.16053	OK	OK	-1.20425	-3.16053
AFUB_092190	NA	integral membrane protein Pth11-like, putative.	162.601	192.347	22.8034	21.5716	0.140241	0.112149	-2.83402	-3.15651	OK	OK	-2.83402	-3.15651
AFUB_079400	NA	hypothetical protein.	11.1965	43.8524	6.41844	4.92039	0.573254	0.112203	-0.802753	-3.15581	OK	OK	-0.802753	-3.15581
AFUB_050050	NA	amino acid permease, putative.	33.6334	114.149	11.0481	12.8497	0.328486	0.11257	-1.6061	-3.15111	OK	OK	-1.6061	-3.15111
AFUB_015170	NA	conserved hypothetical protein.	148.613	246.149	68.2524	27.7337	0.459263	0.11267	-1.12261	-3.14982	OK	OK	-1.12261	-3.14982
AFUB_019040	NA	UbiA prenyltransferase family protein.	5.86016	16.9203	1.63567	1.90845	0.279117	0.112791	-1.84106	-3.14828	OK	OK	-1.84106	-3.14828
AFUB_053180	NA	RTA1 domain protein, putative.	52.0433	340.509	25.9324	38.5014	0.498285	0.11307	-1.00496	-3.14471	OK	OK	-1.00496	-3.14471
AFUB_012030	NA	endoglucanase, putative.	17.861	39.7726	6.9137	4.50108	0.387084	0.11317	-1.36928	-3.14343	OK	OK	-1.36928	-3.14343
AFUB_059780	NA	transcription initiation factor subunit (TAF30), putative.	172.926	667.12	102.336	75.5055	0.591791	0.113181	-0.756841	-3.14329	OK	OK	-0.756841	-3.14329
AFUB_096710	NA	glutathione S-transferase, putative.	0.701618	1.55506	0.197415	0.176043	0.281371	0.113207	-1.82945	-3.14297	OK	OK	-1.82945	-3.14297
AFUB_081510	NA	FMN dependent dehydrogenase, putative. similar to SP:P21795: Lactate 2-monooxygenase (Lactate oxidase) [Mycobacterium smegmatis]; GO_function: oxidoreductase activity [GO ID 0016491]; (1.13.12.-)	3.41246	12.4441	2.1289	1.41452	0.623861	0.11367	-0.680704	-3.13708	OK	OK	-0.680704	-3.13708
AFUB_100880	NA	hypothetical protein.	12.2967	51.9441	3.20885	5.9136	0.260952	0.113845	-1.93814	-3.13485	OK	OK	-1.93814	-3.13485
AFUB_002680	NA	conserved hypothetical protein.	8610.72	13104.4	2420.75	1492.43	0.281132	0.113888	-1.83068	-3.13432	OK	OK	-1.83068	-3.13432
AFUB_062160	NA	conserved hypothetical protein.	0.992124	2.37716	1.8979	0.271351	1.91297	0.114149	0.935812	-3.13101	OK	OK	0.935812	-3.13101
AFUB_073490	NA	bZIP transcription factor, putative.	41.3158	141.043	21.5216	16.1154	0.520905	0.114259	-0.940908	-3.12962	OK	OK	-0.940908	-3.12962
AFUB_017680	NA	conserved hypothetical protein.	0.126409	0.622955	0	0.0713498	0	0.114534	#NUM!	-3.12615	NOTEST	OK	NA	-3.12615
AFUB_037800	NA	mitochondrial large ribosomal subunit L49, putative.	287.914	690.383	100.939	79.1755	0.350587	0.114683	-1.51215	-3.12427	OK	OK	-1.51215	-3.12427
AFUB_041910	NA	extracellular developmental signal biosynthesis protein FluG.	8.65652	29.3171	3.77899	3.36409	0.436548	0.114748	-1.19579	-3.12345	OK	OK	-1.19579	-3.12345
AFUB_020250	NA	C6 finger domain protein, putative.	3.67582	6.31926	1.60494	0.732385	0.436621	0.115897	-1.19555	-3.10908	OK	OK	-1.19555	-3.10908
AFUB_026310	NA	urate oxydase UaZ.	249.34	2070.49	69.2537	240.468	0.277748	0.116141	-1.84815	-3.10606	OK	OK	-1.84815	-3.10606
AFUB_020080	NA	MYB DNA-binding domain protein.	18.1265	60.6579	7.8541	7.05835	0.433294	0.116363	-1.20658	-3.10329	OK	OK	-1.20658	-3.10329
AFUB_039960	NA	MFS transporter, putative.	14.0162	29.3278	1.77039	3.42005	0.12631	0.116615	-2.98496	-3.10018	OK	OK	-2.98496	-3.10018
AFUB_040860	NA	hypothetical protein.	44.3039	83.9788	7.22738	9.84113	0.163132	0.117186	-2.61589	-3.09313	OK	OK	-2.61589	-3.09313
AFUB_075060	NA	MFS multidrug transporter, putative.	52.6848	201.533	21.6006	23.6495	0.409997	0.117348	-1.28632	-3.09113	OK	OK	-1.28632	-3.09113
AFUB_060740	NA	Apc13 domain protein.	119.267	210.591	33.6422	24.8144	0.282075	0.117832	-1.82585	-3.08519	OK	OK	-1.82585	-3.08519
AFUB_035040	NA	conserved hypothetical protein.	2.46971	6.87464	0.49004	0.81316	0.19842	0.118284	-2.33337	-3.07967	OK	OK	-2.33337	-3.07967
AFUB_090100	NA	hypothetical protein.	3.02802	2.6943	2.02221	0.319399	0.667832	0.118546	-0.582442	-3.07648	OK	OK	-0.582442	-3.07648
AFUB_072770	NA	conserved hypothetical protein.	2258.29	5231.79	595.008	621.608	0.263477	0.118814	-1.92425	-3.07323	OK	OK	-1.92425	-3.07323
AFUB_066340	NA	conserved hypothetical protein.	23.0388	36.2551	2.40306	4.31015	0.104305	0.118884	-3.26112	-3.07237	OK	OK	-3.26112	-3.07237
AFUB_090380	NA	hypothetical protein.	5.81326	16.4859	1.75504	1.96656	0.301903	0.119287	-1.72784	-3.06749	OK	OK	-1.72784	-3.06749
AFUB_020800	NA	Ctr copper transporter family protein.	14.7459	56.5909	1.41285	6.76716	0.0958131	0.11958	-3.38363	-3.06395	OK	OK	-3.38363	-3.06395
AFUB_083450	NA	DUF895 domain membrane protein.	14.2764	68.8097	2.97811	8.27277	0.208604	0.120227	-2.26116	-3.05617	OK	OK	-2.26116	-3.05617
AFUB_051720	NA	disease resistance protein Aig2, putative.	12.2242	64.1365	4.5372	7.72606	0.371165	0.120463	-1.42987	-3.05334	OK	OK	-1.42987	-3.05334
AFUB_015030	NA	MFS multidrug transporter, putative.	91.3932	54.9688	3.95805	6.66094	0.0433079	0.121177	-4.52923	-3.04482	OK	OK	-4.52923	-3.04482
AFUB_039860	NA	conserved hypothetical protein.	92.4212	196.218	167.018	23.8245	1.80714	0.121419	0.853708	-3.04194	OK	OK	0.853708	-3.04194
AFUB_084780	NA	hypothetical protein.	7.33122	4.01376	2.49107	0.489633	0.339789	0.121989	-1.55729	-3.03518	OK	OK	-1.55729	-3.03518
AFUB_071230	NA	spherulin 4-like cell surface protein, putative.	2.37186	9.31896	0.8856	1.13762	0.373378	0.122076	-1.42129	-3.03415	OK	OK	-1.42129	-3.03415
AFUB_021520	NA	D-3-phosphoglycerate dehydrogenase.	18.227	89.5651	7.27109	10.9917	0.398919	0.122723	-1.32583	-3.02652	OK	OK	-1.32583	-3.02652
AFUB_099290	NA	dienelactone hydrolase.	268.314	241.185	366.562	29.7342	1.36617	0.123284	0.450135	-3.01995	OK	OK	0.450135	-3.01995
AFUB_055090	NA	conserved hypothetical protein.	13.1954	33.1013	5.83375	4.08405	0.442105	0.12338	-1.17754	-3.01882	OK	OK	-1.17754	-3.01882
AFUB_013250	NA	cell wall anchored protein, putative.	55.9733	167.952	13.712	20.7557	0.244974	0.123581	-2.0293	-3.01647	OK	OK	-2.0293	-3.01647
AFUB_037080	NA	trehalose synthase (Ccg-9), putative.	1069.05	2633.66	514.73	326.535	0.481484	0.123985	-1.05444	-3.01176	OK	OK	-1.05444	-3.01176
AFUB_058380	NA	UDP-glucose 4-epimerase.	155.392	302.644	58.9145	37.5387	0.379135	0.124036	-1.39922	-3.01117	OK	OK	-1.39922	-3.01117
AFUB_027390	NA	mating pheromone P-factor (Map2), putative.	3.49437	8.87831	1.19603	1.10281	0.342273	0.124214	-1.54678	-3.0091	OK	OK	-1.54678	-3.0091
AFUB_058790	NA	RAS small monomeric GTPase RasA.	203.669	382.198	52.9383	47.4747	0.259923	0.124215	-1.94384	-3.00909	OK	OK	-1.94384	-3.00909
AFUB_019170	NA	methylated-DNA-protein-cysteinemethyltransferase.	22.3594	91.3264	6.0432	11.349	0.270276	0.124269	-1.8875	-3.00847	OK	OK	-1.8875	-3.00847
AFUB_035870	NA	Rho-like small GTPase, putative.	14.9908	52.3728	7.16387	6.50862	0.477884	0.124275	-1.06527	-3.00839	OK	OK	-1.06527	-3.00839
AFUB_002200	NA	conserved hypothetical protein.	3.39852	9.57521	1.07749	1.19134	0.317047	0.124419	-1.65723	-3.00672	OK	OK	-1.65723	-3.00672
AFUB_007330	NA	lipoyltransferase and lipoate-protein ligase, putative.	131.736	248.613	40.7182	30.9791	0.309089	0.124608	-1.6939	-3.00453	OK	OK	-1.6939	-3.00453
AFUB_057340	NA	conserved hypothetical protein.	7.38277	42.432	2.55328	5.28999	0.345843	0.12467	-1.53181	-3.00382	OK	OK	-1.53181	-3.00382
AFUB_029940	NA	HHE domain protein.	1.06729	3.087	0.606188	0.385333	0.567969	0.124824	-0.816115	-3.00203	OK	OK	-0.816115	-3.00203
AFUB_028900	NA	conserved hypothetical protein.	0.470722	2.22343	0.0956458	0.277955	0.20319	0.125012	-2.2991	-2.99986	NOTEST	OK	NA	-2.99986
AFUB_098790	NA	hypothetical protein.	45.7822	105.17	10.2361	13.1541	0.223583	0.125075	-2.16112	-2.99914	OK	OK	-2.16112	-2.99914
AFUB_001440	NA	conserved hypothetical protein.	8457.66	15097.4	6416.4	1895.79	0.75865	0.125571	-0.398494	-2.99343	OK	OK	-0.398494	-2.99343
AFUB_098330	NA	calcium permease family membrane transporter.	190.101	411.117	33.1064	51.7353	0.174152	0.125841	-2.52158	-2.99033	OK	OK	-2.52158	-2.99033
AFUB_015560	NA	C6 transcription factor, putative.	21.1176	141.697	15.9543	17.8735	0.755498	0.126139	-0.404501	-2.98692	OK	OK	-0.404501	-2.98692
AFUB_006820	NA	MFS multidrug transporter, putative.	73.37	110.831	18.4115	13.9991	0.25094	0.12631	-1.99458	-2.98496	OK	OK	-1.99458	-2.98496
AFUB_017730	NA	hypothetical protein.	1.47425	5.85219	0.386075	0.74083	0.261879	0.12659	-1.93303	-2.98176	OK	OK	-1.93303	-2.98176
AFUB_081220	NA	conserved hypothetical protein.	6.65099	36.3042	0.838647	4.59856	0.126094	0.126667	-2.98743	-2.98088	OK	OK	-2.98743	-2.98088
AFUB_087320	NA	protein kinase, putative.	0.603356	6.82237	0.683213	0.866427	1.13235	0.126998	0.179326	-2.97712	OK	OK	0.179326	-2.97712
AFUB_090390	NA	hypothetical protein.	0.145173	0.866845	0.120097	0.110715	0.827268	0.127722	-0.273573	-2.96892	NOTEST	OK	NA	-2.96892
AFUB_036490	NA	conserved hypothetical protein.	7.7004	15.9556	0.859509	2.03825	0.111619	0.127745	-3.16335	-2.96866	OK	OK	-3.16335	-2.96866
AFUB_050340	NA	conserved hypothetical protein.	31.0082	67.9992	11.0223	8.69411	0.355464	0.127856	-1.49222	-2.96741	OK	OK	-1.49222	-2.96741
AFUB_048410	NA	hypothetical protein.	1.55655	9.28664	0.64599	1.18919	0.415014	0.128054	-1.26877	-2.96518	OK	OK	-1.26877	-2.96518
AFUB_048310	NA	conserved hypothetical protein.	150.079	176.166	29.7767	22.6327	0.198407	0.128474	-2.33347	-2.96045	OK	OK	-2.33347	-2.96045
AFUB_080640	NA	conserved hypothetical protein.	4.19793	5.81513	19.8981	0.747505	4.73998	0.128545	2.24488	-2.95966	OK	OK	2.24488	-2.95966
AFUB_004640	NA	hypothetical protein.	10.9825	20.7744	15.6852	2.67121	1.4282	0.128582	0.514197	-2.95924	OK	OK	0.514197	-2.95924
AFUB_027610	NA	beta-1,6 glucan synthetase (Kre6), putative.	5.18582	15.6873	3.55377	2.02246	0.685286	0.128923	-0.545222	-2.95541	OK	OK	-0.545222	-2.95541
AFUB_007870	NA	hypothetical protein.	0.719626	2.26786	0.736477	0.293262	1.02342	0.129312	0.0333932	-2.95107	OK	OK	0.0333932	-2.95107
[truncated: 9,363 more rows]
