# Supplementary material for: ChIP-seq and In Vivo Transcriptome Analyses of the Aspergillus fumigatus SREBP SrbA Reveals a New Regulator of the Fungal Hypoxia Response and Virulence
Source: PLoS Pathog. 2014 Nov 6;10(11):e1004487. doi: 10.1371/journal.ppat.1004487 (PMC4223079; doi:10.1371/journal.ppat.1004487)
Supplement: Table S5 — Processed Nanostring nCounter gene expression data comparing srbA null mutant to wild-type in vitro under normoxic and hypoxic conditions and nCounter data for in vivo gene expression in a murine model of invasive pulmonary aspergillosis. (XLSX) [file ppat.1004487.s009.xlsx]

## Sheet: Table S5
gene	WT in vivo D2	WT in vivo D2	WT in vivo D3	WT in vivo D3	WT in vivo D2	WT in vivo D2	WT in vivo D2	WT in vivo D2	WT in vivo D3	WT in vivo D3	WT in vivo D3	WT in vivo D3	WT in vivo D3	WT in vivo D3	WT in vivo D4	WT in vivo D4	WT Normox in vitro	WT 30 in vitro	WT 60 in vitro	WT 120 in vitro	ΔsrbA Normoxia in vitro	ΔsrbA 30 in vitro	ΔsrbA 60 in vitro	ΔsrbA 120 in vitro	WT Normoxia in vitro	ΔsrbB Normoxia in vitro	ΔsrbA Normoxia in vitro	WT 30 in vitro	ΔsrbB 120 in vitro	ΔsrbA 30 in vitro	WT 60 in vitro	ΔsrbB 60 in vitro	ΔsrbA 60 in vitro	WT 120 in vitro	ΔsrbB 120 in vitro	ΔsrbA 120 in vitro	ΔsrbB Normoxia in vitro	ΔsrbB 30 in vitro	ΔsrbB 60 in vitro	ΔsrbB 90 in vitro
AFUB_001790	4331.9	3319.8	5171.5	3564.7	3737.5	3207.3	4039.6	3488.4	3919.7	4069.2	3727.1	4672.7	4524.2	3649.5	3509.6	3557.9	3979.7	1972.7	1398.1	1526.8	2491.7	2561.9	2512.3	2681.9	2493.2	1965.8	2198.5	1683.4	2365.3	2090.2	1674.4	2095.4	2025.3	1446.9	2029	2060.8	2416.3	3402.6	2507.7	2054
AFUB_007770	8111.2	12731.3	10503.1	6769.6	14425.1	17474.6	12816.4	13626.1	8579.6	10181.2	8203.9	10532	5585.3	5803	5052.1	7146.9	35681.9	20815.2	40196.2	18198.7	53824.7	18861.1	21287.4	20630.8	63359.8	50735.8	48695.4	45793.8	45479.6	51931.6	45484.5	48805.8	42683.2	31977.2	41627.3	38160.8	39115.7	32257.9	48357.6	48290.2
AFUB_012020	3480.2	4793.9	3118.7	3864.5	3548.8	3191.3	3508.4	3899	2475.1	2870.8	4062.9	4413.2	4524.2	3520	3717.6	3861.5	2662.7	2308.4	2329.4	2845.2	2894	2749	2483.5	2515.6	3842	2823	2809	3115.3	2955.9	3441.4	2398.8	3071.8	2727.8	2727.8	3254.5	3129.6	2116.2	2201.3	2614.7	3039.8
AFUB_022370	28892.2	23579	34445.1	26931.2	29044.9	34822.2	34605.9	34258.7	38587.1	37134.8	29412.6	28989.7	34066.9	40375.9	34524.1	32221.3	9949.3	18155.3	22929	45182.5	17535.7	22703.1	24372.1	36972.9	15725.3	18723.5	18446.8	14654.2	20090.7	21164.3	19012.7	18401.2	22926.8	38068.5	21150	26300.8	24124.2	17742.1	22404.6	18533.4
AFUB_028740	629.6	2022.1	712.7	629.9	922.1	393.1	359.9	878.8	688.6	1139.6	1218.3	596.1	797.4	719	1213.2	1329.2	5300.4	1678.8	2859.3	926	4289.5	2221.8	2477.7	1601.4	4721.9	4387.8	3320	3060.7	4686.2	4698.9	1895.5	3654.1	3739.4	1602.2	4160.3	3504.6	15321.4	18065.6	9474	11819.2
AFUB_030380	1287.7	573.3	922.3	755.1	1095.1	884.7	1105.7	1480.6	1203.3	1003.6	765.9	1137.6	901	950.7	918.6	788.7	1593.7	524.8	509.2	228.4	813.1	723.6	528.2	329.1	689.1	781.4	820.8	433.9	629.2	608.5	314.1	433.8	483.5	429.5	416.7	556.8	987.6	871.5	485.2	610.9
AFUB_042580	1047.8	888.2	882.1	1071.3	1024.3	1064.6	1149.7	926.6	853.4	752.4	821.9	806.7	901	828	745.3	770.5	1258.2	2740.2	2333	1322.4	1295.7	1658.1	767.3	582.5	1464.4	1392.1	1457.7	1786.2	1236.9	851.4	1259.5	1221.1	740.8	1060.6	1118.4	832.7	744.2	790.6	860	713.9
AFUB_042590	12219.4	13147	10262	13149.8	14307.2	13164.5	14500.8	13581.1	11179.7	9147.6	8404.4	11754.2	8341.6	10931.4	7807.8	10031.4	37852	51346.1	49009.9	54315.9	20773.1	41080.3	35761.1	37060.1	22599.9	22799.3	21649.7	39594.6	27764.9	29108.1	55866.5	37325.2	35281.8	44894.1	28145.8	26626.6	23709.4	36087.7	35920.9	31556.9
AFUB_043350	491.2	409.5	348.1	346.7	623.2	425.1	483.7	369.8	448	554	500.1	336.6	241	313.5	476.6	351.5	282	263.5	202.4	311.3	489.8	441.7	255.5	309.6	434.9	376.3	383.5	257	464.4	348.5	178.8	362.7	280.6	210.7	272.8	250.5	300.8	330.3	353.2	282.9
AFUB_046820	5143.8	4352.9	4939	6931	4193.6	4657.6	4898.3	3688.1	3735.5	3238.8	3354.1	5093.9	5016	6010.9	4705.5	5513.3	2004.1	5610.6	4749.9	4876.5	2139	2939.6	3873.1	4677.6	1417.4	2323.2	2054.1	3238.5	2348.7	1897.5	3766.9	3211	2401.7	3960.6	2607.5	2468.5	1935.1	2076.9	2128.4	2010.9
AFUB_046830	5429.7	4970.3	3124.5	5323.7	4358.8	4957	6290.9	4689.2	3570.7	2302.8	4090.9	4905.9	3243.2	4034.5	4887.5	3588.2	3212.3	3455.1	1251.3	9764.4	3484.3	1984.5	8212.1	6301.8	3002.9	4534	3783.4	4008.2	3569.6	2917.9	7740	3980.9	3727.8	9827.4	3993.5	3432.2	5611.6	3809	2852.9	2887
AFUB_051850	1180	1266.2	1387.4	1051.6	1260.3	936.4	1306.6	1221.9	1282.6	1459.6	1106.4	780.4	1250.4	937.1	1195.9	1225.9	1763.2	254.5	518.9	398.9	786.3	607.2	457.1	526.1	912.4	793.2	937.4	430.2	586.4	512.1	236	399.8	422.9	271.7	681.8	654.6	992.6	731.9	553.5	697.1
AFUB_052420	9405.7	10564.3	7425.3	10527.9	10422.2	9503.7	9175.2	4798.9	5396.9	5595.6	8712.2	7538.4	9739.2	6045	5329.4	6867.5	865.5	1816.7	1660	1010.5	1601.6	1909.2	1041	1057.6	1199.4	1510.9	1126	1502.8	1332.2	1090.2	1119.1	1899.5	1183.9	928.8	1319.1	984.8	869.6	1157.7	1467.6	1137.5
AFUB_054020	6788.9	6205	7324.8	7520.6	7606.8	8510.6	9362.4	6514.3	6488.1	7891.6	8217.9	7858.1	6542.9	6501.6	6230.6	5738	2962.5	11244.3	23506.2	11211.8	4270.1	10934	11545.5	15080.8	4135.7	3579.3	4321	11074.4	6894.7	10689.5	17077.6	10789	12475.7	14500.4	9844	12280	2033.7	3394.3	6454.8	7832.9
AFUB_058830	193	283.5	506	343.4	119.9	444.8	147.9	381	558.1	437.2	295	265.1	383.4	875.7	537.3	424.3	831.6	1809.4	3374.7	1052	780.3	966.6	1097.7	1219.7	982.8	740.5	895	1051.7	619.5	715	1592.5	518.5	1024.7	1152.5	717	1003.6	440.5	302.7	477.6	533.1
AFUB_071490	337.5	207.9	422.8	376.3	96.3	289.6	203	234.8	641.9	462.8	374.2	272.7	486.9	378.2	424.6	594.4	1224.3	2166.8	2787.8	700.1	391.5	1391.1	898.9	1218.7	653.5	438.5	650.3	1904.8	792.4	1513	2692.7	1473.7	2244.5	1767.3	1169.6	1325.1	687.1	2373.4	2665.5	2447.5
AFUB_078400	25073	28492.6	22151.1	28117	32261.4	24730.8	27675.7	25234.6	18318.8	23515.6	20813.5	25492.2	26885.1	23661.9	19055.9	17264.1	4190.3	8716.8	4348.5	25663.4	13365.3	14222.6	21364.2	26307	12762.8	13160.2	13242	11044.7	11738.1	11286.2	12756	8437	11771.1	16406.7	10013.6	12491.4	9352.5	6212.8	5995.8	4864.3
AFUB_093130	3415.6	3206.4	3268	3268.3	4390.3	3766.7	4303.8	4067.7	3279	3379.6	4151.5	4653.9	5870	4375.3	3648.3	4074.1	4798.9	4059.3	2781.7	2482.5	4938	2557.3	2299.1	1691.7	6031.1	5465.1	4683.6	4760.3	4698.5	3766.2	3000.9	4370.4	2761.8	2546.4	3855.8	2772.6	4153.3	3416.4	3506.8	3226.2
AFUB_093550	571.2	384.3	597.9	501.5	434.5	410.3	354.3	392.3	671.8	686.8	728.6	475.7	370.4	412.3	658.6	539.7	737.1	132.9	167.2	220.7	390.1	179.3	214.2	186.5	386.6	347.2	445.3	212.6	255.2	276.9	215.2	219.8	240.5	254.6	324.7	294	661.7	420.2	356.3	416
AFUB_101160	1010.9	1241	936.7	1143.8	1834.4	1099.1	1380.9	1334.4	1239.4	1194	1372.2	1901.1	1703.3	1656.1	1819.8	1481	651.4	1168.9	527.4	3243.1	1237.5	1290.7	2266.5	2206.8	742	1543.4	1171.5	690.5	1302.8	1486.6	1009.8	1242.3	1693.8	1192.3	1455.4	1916	2124.5	1316.6	1128.5	1546.1
AFUB_004020	33729.2	20126.9	56828	63255.6	26229.5	43835.5	40798.4	21876.9	62695.5	62101.2	41938.2	43062.4	66844.6	47838.4	31751.1	82273	1210	170819	175966	60115	9783.1	166904	92850.8	108131	2929.8	6018.7	13247.3	119730	53493	106794	130889	91735.5	127723	86267.5	56366.1	84922.4	4552	124653	151000	160877
AFUB_004030	1017.1	926	681.2	521.2	898.5	555.7	943.3	1309	974.1	853.2	821.9	851.8	978.6	1110.9	1169.9	758.3	1911.3	105.7	238.7	352.8	1908.1	161	813.4	444	1112.9	1512	1393.7	247.8	574.1	381.7	210	303	374.6	288.8	385.6	334.5	1947.6	400.8	341.1	282.9
AFUB_004330	1570.6	1329.2	1028.6	1427.1	1276	1218.6	1364.4	1171.2	1205.9	1126.8	966.5	1130.1	1276.2	1223.3	1195.9	1116.6	617.5	1219.7	761.4	847.6	824.5	599.2	548.4	434.8	840.6	918.7	804.9	1230.5	795	482.3	873.3	979.9	446.7	741	965.5	635	683.8	655.9	650.6	674.6
AFUB_004350	3409.4	4680.5	2840.2	4345.4	4288	3204.9	3442.4	4126.8	3204	2315.6	2468.1	2713.4	5481.8	4620.6	3483.6	4632.8	3331.9	1087.3	1337.4	4495.5	4681	570.7	1836.2	770.3	4031.8	5550.3	4228.6	3000.5	4884.6	1492.5	1824	6097	964.7	4903.2	4386.5	1532.9	5246.5	3693.5	3578.1	2800.8
AFUB_006770	61044.7	90580.4	51370.1	50472.2	80383.1	48373.6	64451	92964.5	32611.3	43486.8	71578.2	92448.4	97551.9	62392	61370.5	62117.5	147933	53298.4	39403.1	24881.2	152481	60550.6	32169.3	34085.5	157481	145817	131769	76609.2	83650.5	76815.7	47370.3	50756.3	41485.2	28492.4	50555.7	38549.6	106096	60518.9	49214.9	37311.4
AFUB_007800	17136.4	8485.4	24961.9	28268.5	9800.9	20612.9	21108.9	10960.2	22018.9	28174.8	13767.2	19986.5	20350.2	29233.3	16490.8	39375	2421.7	202621	199664	81430.4	4059.9	135364	60295.5	85461.5	2703.8	3110.4	4669	121235	12321.3	53197.6	169844	26647.8	80746.9	110353	13993.7	50427.8	2945.8	22496.6	36723.5	31042.4
AFUB_013240	11413.7	12554.9	15068.2	4536.4	5050.9	6032.7	6890.9	6789.9	11400.9	18226	20379.8	10313.8	3864.3	3986.8	4090.2	6970.8	1577.6	35829.3	70397.8	9023.7	4754.7	36325.4	13176.2	24753.5	3152.5	3307	3452.5	28786.5	14642.7	36155.8	31508	23192.3	31411.9	20599.8	21945.1	23450.7	5422.6	13411.3	23321.1	30709.7
AFUB_013280	4267.4	648.8	7916.3	2066.1	1441.1	2542	2336	1086.9	11838.9	11819.6	6497.1	9535.4	2751.4	2351.2	1542.5	8513.2	217.7	927.6	828.1	740.1	316.5	1271.3	681.9	713.9	342.3	811.1	307.1	840.5	2764.4	1256.4	639.2	2782.9	815.7	601.1	1882.3	753.8	1583.9	3571.9	2382.5	1880.6
AFUB_013300	1459.9	69.3	2274.6	702.4	458.1	1136.1	725.9	313.6	3900.3	2146	919.8	1540	1146.8	800.8	580.6	1620.7	12.5	127.5	136.9	37.8	22	38.9	12.5	16.2	18.4	66.5	17.3	33.8	210.8	33	47.5	394.5	28.8	45.6	285.3	19.6	58	345.5	250	298.8
AFUB_018340	20952.5	15981.8	17985.2	18765.8	19371.8	18780.7	20795.2	14182.9	19286.6	18158.8	15464.7	17282.5	24594.6	20220.3	18717.9	21357.1	3385.4	12715.7	13334.4	10521.9	123.1	696.2	398.6	619.5	4206.2	5307.7	104.7	13954.9	15006	708.2	13965.5	21867.3	808.2	12849.5	18958.6	686.4	3238	21401.8	25096.2	25972.8
AFUB_025460	186.8	31.5	161.5	112.8	198.6	130.6	117.7	161.7	261.1	246.8	103.8	163.6	202.2	180.6	355.3	187.5	19.6	64	38.7	50.1	13.3	32.1	25.9	23.3	15	9.4	14.2	38.4	12.3	20.2	46.2	29.2	16.5	26.9	31.3	39.1	13.3	3.4	33.1	15.8
AFUB_045810	36.1	18.9	49.5	7.4	10.1	1.2	3.1	3.1	119.2	136.4	94.4	47	4.2	64.7	199.3	126.8	48.2	18.6	44.7	17.9	18.7	32.1	13.4	34.6	27.1	18.3	19.5	28.2	21.9	18.5	55.3	36.8	20.6	31.8	48.6	21.7	23.9	23.5	52.1	35.5
AFUB_047590	1281.5	749.6	1203.7	1114.1	1236.7	1303.6	1537.8	1283.7	1348.7	749.2	756.6	584.8	926.8	712.2	1143.9	1147	2020.2	3576.6	4717.1	2958.9	291.1	1321.5	1922.6	2577.2	546.2	1132.7	134.3	2997.7	3600.1	64.6	1457.2	3508.2	67.6	1916.9	2640.7	70.2	4566.3	10162.8	2490.2	5135.1
AFUB_047610	229.9	18.9	374	330.2	88.5	203.3	172.7	130.8	750.3	646.8	668	325.3	422.2	252.2	338	236.1	78.5	856.8	864.5	193	49.4	263.7	219.9	228.6	55.2	57	61.5	350.6	238.6	142.2	225.6	224.3	118.6	185.5	194.6	90.5	108.2	624.8	568.7	582.8
AFUB_049290	202.2	81.9	196	112.8	88.5	125.7	106.6	198.3	332.5	379.6	225	152.3	292.8	269.2	381.3	254.3	53.5	192.8	141.7	99.3	35.4	49.2	69.1	65.4	45.9	49.2	42.9	114.4	62.1	62.9	167.1	163.1	62.1	176.6	116.4	81.1	44.1	85	118.8	140.5
AFUB_049300	389.8	69.3	701.3	511.4	214.3	420.2	299.3	310.7	843.7	680.4	378.9	547.2	732.7	954.1	849.2	788.7	137.4	1943.7	3152.8	2462.6	111	660.8	600.2	1231	73.4	201.6	98.1	1220.3	707.3	206.1	1959.2	2171.8	326.2	2435	1258.2	322.2	228.9	1709.2	2053.3	2572.2
AFUB_049320	1604.4	2551.3	925.2	1772.9	2046.7	1320.9	1576.3	1469.3	883.4	738	1488.8	453.2	862.1	640.6	1065.9	527.6	107.1	497.6	733.5	316	141.1	227.2	123.9	257.3	55.9	91.7	139.2	261.7	177.6	146.4	411.6	405.1	141.1	362.8	409.1	378	127.5	376.6	508	545.3
AFUB_051820	4107.5	1417.4	3807.8	4223.5	2565.7	4661.3	5074.4	2338.3	4166.5	2782.8	2598.6	2160.5	3786.7	2167.2	2279.1	4474.9	690.7	4977.3	3881.6	3197	629.7	2677.1	1576.9	2334	774.9	1106.9	658.7	3919.3	2537	1517.3	4215.6	5020.8	1699.2	3933.8	3151.4	1463.4	630.8	4075.7	4430	3455.8
AFUB_051830	6687.4	2500.9	9759.5	9882.3	4193.6	7289.5	8184.4	3775.3	9902.5	6907.6	4645.8	4409.5	5844.2	4477.5	3319	9825	613.9	14147.3	13094.3	8072.6	470.4	7863.3	3023.2	4109.1	552.2	2219.6	374.6	17532.9	17357.9	3179.7	12814.5	26052.6	4522.2	9784.3	13755.7	2728.4	934.6	35383.4	33086.7	29806.4
AFUB_053780	927.9	3773.4	8054.1	2586.5	442.4	6951.9	2902.9	2819.2	15204	15200.4	1955.1	7218.7	3592.5	27536.3	6490.6	7092.2	515.8	167906	149035	134826	2570	89163.2	80420.8	116677	641.4	29.6	2291.3	38754.5	63.7	11305.8	150715	84.4	46329.2	114904	75.6	46411.9	32.1	56.6	79.4	69.2
AFUB_058270	903.3	283.5	913.7	824.3	843.4	906.9	943.3	547	939.8	760.4	728.6	629.9	926.8	695.1	658.6	794.8	1019	3943.1	1877.1	938.3	520.6	2359.9	695.3	852.4	518.7	644.2	535.4	2369.7	1884.8	1490.8	2210.2	1994.1	1417.4	1141.9	1216.6	714	910.1	3754.4	2141.3	1801
AFUB_058760	900.2	951.2	1901.4	1074.6	340.1	987	957.1	364.2	927.4	829.2	682	1509.9	745.7	1117.7	649.9	1784.6	795.9	6080.5	4592.2	11194.9	762.3	4520	5050.6	12599.8	593.1	548.9	639.7	4441.7	1655.9	1673.3	9192.6	2674	2910.9	10283.7	1899.6	3266.4	630.8	1933.8	2503.9	2484.1
AFUB_063960	6201.6	1808	6994.7	8014.7	5334	8572.2	6915.7	5454.1	5120.2	4973.2	3545.3	4706.6	8212.2	5942.7	7218.5	7323	1272.4	44066.7	31113.3	32667.1	248.2	399.5	203.6	139.3	3049.2	10265.9	307.1	38535	33989.7	374	30080	56554.1	197.6	41285.7	40340.9	304.8	1685.3	22725.4	24909.6	17541
AFUB_063970	11601.3	12718.7	5662.5	9381.7	10469.4	6545.3	7372.5	11505.8	4891.9	7098	8217.9	7444.4	8380.5	6774.2	9982.9	10663	11079	4629	14605.2	3344.6	12409.5	8259.3	2257.8	3331.4	16116.3	14695.3	12857.7	14993.2	20066.1	18292.2	5431.6	19287.5	8679.3	3498.7	15990.1	6718.2	12707.3	10160.8	12004.8	12498.6
AFUB_064010	1155.4	560.7	1275.5	1160.3	1205.2	1325.8	1543.3	1025	1589.4	1002	523.5	701.4	888	1202.9	1074.5	1371.7	2171.9	4427.6	3129.8	3582.7	880.1	1418.5	909.5	1200.2	1151.2	1184.2	938.7	4300	2948.4	773.9	3686.3	4197.2	884.4	3138.4	2516.2	805.9	1257.6	5475.4	4430.8	5067.6
AFUB_067210	9064.4	7805.1	4516.9	9210.4	9014.5	9294.2	11046.8	5572.2	3605.1	4067.6	4888.3	3145.9	3864.3	2818	3163	4887.8	906.6	6207.5	8865.7	3032.6	1333.8	3044.6	1342.6	1912.3	1400	1516.5	980.7	4660.3	3672.3	1062	4791.7	6945.5	1425.6	3655.7	3168	1038.4	853.9	4008	5755.3	5867.9
AFUB_081960	10414.4	9254	21304.1	30175.6	8920.1	30284.2	21513.5	15144.7	21713	19754	10530.9	9678.3	10088.6	14676.3	12729.9	25589.8	2125.5	336880	342340	161920	6810.1	222284	81135.4	96861	4451.6	7810.3	5930.6	268150	42616.8	88009.2	318727	111212	154022	208186	65895.2	71320.9	4525.3	120745	202442	264702
AFUB_084130	1459.9	2790.7	2334.9	2886.2	1865.8	1727.5	1482.8	1179.7	1139.8	1501.2	2855.1	1814.6	2854.9	1332.3	2530.4	1462.8	282	1439.3	695.9	443.5	318.5	408.7	248.7	297.3	285.3	375.8	288.5	611.8	774.2	241.9	671.7	1341.4	253.4	538.5	959.2	359.2	322	736	756	862.9
AFUB_084150	23938.3	7187.7	24657.6	32257.3	19702.1	32387.5	37399.4	14694.7	30644.1	23224.4	12913.8	14781.6	20531.4	22227.4	17686.7	35111.9	419.4	56939.8	51930	59669.4	107	5743.2	3695.5	4224	723.9	4830.9	110.5	43105	26110.7	1405.6	53723.2	53733.1	3161.4	57024.6	33363.9	1891.3	1616.2	53013.6	67265.3	78561.5
AFUB_089270	2096.4	1593.8	2228.7	2741.3	1999.5	2192	2377.2	2057.1	2460.2	1925.2	1167	1400.9	2324.4	1901.4	2131.8	2379.8	3672.8	2602.3	1216.2	5873.8	1756.8	908.4	1106.3	627.7	2276.6	2690.8	1903.4	4262	4075.2	1224	2514.5	4485.3	753	4586.8	2558.4	846.5	2550.4	5212	3845.1	3242.2
AFUB_090280	1278.4	548.1	1381.7	1252.5	1181.6	1513.1	1477.3	1109.4	1629	1285.2	873.2	960.9	1457.4	1087	1152.5	1487.1	717.4	2050.7	2023.8	1562.1	401.5	738.4	561.8	631.8	707.8	853.1	404.7	3147.8	2918.5	428.6	2597.8	3896.9	557.7	2583.8	2792.9	559	647.4	3847.7	4006	4075.2
AFUB_090300	574.3	132.3	612.3	396.1	363.7	388.1	469.9	344.5	774.1	699.6	551.4	415.6	758.6	627	944.6	910.2	392.6	929.4	765	351.3	183.3	283.1	232.4	182.4	266.5	290.1	204.1	1199.9	1076.4	292.2	931.8	1457.9	282	747.5	828.5	189	236.3	1573.7	1601.9	1388.6
AFUB_091650	15131.5	9946.9	17184.1	17461.4	13599.4	14768.7	15241.2	8426.5	14347.3	8568.4	9248.5	11547.4	11408.5	9537.7	7079.9	11810.8	5748.3	6392.6	16577	2917.4	4373.2	1743.7	1430	1782	2954.6	4578.2	2672.5	5019.7	3594.2	1288.8	7561.8	6236.9	1890.5	6536.2	2696.8	1388.8	6524.6	11102.8	9808.6	9097
AFUB_093140	7871.3	3143.4	6426.2	9253.2	6655.2	8474.8	9703.7	4616.1	8957.7	5894.8	3596.6	3604.7	4550.1	5285.1	3561.6	6248.1	2307.5	4815.9	7460.2	9240.4	1309.1	244.3	708.7	350.7	1972.8	2774.8	1055.3	6790.6	8204.4	382.6	4657.8	10455.5	371.8	6619.2	6227.2	504.7	2784.1	10374.3	12157.3	10682.6
AFUB_094880	2920.5	2097.7	10804.6	7929.1	1684.9	5532.4	5368.9	2928.8	6719.9	8733.2	7583.7	6368.8	5236	5731.5	6352	9758.2	199.9	20844.2	19064.2	12442.6	305.1	11964.4	7213.3	9424.1	260.5	140.5	372.9	15094.2	854.9	4555.6	17965.8	1457.9	7247.1	13557.8	754.4	4272.2	101.3	1459.7	1619.3	1483.3
AFUB_098170	18197.3	10350.1	15633.8	17059.6	16084.5	17957.6	21945.6	10575	18087	11349.2	9029.3	8380.8	12935.4	12267.1	12097.3	15162.9	10070.7	21394	15051.5	17378.1	2513.2	1663.8	2151.2	1594.2	4803.7	6922.3	2280.2	19031.6	18831.3	1599.1	14346.5	18061.6	1238.4	15778.8	12845.1	1294	11417.7	53825.7	32143.7	32887.5
AFUB_099590	6675.1	5323.1	15728.5	13143.2	8062.9	11784.4	11228.4	7895	17665.7	21451.6	23560.2	33536.4	20854.9	14134.5	10052.2	26834.8	606.8	51883.1	51660.8	32873	1916.1	37307.8	19708.6	18299.6	2190.7	26.8	1806.3	49721.9	24.1	27904.3	50767.2	22.4	26627.8	34809.8	19.5	15589.1	13.7	14.5	20.2	19.6
AFUB_099650	651.1	6343.6	1826.7	1598.3	363.7	1058.4	604.8	1129.1	1081.7	1301.2	3694.5	693.9	1159.8	1052.9	2313.7	1687.5	3010.7	107200	46064.3	47444.4	6939.3	74781	190382	68079	4186.7	5320.6	7959	76770.4	21212.6	48005.8	97555.5	29508.1	86644	52396.3	18962.7	51233.7	4482.9	28944.5	36376.1	44429.5
AFUB_101130	340.6	17	259.1	93.1	167.1	251.4	357.1	333.2	451.5	437.2	159.7	159.8	176.3	422.5	511.3	260.4	8.9	120.2	126	122.4	7.9	64	75.9	79.8	21.7	15.5	25.7	57.9	52.4	108.9	119	70.8	80.5	118	47.9	97.8	30.3	53.2	83.2	139.5
AFUB_101140	706.5	207.9	1103.2	471.8	371.6	662.9	514	420.4	1026.1	776.4	747.3	1573.9	1289.2	2003.6	1499.2	1748.2	801.3	158.3	170.8	466.5	81.6	60.6	94.1	172.1	410	54.2	76	195.9	58.3	124.3	190.5	89	97.5	350.6	90.8	196.2	103.6	139.6	208.3	225.7
