# Supplementary material for: ChIP-seq and In Vivo Transcriptome Analyses of the Aspergillus fumigatus SREBP SrbA Reveals a New Regulator of the Fungal Hypoxia Response and Virulence
Source: PLoS Pathog. 2014 Nov 6;10(11):e1004487. doi: 10.1371/journal.ppat.1004487 (PMC4223079; doi:10.1371/journal.ppat.1004487)
Supplement: Table S6 — Summary of FungiFun2 analyses with genes changed 4 fold or greater in srbB null mutant vs. wild-type. (XLSX) [file ppat.1004487.s010.xlsx]

## Sheet: Table S6 - 30 minutes UP srbB
Gene ID	Protein name	FunCat ID	FunCat description	FunCat main category	Exact p-value	Adjusted p-value	Adjusted p-value
AFUB_013280	MFS multidrug transporter, putative	20.01.27	drug/toxin transport	Cellular transport, transport facilitation and transport routes	1.1221e-05	0.002637	0.021636
AFUB_039730	MFS transporter (Hol1), putative	20.01.27	drug/toxin transport	Cellular transport, transport facilitation and transport routes	1.1221e-05	0.002637	0.021636
AFUB_041770	ABC multidrug transporter, putative	20.01.27	drug/toxin transport	Cellular transport, transport facilitation and transport routes	1.1221e-05	0.002637	0.021636
AFUB_047590	Cholestenol delta-isomerase, putative	20.01.27	drug/toxin transport	Cellular transport, transport facilitation and transport routes	1.1221e-05	0.002637	0.021636
AFUB_049250	ABC multidrug transporter, putative	20.01.27	drug/toxin transport	Cellular transport, transport facilitation and transport routes	1.1221e-05	0.002637	0.021636
AFUB_049860	MFS multidrug transporter, putative	20.01.27	drug/toxin transport	Cellular transport, transport facilitation and transport routes	1.1221e-05	0.002637	0.021636
AFUB_083940	ABC multidrug transporter, putative	20.01.27	drug/toxin transport	Cellular transport, transport facilitation and transport routes	1.1221e-05	0.002637	0.021636
AFUB_086970	MFS multidrug transporter, putative	20.01.27	drug/toxin transport	Cellular transport, transport facilitation and transport routes	1.1221e-05	0.002637	0.021636
AFUB_095220	ABC multidrug transporter, putative	20.01.27	drug/toxin transport	Cellular transport, transport facilitation and transport routes	1.1221e-05	0.002637	0.021636
AFUB_101650	MFS multidrug transporter, putative	20.01.27	drug/toxin transport	Cellular transport, transport facilitation and transport routes	1.1221e-05	0.002637	0.021636
AFUB_013280	MFS multidrug transporter, putative	20.03	transport facilities	Cellular transport, transport facilitation and transport routes	3.5884e-05	0.0042164	0.021636
AFUB_022920	Ammonium transporter MeaA	20.03	transport facilities	Cellular transport, transport facilitation and transport routes	3.5884e-05	0.0042164	0.021636
AFUB_027780	Mitochondrial phosphate transporter Pic2, putative	20.03	transport facilities	Cellular transport, transport facilitation and transport routes	3.5884e-05	0.0042164	0.021636
AFUB_028350	MFS monocarboxylate transporter, putative	20.03	transport facilities	Cellular transport, transport facilitation and transport routes	3.5884e-05	0.0042164	0.021636
AFUB_036430	Copper resistance-associated P-type ATPase, putative	20.03	transport facilities	Cellular transport, transport facilitation and transport routes	3.5884e-05	0.0042164	0.021636
AFUB_039730	MFS transporter (Hol1), putative	20.03	transport facilities	Cellular transport, transport facilitation and transport routes	3.5884e-05	0.0042164	0.021636
AFUB_041770	ABC multidrug transporter, putative	20.03	transport facilities	Cellular transport, transport facilitation and transport routes	3.5884e-05	0.0042164	0.021636
AFUB_049250	ABC multidrug transporter, putative	20.03	transport facilities	Cellular transport, transport facilitation and transport routes	3.5884e-05	0.0042164	0.021636
AFUB_049860	MFS multidrug transporter, putative	20.03	transport facilities	Cellular transport, transport facilitation and transport routes	3.5884e-05	0.0042164	0.021636
AFUB_080900	MFS sugar transporter, putative	20.03	transport facilities	Cellular transport, transport facilitation and transport routes	3.5884e-05	0.0042164	0.021636
AFUB_083940	ABC multidrug transporter, putative	20.03	transport facilities	Cellular transport, transport facilitation and transport routes	3.5884e-05	0.0042164	0.021636
AFUB_085210	Mitochondrial carrier protein (Pet8), putative	20.03	transport facilities	Cellular transport, transport facilitation and transport routes	3.5884e-05	0.0042164	0.021636
AFUB_086780	Plasma membrane hexose transporter, putative	20.03	transport facilities	Cellular transport, transport facilitation and transport routes	3.5884e-05	0.0042164	0.021636
AFUB_086970	MFS multidrug transporter, putative	20.03	transport facilities	Cellular transport, transport facilitation and transport routes	3.5884e-05	0.0042164	0.021636
AFUB_087540	MFS monosaccharide transporter, putative	20.03	transport facilities	Cellular transport, transport facilitation and transport routes	3.5884e-05	0.0042164	0.021636
AFUB_087610	Calcium transporting ATPase (Pmc1), putative	20.03	transport facilities	Cellular transport, transport facilitation and transport routes	3.5884e-05	0.0042164	0.021636
AFUB_094690	Integral membrane protein (Pth11), putative	20.03	transport facilities	Cellular transport, transport facilitation and transport routes	3.5884e-05	0.0042164	0.021636
AFUB_095220	ABC multidrug transporter, putative	20.03	transport facilities	Cellular transport, transport facilitation and transport routes	3.5884e-05	0.0042164	0.021636
AFUB_096340	NCS1 allantoate transporter	20.03	transport facilities	Cellular transport, transport facilitation and transport routes	3.5884e-05	0.0042164	0.021636
AFUB_101650	MFS multidrug transporter, putative	20.03	transport facilities	Cellular transport, transport facilitation and transport routes	3.5884e-05	0.0042164	0.021636
AFUB_013280	MFS multidrug transporter, putative	32.07.05	detoxification by export	Cell rescue, defense and virulence	8.9177e-05	0.0053136	0.021636
AFUB_039730	MFS transporter (Hol1), putative	32.07.05	detoxification by export	Cell rescue, defense and virulence	8.9177e-05	0.0053136	0.021636
AFUB_041770	ABC multidrug transporter, putative	32.07.05	detoxification by export	Cell rescue, defense and virulence	8.9177e-05	0.0053136	0.021636
AFUB_049250	ABC multidrug transporter, putative	32.07.05	detoxification by export	Cell rescue, defense and virulence	8.9177e-05	0.0053136	0.021636
AFUB_049860	MFS multidrug transporter, putative	32.07.05	detoxification by export	Cell rescue, defense and virulence	8.9177e-05	0.0053136	0.021636
AFUB_083940	ABC multidrug transporter, putative	32.07.05	detoxification by export	Cell rescue, defense and virulence	8.9177e-05	0.0053136	0.021636
AFUB_086970	MFS multidrug transporter, putative	32.07.05	detoxification by export	Cell rescue, defense and virulence	8.9177e-05	0.0053136	0.021636
AFUB_101650	MFS multidrug transporter, putative	32.07.05	detoxification by export	Cell rescue, defense and virulence	8.9177e-05	0.0053136	0.021636
AFUB_005060	C-8 sterol isomerase (Erg-1), putative	20.01	transported compounds (substrates)	Cellular transport, transport facilitation and transport routes	9.0445e-05	0.0053136	0.021636
AFUB_013280	MFS multidrug transporter, putative	20.01	transported compounds (substrates)	Cellular transport, transport facilitation and transport routes	9.0445e-05	0.0053136	0.021636
AFUB_014050	Pyridine nucleotide-disulphide oxidoreductase, putative	20.01	transported compounds (substrates)	Cellular transport, transport facilitation and transport routes	9.0445e-05	0.0053136	0.021636
AFUB_022920	Ammonium transporter MeaA	20.01	transported compounds (substrates)	Cellular transport, transport facilitation and transport routes	9.0445e-05	0.0053136	0.021636
AFUB_027780	Mitochondrial phosphate transporter Pic2, putative	20.01	transported compounds (substrates)	Cellular transport, transport facilitation and transport routes	9.0445e-05	0.0053136	0.021636
AFUB_028350	MFS monocarboxylate transporter, putative	20.01	transported compounds (substrates)	Cellular transport, transport facilitation and transport routes	9.0445e-05	0.0053136	0.021636
AFUB_036430	Copper resistance-associated P-type ATPase, putative	20.01	transported compounds (substrates)	Cellular transport, transport facilitation and transport routes	9.0445e-05	0.0053136	0.021636
AFUB_039730	MFS transporter (Hol1), putative	20.01	transported compounds (substrates)	Cellular transport, transport facilitation and transport routes	9.0445e-05	0.0053136	0.021636
AFUB_041770	ABC multidrug transporter, putative	20.01	transported compounds (substrates)	Cellular transport, transport facilitation and transport routes	9.0445e-05	0.0053136	0.021636
AFUB_047590	Cholestenol delta-isomerase, putative	20.01	transported compounds (substrates)	Cellular transport, transport facilitation and transport routes	9.0445e-05	0.0053136	0.021636
AFUB_049250	ABC multidrug transporter, putative	20.01	transported compounds (substrates)	Cellular transport, transport facilitation and transport routes	9.0445e-05	0.0053136	0.036808
AFUB_049790	Zinc-binding oxidoreductase, putative	20.01	transported compounds (substrates)	Cellular transport, transport facilitation and transport routes	9.0445e-05	0.0053136	0.036808
AFUB_049860	MFS multidrug transporter, putative	20.01	transported compounds (substrates)	Cellular transport, transport facilitation and transport routes	9.0445e-05	0.0053136	0.036808
AFUB_080900	MFS sugar transporter, putative	20.01	transported compounds (substrates)	Cellular transport, transport facilitation and transport routes	9.0445e-05	0.0053136	0.036808
AFUB_083940	ABC multidrug transporter, putative	20.01	transported compounds (substrates)	Cellular transport, transport facilitation and transport routes	9.0445e-05	0.0053136	0.036808
AFUB_085210	Mitochondrial carrier protein (Pet8), putative	20.01	transported compounds (substrates)	Cellular transport, transport facilitation and transport routes	9.0445e-05	0.0053136	0.036808
AFUB_086780	Plasma membrane hexose transporter, putative	20.01	transported compounds (substrates)	Cellular transport, transport facilitation and transport routes	9.0445e-05	0.0053136	0.036808
AFUB_086970	MFS multidrug transporter, putative	20.01	transported compounds (substrates)	Cellular transport, transport facilitation and transport routes	9.0445e-05	0.0053136	0.036808
AFUB_087540	MFS monosaccharide transporter, putative	20.01	transported compounds (substrates)	Cellular transport, transport facilitation and transport routes	9.0445e-05	0.0053136	0.036808
AFUB_087610	Calcium transporting ATPase (Pmc1), putative	20.01	transported compounds (substrates)	Cellular transport, transport facilitation and transport routes	9.0445e-05	0.0053136	0.036808
AFUB_088370	MFS transporter, putative	20.01	transported compounds (substrates)	Cellular transport, transport facilitation and transport routes	9.0445e-05	0.0053136	0.036808
AFUB_088580	Indoleamine 2,3-dioxygenase family protein	20.01	transported compounds (substrates)	Cellular transport, transport facilitation and transport routes	9.0445e-05	0.0053136	0.036808
AFUB_092340	CRAL/TRIO domain protein	20.01	transported compounds (substrates)	Cellular transport, transport facilitation and transport routes	9.0445e-05	0.0053136	0.036808
AFUB_094690	Integral membrane protein (Pth11), putative	20.01	transported compounds (substrates)	Cellular transport, transport facilitation and transport routes	9.0445e-05	0.0053136	0.036808
AFUB_095220	ABC multidrug transporter, putative	20.01	transported compounds (substrates)	Cellular transport, transport facilitation and transport routes	9.0445e-05	0.0053136	0.036808
AFUB_096120	Cytochrome P450 monooxygenase, putative	20.01	transported compounds (substrates)	Cellular transport, transport facilitation and transport routes	9.0445e-05	0.0053136	0.036808
AFUB_096130	Putative uncharacterized protein	20.01	transported compounds (substrates)	Cellular transport, transport facilitation and transport routes	9.0445e-05	0.0053136	0.036808
AFUB_096340	NCS1 allantoate transporter	20.01	transported compounds (substrates)	Cellular transport, transport facilitation and transport routes	9.0445e-05	0.0053136	0.036808
AFUB_097930	FMN dependent dehydrogenase, putative	20.01	transported compounds (substrates)	Cellular transport, transport facilitation and transport routes	9.0445e-05	0.0053136	0.036808
AFUB_101650	MFS multidrug transporter, putative	20.01	transported compounds (substrates)	Cellular transport, transport facilitation and transport routes	9.0445e-05	0.0053136	0.036808
AFUB_004510	Aspartate aminotransferase, putative	1.02	nitrogen, sulfur and selenium metabolism	Metabolism	0.00075027	0.03131	0.036808
AFUB_017460	Amidase family protein	1.02	nitrogen, sulfur and selenium metabolism	Metabolism	0.00075027	0.03131	0.036808
AFUB_050720	Sulfite oxidase, putative	1.02	nitrogen, sulfur and selenium metabolism	Metabolism	0.00075027	0.03131	0.036808
AFUB_066240	L-ornithine aminotransferase Car2, putative	1.02	nitrogen, sulfur and selenium metabolism	Metabolism	0.00075027	0.03131	0.036808
AFUB_087270	Aminotransferase, putative	1.02	nitrogen, sulfur and selenium metabolism	Metabolism	0.00075027	0.03131	0.036808
AFUB_088630	AIF-like mitochondrial oxidoreductase (Nfrl), putative	1.02	nitrogen, sulfur and selenium metabolism	Metabolism	0.00075027	0.03131	0.036808
AFUB_094750	Malate synthase (EC 2.3.3.9)	1.02	nitrogen, sulfur and selenium metabolism	Metabolism	0.00075027	0.03131	0.036808
AFUB_096120	Cytochrome P450 monooxygenase, putative	1.02	nitrogen, sulfur and selenium metabolism	Metabolism	0.00075027	0.03131	0.036808
AFUB_096130	Putative uncharacterized protein	1.02	nitrogen, sulfur and selenium metabolism	Metabolism	0.00075027	0.03131	0.036808
AFUB_096500	C6 transcription factor, putative	1.02	nitrogen, sulfur and selenium metabolism	Metabolism	0.00075027	0.03131	0.036808
AFUB_017460	Amidase family protein	01.02.02	nitrogen metabolism	Metabolism	0.00079939	0.03131	0.036808
AFUB_066240	L-ornithine aminotransferase Car2, putative	01.02.02	nitrogen metabolism	Metabolism	0.00079939	0.03131	0.036808
AFUB_087270	Aminotransferase, putative	01.02.02	nitrogen metabolism	Metabolism	0.00079939	0.03131	0.036808
AFUB_094750	Malate synthase (EC 2.3.3.9)	01.02.02	nitrogen metabolism	Metabolism	0.00079939	0.03131	0.036808
AFUB_096500	C6 transcription factor, putative	01.02.02	nitrogen metabolism	Metabolism	0.00079939	0.03131	0.036808
AFUB_000260	Monooxygenase, putative	1	METABOLISM	Metabolism	0.001239	0.041595	0.036808
AFUB_003560	C-14 sterol reductase	1	METABOLISM	Metabolism	0.001239	0.041595	0.036808
AFUB_004480	Succinyl-CoA:3-ketoacid-coenzyme A transferase (EC 2.8.3.5)	1	METABOLISM	Metabolism	0.001239	0.041595	0.036808
AFUB_004510	Aspartate aminotransferase, putative	1	METABOLISM	Metabolism	0.001239	0.041595	0.036808
AFUB_005060	C-8 sterol isomerase (Erg-1), putative	1	METABOLISM	Metabolism	0.001239	0.041595	0.036808
AFUB_005070	Probable xyloglucan-specific endo-beta-1,4-glucanase A (EC 3.2.1.151) (Xyloglucanase A) (Xyloglucanendohydrolase A)	1	METABOLISM	Metabolism	0.001239	0.041595	0.036808
AFUB_006420	O-acyltransferase	1	METABOLISM	Metabolism	0.001239	0.041595	0.043297
AFUB_013280	MFS multidrug transporter, putative	1	METABOLISM	Metabolism	0.001239	0.041595	0.043297
AFUB_016750	3-oxoacyl-(Acyl-carrier-protein) reductase, putative	1	METABOLISM	Metabolism	0.001239	0.041595	0.043297
AFUB_017460	Amidase family protein	1	METABOLISM	Metabolism	0.001239	0.041595	0.043297
AFUB_021290	Homogentisate 1,2-dioxygenase (HmgA), putative	1	METABOLISM	Metabolism	0.001239	0.041595	0.043297
AFUB_028350	MFS monocarboxylate transporter, putative	1	METABOLISM	Metabolism	0.001239	0.041595	0.043297
AFUB_033070	C-3 sterol dehydrogenase/C-4 decarboxylase family protein	1	METABOLISM	Metabolism	0.001239	0.041595	0.043297
AFUB_041770	ABC multidrug transporter, putative	1	METABOLISM	Metabolism	0.001239	0.041595	0.043297
AFUB_044670	Fungal specific transcription factor, putative	1	METABOLISM	Metabolism	0.001239	0.041595	0.043297
AFUB_047570	Pfs domain protein	1	METABOLISM	Metabolism	0.001239	0.041595	0.043297
AFUB_047590	Cholestenol delta-isomerase, putative	1	METABOLISM	Metabolism	0.001239	0.041595	0.043297
AFUB_047670	Short-chain dehydrogenase/reductase, putative	1	METABOLISM	Metabolism	0.001239	0.041595	0.043297
AFUB_049250	ABC multidrug transporter, putative	1	METABOLISM	Metabolism	0.001239	0.041595	0.043297
AFUB_049790	Zinc-binding oxidoreductase, putative	1	METABOLISM	Metabolism	0.001239	0.041595	0.043297
AFUB_049860	MFS multidrug transporter, putative	1	METABOLISM	Metabolism	0.001239	0.041595	0.043297
AFUB_050720	Sulfite oxidase, putative	1	METABOLISM	Metabolism	0.001239	0.041595	0.043297
AFUB_058160	1,4-alpha-glucan branching enzyme	1	METABOLISM	Metabolism	0.001239	0.041595
AFUB_066240	L-ornithine aminotransferase Car2, putative	1	METABOLISM	Metabolism	0.001239	0.041595
AFUB_070430	Isocitrate lyase	1	METABOLISM	Metabolism	0.001239	0.041595
AFUB_073100	IZH family channel protein (Izh3), putative	1	METABOLISM	Metabolism	0.001239	0.041595
AFUB_074820	Sugar isomerase, KpsF/GutQ	1	METABOLISM	Metabolism	0.001239	0.041595
AFUB_076830	MFS amine transporter, putative	1	METABOLISM	Metabolism	0.001239	0.041595
AFUB_080900	MFS sugar transporter, putative	1	METABOLISM	Metabolism	0.001239	0.041595
AFUB_083940	ABC multidrug transporter, putative	1	METABOLISM	Metabolism	0.001239	0.041595
AFUB_085200	Class V chitinase ChiB1	1	METABOLISM	Metabolism	0.001239	0.041595
AFUB_086770	C6 transcription factor, putative	1	METABOLISM	Metabolism	0.001239	0.041595
AFUB_086780	Plasma membrane hexose transporter, putative	1	METABOLISM	Metabolism	0.001239	0.041595
AFUB_086930	UDP-galactose 4-epimerase, putative	1	METABOLISM	Metabolism	0.001239	0.041595
AFUB_086970	MFS multidrug transporter, putative	1	METABOLISM	Metabolism	0.001239	0.041595
AFUB_087270	Aminotransferase, putative	1	METABOLISM	Metabolism	0.001239	0.041595
AFUB_087280	Aldo-keto reductase (AKR13), puatative	1	METABOLISM	Metabolism	0.001239	0.041595
AFUB_087540	MFS monosaccharide transporter, putative	1	METABOLISM	Metabolism	0.001239	0.041595
AFUB_088370	MFS transporter, putative	1	METABOLISM	Metabolism	0.001239	0.041595
AFUB_088580	Indoleamine 2,3-dioxygenase family protein	1	METABOLISM	Metabolism	0.001239	0.041595
AFUB_088630	AIF-like mitochondrial oxidoreductase (Nfrl), putative	1	METABOLISM	Metabolism	0.001239	0.041595
AFUB_092340	CRAL/TRIO domain protein	1	METABOLISM	Metabolism	0.001239	0.041595
AFUB_093840	Alpha-1,2-mannosyltransferase (Mnn2), putative	1	METABOLISM	Metabolism	0.001239	0.041595
AFUB_094560	C-5 cytosine methyltransferase DmtA	1	METABOLISM	Metabolism	0.001239	0.041595
AFUB_094750	Malate synthase (EC 2.3.3.9)	1	METABOLISM	Metabolism	0.001239	0.041595
AFUB_095220	ABC multidrug transporter, putative	1	METABOLISM	Metabolism	0.001239	0.041595
AFUB_096120	Cytochrome P450 monooxygenase, putative	1	METABOLISM	Metabolism	0.001239	0.041595
AFUB_096130	Putative uncharacterized protein	1	METABOLISM	Metabolism	0.001239	0.041595
AFUB_096340	NCS1 allantoate transporter	1	METABOLISM	Metabolism	0.001239	0.041595
AFUB_096500	C6 transcription factor, putative	1	METABOLISM	Metabolism	0.001239	0.041595
AFUB_097930	FMN dependent dehydrogenase, putative	1	METABOLISM	Metabolism	0.001239	0.041595
AFUB_099220	Cytochrome P450 alkane hydroxylase, putative	1	METABOLISM	Metabolism	0.001239	0.041595
AFUB_100820	Succinyl-CoA synthetase beta subunit, putative	1	METABOLISM	Metabolism	0.001239	0.041595

## Sheet: Table S6 30 minutes down srbB
Gene ID	Protein name	FunCat ID	FunCat description	FunCat main category	Exact p-value	Adjusted p-value
AFUB_000350	Amidase family protein	1	METABOLISM	Metabolism	4.483e-15	1.569e-12
AFUB_000710	Glycosyl transferase, putative	1	METABOLISM	Metabolism	4.483e-15	1.569e-12
AFUB_000750	Toxin biosynthesis protein Tri7-like , putative	1	METABOLISM	Metabolism	4.483e-15	1.569e-12
AFUB_000770	UbiA-like prenyltransferase, putative	1	METABOLISM	Metabolism	4.483e-15	1.569e-12
AFUB_000780	FAD-dependent monooxygenase (PaxM), putative	1	METABOLISM	Metabolism	4.483e-15	1.569e-12
AFUB_000910	Putative uncharacterized protein	1	METABOLISM	Metabolism	4.483e-15	1.569e-12
AFUB_001260	Glutamate decarboxylase	1	METABOLISM	Metabolism	4.483e-15	1.569e-12
AFUB_003350	Salicylate hydroxylase, putative	1	METABOLISM	Metabolism	4.483e-15	1.569e-12
AFUB_003940	MFS sugar transporter, putative	1	METABOLISM	Metabolism	4.483e-15	1.569e-12
AFUB_006520	Extracellular exo-polygalacturonase, putative	1	METABOLISM	Metabolism	4.483e-15	1.569e-12
AFUB_007320	Chorismate synthase (EC 4.2.3.5)	1	METABOLISM	Metabolism	4.483e-15	1.569e-12
AFUB_007800	Coproporphyrinogen III oxidase, putative	1	METABOLISM	Metabolism	4.483e-15	1.569e-12
AFUB_009810	ABC multidrug transporter, putative	1	METABOLISM	Metabolism	4.483e-15	1.569e-12
AFUB_010450	Xylitol dehydrogenase	1	METABOLISM	Metabolism	4.483e-15	1.569e-12
AFUB_011680	NADH oxidase	1	METABOLISM	Metabolism	4.483e-15	1.569e-12
AFUB_013150	Phenol 2-monooxygenase, putative	1	METABOLISM	Metabolism	4.483e-15	1.569e-12
AFUB_013680	DUF409 domain protein	1	METABOLISM	Metabolism	4.483e-15	1.569e-12
AFUB_015040	GTP-binding protein Obg	1	METABOLISM	Metabolism	4.483e-15	1.569e-12
AFUB_016420	Glycosyl transferase, putative	1	METABOLISM	Metabolism	4.483e-15	1.569e-12
AFUB_016430	D-lactate dehydrogenase, putative	1	METABOLISM	Metabolism	4.483e-15	1.569e-12
AFUB_016560	TfdA family taurine dioxygenase, putative	1	METABOLISM	Metabolism	4.483e-15	1.569e-12
AFUB_016870	D-lactate dehydrogenase (Cytochrome), putative	1	METABOLISM	Metabolism	4.483e-15	1.569e-12
AFUB_017000	TPR domain protein	1	METABOLISM	Metabolism	4.483e-15	1.569e-12
AFUB_017260	Neutral amino acid permease	1	METABOLISM	Metabolism	4.483e-15	1.569e-12
AFUB_017790	Alpha-amylase, putative	1	METABOLISM	Metabolism	4.483e-15	1.569e-12
AFUB_019980	Catechol dioxygenase, putative	1	METABOLISM	Metabolism	4.483e-15	1.569e-12
AFUB_021600	MFS sugar transporter, putative	1	METABOLISM	Metabolism	4.483e-15	1.569e-12
AFUB_022430	Sugar hydrolase, putative	1	METABOLISM	Metabolism	4.483e-15	1.569e-12
AFUB_023720	L-ornithine N5-oxygenase SidA	1	METABOLISM	Metabolism	4.483e-15	1.569e-12
AFUB_024820	MFS transporter, putative	1	METABOLISM	Metabolism	4.483e-15	1.569e-12
AFUB_025210	Probable glucan endo-1,6-beta-glucosidase B (EC 3.2.1.75) (Beta-1,6-glucanase B) (Endo-1,6-beta-D-glucanase B) (Endo-1,6-beta-glucanase B)	1	METABOLISM	Metabolism	4.483e-15	1.569e-12
AFUB_025510	Aspartate transaminase, putative	1	METABOLISM	Metabolism	4.483e-15	1.569e-12
AFUB_026740	Alcohol dehydrogenase, putative	1	METABOLISM	Metabolism	4.483e-15	1.569e-12
AFUB_028160	MFS multidrug transporter, putative	1	METABOLISM	Metabolism	4.483e-15	1.569e-12
AFUB_028540	Mitochondrial AAA ATPase, putative	1	METABOLISM	Metabolism	4.483e-15	1.569e-12
AFUB_029730	Probable E3 ubiquitin ligase complex SCF subunit sconB (Sulfur controller B) (Sulfur metabolite repression control protein B)	1	METABOLISM	Metabolism	4.483e-15	1.569e-12
AFUB_030080	Oxidoreductase, short-chain dehydrogenase/reductase family	1	METABOLISM	Metabolism	4.483e-15	1.569e-12
AFUB_030090	Oxidoreductase, FAD-binding, putative	1	METABOLISM	Metabolism	4.483e-15	1.569e-12
AFUB_030110	Endoglucanase, putative	1	METABOLISM	Metabolism	4.483e-15	1.569e-12
AFUB_030140	Hydrolase, putative	1	METABOLISM	Metabolism	4.483e-15	1.569e-12
AFUB_031120	Neutral amino acid permease, putative	1	METABOLISM	Metabolism	4.483e-15	1.569e-12
AFUB_031520	TAM domain methyltransferase, putative	1	METABOLISM	Metabolism	4.483e-15	1.569e-12
AFUB_031610	Alcohol dehydrogenase, zinc-containing	1	METABOLISM	Metabolism	4.483e-15	1.569e-12
AFUB_031630	Extracellular aspartic endopeptidase, putative	1	METABOLISM	Metabolism	4.483e-15	1.569e-12
AFUB_032210	Cyanate hydratase (Cyanase) (EC 4.2.1.104) (Cyanate hydrolase) (Cyanate lyase)	1	METABOLISM	Metabolism	4.483e-15	1.569e-12
AFUB_032640	CAF1 family ribonuclease, putative	1	METABOLISM	Metabolism	4.483e-15	1.569e-12
AFUB_033190	Cyanide hydratase/nitrilase, putative	1	METABOLISM	Metabolism	4.483e-15	1.569e-12
AFUB_033350	C4-dicarboxylate transporter/malic acid transport protein, putative	1	METABOLISM	Metabolism	4.483e-15	1.569e-12
AFUB_034180	Flavin-binding monooxygenase, putative	1	METABOLISM	Metabolism	4.483e-15	1.569e-12
AFUB_034190	Xenobiotic compound monooxygenase, DszA family	1	METABOLISM	Metabolism	4.483e-15	1.569e-12
AFUB_034220	Putative uncharacterized protein	1	METABOLISM	Metabolism	4.483e-15	1.569e-12
AFUB_034610	Probable arabinan endo-1,5-alpha-L-arabinosidase A (EC 3.2.1.99) (Endo-1,5-alpha-L-arabinanase A) (ABN A)	1	METABOLISM	Metabolism	4.483e-15	1.569e-12
AFUB_034660	Histidine acid phosphatase, putative	1	METABOLISM	Metabolism	4.483e-15	1.569e-12
AFUB_035050	MFS glucose transporter, putative	1	METABOLISM	Metabolism	4.483e-15	1.569e-12
AFUB_035120	Nicotinamide N-methyltransferase Nnt1, putative	1	METABOLISM	Metabolism	4.483e-15	1.569e-12
AFUB_035460	Nonribosomal peptide synthase, putative	1	METABOLISM	Metabolism	4.483e-15	1.569e-12
AFUB_035470	Oxidoreductase, 2OG-Fe(II) oxygenase family, putative	1	METABOLISM	Metabolism	4.483e-15	1.569e-12
AFUB_035480	GTP cyclohydrolase I, putative	1	METABOLISM	Metabolism	4.483e-15	1.569e-12
AFUB_035650	2-dehydropantoate 2-reductase (EC 1.1.1.169)	1	METABOLISM	Metabolism	4.483e-15	1.569e-12
AFUB_036090	Extracellular serine-threonine rich protein	1	METABOLISM	Metabolism	4.483e-15	1.569e-12
AFUB_036980	Small oligopeptide transporter, OPT family	1	METABOLISM	Metabolism	4.483e-15	1.569e-12
AFUB_037010	MFS sugar transporter, putative	1	METABOLISM	Metabolism	4.483e-15	1.569e-12
AFUB_037660	O-acetyltransferase, putative	1	METABOLISM	Metabolism	4.483e-15	1.569e-12
AFUB_038070	Pyruvate decarboxylase PdcA, putative	1	METABOLISM	Metabolism	4.483e-15	1.569e-12
AFUB_039960	MFS transporter, putative	1	METABOLISM	Metabolism	4.483e-15	1.569e-12
AFUB_041160	Alpha-ketoglutarate-dependent taurine dioxygenase	1	METABOLISM	Metabolism	4.483e-15	1.569e-12
AFUB_041210	UDP-glucose 4-epimerase, putative	1	METABOLISM	Metabolism	4.483e-15	1.569e-12
AFUB_041600	Exo-beta-1,3-glucanase, putative	1	METABOLISM	Metabolism	4.483e-15	1.569e-12
AFUB_041700	Oligo-1,6-glucosidase	1	METABOLISM	Metabolism	4.483e-15	1.569e-12
AFUB_042010	Vacuolar carboxypeptidase Cps1, putative	1	METABOLISM	Metabolism	4.483e-15	1.569e-12
AFUB_042020	Glutaminase GtaA	1	METABOLISM	Metabolism	4.483e-15	1.569e-12
AFUB_042130	DEAD/DEAH box helicase, putative	1	METABOLISM	Metabolism	4.483e-15	1.569e-12
AFUB_043980	Cytochrome P450 monooxygenase, putative	1	METABOLISM	Metabolism	4.483e-15	1.569e-12
AFUB_044660	Pyridine nucleotide-disulfide oxidoreductase, putative	1	METABOLISM	Metabolism	4.483e-15	1.569e-12
AFUB_045220	Phosphoglucomutase, putative	1	METABOLISM	Metabolism	4.483e-15	1.569e-12
AFUB_045930	UbiE/COQ5 methyltransferase, putative	1	METABOLISM	Metabolism	4.483e-15	1.569e-12
AFUB_046460	Zinc-containing alcohol dehydrogenase, putative	1	METABOLISM	Metabolism	4.483e-15	1.569e-12
AFUB_046710	Sterigmatocystin biosynthesis cytochrome P450 monooxygenase	1	METABOLISM	Metabolism	4.483e-15	1.569e-12
AFUB_047020	Siderochrome-iron transporter, putative	1	METABOLISM	Metabolism	4.483e-15	1.569e-12
AFUB_047050	Class II aldolase/adducin domain protein	1	METABOLISM	Metabolism	4.483e-15	1.569e-12
AFUB_047110	Putative uncharacterized protein	1	METABOLISM	Metabolism	4.483e-15	1.569e-12
AFUB_047130	Short-chain dehydrogenase/reductase family protein, putative	1	METABOLISM	Metabolism	4.483e-15	1.569e-12
AFUB_048040	Acetyl xylan esterase (Axe1), putative	1	METABOLISM	Metabolism	4.483e-15	1.569e-12
AFUB_048070	Probable beta-galactosidase E (EC 3.2.1.23) (Lactase E)	1	METABOLISM	Metabolism	4.483e-15	1.569e-12
AFUB_048080	Phosphoketolase, putative	1	METABOLISM	Metabolism	4.483e-15	1.569e-12
AFUB_048130	Probable endo-1,4-beta-xylanase A (Xylanase A) (EC 3.2.1.8) (1,4-beta-D-xylan xylanohydrolase A)	1	METABOLISM	Metabolism	4.483e-15	1.569e-12
AFUB_048340	Flavin-containing amine oxidase, putative	1	METABOLISM	Metabolism	4.483e-15	1.569e-12
AFUB_048750	Zinc-binding oxidoreductase, putative	1	METABOLISM	Metabolism	4.483e-15	1.569e-12
AFUB_048760	Flavin-containing monooxygenase, putative	1	METABOLISM	Metabolism	4.483e-15	1.569e-12
AFUB_048790	ABC multidrug transporter, putative	1	METABOLISM	Metabolism	4.483e-15	1.569e-12
AFUB_049180	GABA permease, putative	1	METABOLISM	Metabolism	4.483e-15	1.569e-12
AFUB_049710	General amidase, putative	1	METABOLISM	Metabolism	4.483e-15	1.569e-12
AFUB_050660	Probable alpha-galactosidase B (EC 3.2.1.22) (Melibiase B)	1	METABOLISM	Metabolism	4.483e-15	1.569e-12
AFUB_051750	Pyruvate dehydrogenase kinase, putative	1	METABOLISM	Metabolism	4.483e-15	1.569e-12
AFUB_052050	Class III chitinase, putative	1	METABOLISM	Metabolism	4.483e-15	1.569e-12
AFUB_052280	Lipase, putative	1	METABOLISM	Metabolism	4.483e-15	1.569e-12
AFUB_052300	Ferrooxidoreductase Fet3, putative	1	METABOLISM	Metabolism	4.483e-15	1.569e-12
AFUB_052580	Meiosis-specific topoisomerase Spo11, putative	1	METABOLISM	Metabolism	4.483e-15	1.569e-12
AFUB_053780	Alcohol dehydrogenase, putative	1	METABOLISM	Metabolism	4.483e-15	1.569e-12
AFUB_054050	Acyl-CoA dehydrogenase family protein	1	METABOLISM	Metabolism	4.483e-15	1.569e-12
AFUB_057590	Acyl-CoA dehydrogenase, putative	1	METABOLISM	Metabolism	4.483e-15	1.569e-12
AFUB_061810	Toxin biosynthesis ketoreductase, putative	1	METABOLISM	Metabolism	4.483e-15	1.569e-12
AFUB_062360	Phosphorylase, putative	1	METABOLISM	Metabolism	4.483e-15	1.569e-12
AFUB_062460	Phosphoenolpyruvate synthase, putative	1	METABOLISM	Metabolism	4.483e-15	1.569e-12
AFUB_062470	Lactate dehydrogenase	1	METABOLISM	Metabolism	4.483e-15	1.569e-12
AFUB_062480	Pyruvate decarboxylase, putative	1	METABOLISM	Metabolism	4.483e-15	1.569e-12
AFUB_062540	Cytochrome P450 oxygenase, putative	1	METABOLISM	Metabolism	4.483e-15	1.569e-12
AFUB_062550	Terpene synthase family protein	1	METABOLISM	Metabolism	4.483e-15	1.569e-12
AFUB_062560	AhpC/TSA family thioredoxin peroxidase, putative	1	METABOLISM	Metabolism	4.483e-15	1.569e-12
AFUB_063320	Flavin-binding monooxygenase, putative	1	METABOLISM	Metabolism	4.483e-15	1.569e-12
AFUB_063650	Ras guanine-nucleotide exchange protein, putative	1	METABOLISM	Metabolism	4.483e-15	1.569e-12
AFUB_063720	Acid sphingomyelinase, putative	1	METABOLISM	Metabolism	4.483e-15	1.569e-12
AFUB_064540	Integral membrane protein	1	METABOLISM	Metabolism	4.483e-15	1.569e-12
AFUB_064960	Endoglucanase, putative	1	METABOLISM	Metabolism	4.483e-15	1.569e-12
AFUB_065350	Raffinose synthase protein Sip1, putative	1	METABOLISM	Metabolism	4.483e-15	1.569e-12
AFUB_065780	Dihydrodipicolinate synthetase family protein	1	METABOLISM	Metabolism	4.483e-15	1.569e-12
AFUB_066310	Phosphate transporter	1	METABOLISM	Metabolism	4.483e-15	1.569e-12
AFUB_066340	Uncharacterized protein	1	METABOLISM	Metabolism	4.483e-15	1.569e-12
AFUB_067250	Alpha-amylase, putative	1	METABOLISM	Metabolism	4.483e-15	1.569e-12
AFUB_067260	Glucoamylase/glucan 1,4-alpha-glucosidase, putative	1	METABOLISM	Metabolism	4.483e-15	1.569e-12
AFUB_070710	Glycosyl hydrolase, putative	1	METABOLISM	Metabolism	4.483e-15	1.569e-12
AFUB_070810	MFS transporter, putative	1	METABOLISM	Metabolism	4.483e-15	1.569e-12
AFUB_071600	Serine/threonine-protein kinase	1	METABOLISM	Metabolism	4.483e-15	1.569e-12
AFUB_071730	Uncharacterized protein	1	METABOLISM	Metabolism	4.483e-15	1.569e-12
AFUB_071870	FAD binding oxidoreductase, putative	1	METABOLISM	Metabolism	4.483e-15	1.569e-12
AFUB_072730	Probable carboxypeptidase AFUB_072730 (EC 3.4.17.-) (Peptidase M20 domain-containing protein AFUB_072730)	1	METABOLISM	Metabolism	4.483e-15	1.569e-12
AFUB_073010	Probable 1,4-beta-D-glucan cellobiohydrolase A (EC 3.2.1.91) (Beta-glucancellobiohydrolase A) (Cellobiohydrolase D) (Exocellobiohydrolase A) (Exoglucanase A)	1	METABOLISM	Metabolism	4.483e-15	1.569e-12
AFUB_073450	Endoglucanase, putative	1	METABOLISM	Metabolism	4.483e-15	1.569e-12
AFUB_075050	Putative uncharacterized protein	1	METABOLISM	Metabolism	4.483e-15	1.569e-12
AFUB_075780	Cytochrome P450 oxidoreductase GliF	1	METABOLISM	Metabolism	4.483e-15	1.569e-12
AFUB_075790	Thioredoxin reductase GliT	1	METABOLISM	Metabolism	4.483e-15	1.569e-12
AFUB_076020	Oxidoreductase, short chain dehydrogenase/reductase family	1	METABOLISM	Metabolism	4.483e-15	1.569e-12
AFUB_076090	Fructosyl amine: oxygen oxidoreductase	1	METABOLISM	Metabolism	4.483e-15	1.569e-12
AFUB_076280	Small oligopeptide transporter, OPT family	1	METABOLISM	Metabolism	4.483e-15	1.569e-12
AFUB_076760	Alpha-ketoglutarate-dependent taurine dioxygenase	1	METABOLISM	Metabolism	4.483e-15	1.569e-12
AFUB_077720	Putative uncharacterized protein	1	METABOLISM	Metabolism	4.483e-15	1.569e-12
AFUB_078030	MFS sugar transporter, putative	1	METABOLISM	Metabolism	4.483e-15	1.569e-12
AFUB_078050	MAK1-like monooxygenase, putative	1	METABOLISM	Metabolism	4.483e-15	1.569e-12
AFUB_078230	Isochorismatase family hydrolase, putative	1	METABOLISM	Metabolism	4.483e-15	1.569e-12
AFUB_080230	Ankyrin repeat protein	1	METABOLISM	Metabolism	4.483e-15	1.569e-12
AFUB_080270	Putative uncharacterized protein	1	METABOLISM	Metabolism	4.483e-15	1.569e-12
AFUB_081260	Peptidyl-arginine deiminase domain protein	1	METABOLISM	Metabolism	4.483e-15	1.569e-12
AFUB_081390	Amino acid permease, putative	1	METABOLISM	Metabolism	4.483e-15	1.569e-12
AFUB_081440	Salicylate hydroxylase, putative	1	METABOLISM	Metabolism	4.483e-15	1.569e-12
AFUB_081480	Glutamate decarboxylase	1	METABOLISM	Metabolism	4.483e-15	1.569e-12
AFUB_082850	3-hydroxyanthranilate 3,4-dioxygenase 1 (EC 1.13.11.6) (3-hydroxyanthranilate oxygenase 1) (3-HAO-1) (3-hydroxyanthranilic acid dioxygenase 1) (HAD-1) (Biosynthesis of nicotinic acid protein 1-1)	1	METABOLISM	Metabolism	4.483e-15	1.569e-12
AFUB_084410	Proline permease, putative	1	METABOLISM	Metabolism	4.483e-15	1.569e-12
AFUB_084820	Nitrilase, putative	1	METABOLISM	Metabolism	4.483e-15	1.569e-12
AFUB_085240	CmcJ-like methyltransferase, putative	1	METABOLISM	Metabolism	4.483e-15	1.569e-12
AFUB_085950	Dimethylallyl tryptophan synthase, putative	1	METABOLISM	Metabolism	4.483e-15	1.569e-12
AFUB_085960	Cell surface protein Mas1, putative	1	METABOLISM	Metabolism	4.483e-15	1.569e-12
AFUB_085990	Translation elongation factor eEF-1, gamma subunit, putative	1	METABOLISM	Metabolism	4.483e-15	1.569e-12
AFUB_086010	Cytochrome P450 oxidoreductase, putative	1	METABOLISM	Metabolism	4.483e-15	1.569e-12
AFUB_086020	Methyltransferase SirN-like, putative	1	METABOLISM	Metabolism	4.483e-15	1.569e-12
AFUB_086030	Hybrid NRPS/PKS enzyme, putative	1	METABOLISM	Metabolism	4.483e-15	1.569e-12
AFUB_086040	Alpha/beta hydrolase, putative	1	METABOLISM	Metabolism	4.483e-15	1.569e-12
AFUB_086070	Acetate-CoA ligase, putative	1	METABOLISM	Metabolism	4.483e-15	1.569e-12
AFUB_086180	O-methyltransferase, putative	1	METABOLISM	Metabolism	4.483e-15	1.569e-12
AFUB_086310	Phytanoyl-CoA dioxygenase family protein	1	METABOLISM	Metabolism	4.483e-15	1.569e-12
AFUB_086320	Cytochrome P450, putative	1	METABOLISM	Metabolism	4.483e-15	1.569e-12
AFUB_086330	Prenyltransferase FtmPT1	1	METABOLISM	Metabolism	4.483e-15	1.569e-12
AFUB_086340	O-methyltransferase, putative	1	METABOLISM	Metabolism	4.483e-15	1.569e-12
AFUB_086350	Cytochrome P450 monooxygenase, putative	1	METABOLISM	Metabolism	4.483e-15	1.569e-12
AFUB_086360	Nonribosomal peptide synthase, putative	1	METABOLISM	Metabolism	4.483e-15	1.569e-12
AFUB_086680	C6 transcription factor, putative	1	METABOLISM	Metabolism	4.483e-15	1.569e-12
AFUB_087850	DNA-directed polymerase kappa, putative	1	METABOLISM	Metabolism	4.483e-15	1.569e-12
AFUB_088980	Malic enzyme	1	METABOLISM	Metabolism	4.483e-15	1.569e-12
AFUB_090230	Sulfhydryl oxidase (EC 1.8.3.2)	1	METABOLISM	Metabolism	4.483e-15	1.569e-12
AFUB_090440	C6 transcription factor, putative	1	METABOLISM	Metabolism	4.483e-15	1.569e-12
AFUB_090640	FAD dependent oxidoreductase, putative	1	METABOLISM	Metabolism	4.483e-15	1.569e-12
AFUB_091130	Sugar transporter family protein	1	METABOLISM	Metabolism	4.483e-15	1.569e-12
AFUB_091540	C2H2 finger domain protein, putative	1	METABOLISM	Metabolism	4.483e-15	1.569e-12
AFUB_091610	Alpha-ketoglutarate-dependent taurine dioxygenase	1	METABOLISM	Metabolism	4.483e-15	1.569e-12
AFUB_091960	Probable pectate lyase D (EC 4.2.2.2)	1	METABOLISM	Metabolism	4.483e-15	1.569e-12
AFUB_092070	Acyl-CoA dehydrogenase, putative	1	METABOLISM	Metabolism	4.483e-15	1.569e-12
AFUB_092080	CAIB/BAIF family enzyme	1	METABOLISM	Metabolism	4.483e-15	1.569e-12
AFUB_092190	Integral membrane protein Pth11-like, putative	1	METABOLISM	Metabolism	4.483e-15	1.569e-12
AFUB_092200	Cytochrome P450 monooxygenase, putative	1	METABOLISM	Metabolism	4.483e-15	1.569e-12
AFUB_092360	Putative uncharacterized protein	1	METABOLISM	Metabolism	4.483e-15	1.569e-12
AFUB_092400	Galactose oxidase, putative	1	METABOLISM	Metabolism	4.483e-15	1.569e-12
AFUB_092700	RING finger protein	1	METABOLISM	Metabolism	4.483e-15	1.569e-12
AFUB_094820	ABC multidrug transporter, putative	1	METABOLISM	Metabolism	4.483e-15	1.569e-12
AFUB_094850	Fructosyl amino acid oxidase, putative	1	METABOLISM	Metabolism	4.483e-15	1.569e-12
AFUB_094920	ToxD-like zinc binding oxidoreductase, putative	1	METABOLISM	Metabolism	4.483e-15	1.569e-12
AFUB_096100	MFS toxin efflux pump, putative	1	METABOLISM	Metabolism	4.483e-15	1.569e-12
AFUB_096360	Haemolysin-III family protein	1	METABOLISM	Metabolism	4.483e-15	1.569e-12
AFUB_097260	Phosphatidylserine decarboxylase family protein	1	METABOLISM	Metabolism	4.483e-15	1.569e-12
AFUB_097290	Isoflavone reductase family protein	1	METABOLISM	Metabolism	4.483e-15	1.569e-12
AFUB_097300	Fungal specific transcription factor, putative	1	METABOLISM	Metabolism	4.483e-15	1.569e-12
AFUB_097320	C6 transcription factor, putative	1	METABOLISM	Metabolism	4.483e-15	1.569e-12
AFUB_097970	Putative uncharacterized protein	1	METABOLISM	Metabolism	4.483e-15	1.569e-12
AFUB_097990	Pfs domain protein	1	METABOLISM	Metabolism	4.483e-15	1.569e-12
AFUB_098000	NACHT and WD40 domain protein	1	METABOLISM	Metabolism	4.483e-15	1.569e-12
AFUB_099050	C6 transcription factor Ctf1A, putative	1	METABOLISM	Metabolism	4.483e-15	1.569e-12
AFUB_100920	Glycosyl hydrolase, putative	1	METABOLISM	Metabolism	4.483e-15	1.569e-12
AFUB_100980	Short chain dehydrogenase, putative	1	METABOLISM	Metabolism	4.483e-15	1.569e-12
AFUB_101120	MFS multidrug transporter, putative	1	METABOLISM	Metabolism	4.483e-15	1.569e-12
AFUB_101730	GABA permease, putative	1	METABOLISM	Metabolism	4.483e-15	1.569e-12
AFUB_000750	Toxin biosynthesis protein Tri7-like , putative	1.2	secondary metabolism	Metabolism	2.0794e-11	3.6389e-9
AFUB_000770	UbiA-like prenyltransferase, putative	1.2	secondary metabolism	Metabolism	2.0794e-11	3.6389e-9
AFUB_000780	FAD-dependent monooxygenase (PaxM), putative	1.2	secondary metabolism	Metabolism	2.0794e-11	3.6389e-9
AFUB_003350	Salicylate hydroxylase, putative	1.2	secondary metabolism	Metabolism	2.0794e-11	3.6389e-9
AFUB_007320	Chorismate synthase (EC 4.2.3.5)	1.2	secondary metabolism	Metabolism	2.0794e-11	3.6389e-9
AFUB_007800	Coproporphyrinogen III oxidase, putative	1.2	secondary metabolism	Metabolism	2.0794e-11	3.6389e-9
AFUB_009810	ABC multidrug transporter, putative	1.2	secondary metabolism	Metabolism	2.0794e-11	3.6389e-9
AFUB_010450	Xylitol dehydrogenase	1.2	secondary metabolism	Metabolism	2.0794e-11	3.6389e-9
AFUB_011680	NADH oxidase	1.2	secondary metabolism	Metabolism	2.0794e-11	3.6389e-9
AFUB_013150	Phenol 2-monooxygenase, putative	1.2	secondary metabolism	Metabolism	2.0794e-11	3.6389e-9
AFUB_017260	Neutral amino acid permease	1.2	secondary metabolism	Metabolism	2.0794e-11	3.6389e-9
AFUB_019980	Catechol dioxygenase, putative	1.2	secondary metabolism	Metabolism	2.0794e-11	3.6389e-9
AFUB_023720	L-ornithine N5-oxygenase SidA	1.2	secondary metabolism	Metabolism	2.0794e-11	3.6389e-9
AFUB_024820	MFS transporter, putative	1.2	secondary metabolism	Metabolism	2.0794e-11	3.6389e-9
AFUB_028160	MFS multidrug transporter, putative	1.2	secondary metabolism	Metabolism	2.0794e-11	3.6389e-9
AFUB_030080	Oxidoreductase, short-chain dehydrogenase/reductase family	1.2	secondary metabolism	Metabolism	2.0794e-11	3.6389e-9
AFUB_030090	Oxidoreductase, FAD-binding, putative	1.2	secondary metabolism	Metabolism	2.0794e-11	3.6389e-9
AFUB_031120	Neutral amino acid permease, putative	1.2	secondary metabolism	Metabolism	2.0794e-11	3.6389e-9
AFUB_031520	TAM domain methyltransferase, putative	1.2	secondary metabolism	Metabolism	2.0794e-11	3.6389e-9
AFUB_034180	Flavin-binding monooxygenase, putative	1.2	secondary metabolism	Metabolism	2.0794e-11	3.6389e-9
AFUB_034220	Putative uncharacterized protein	1.2	secondary metabolism	Metabolism	2.0794e-11	3.6389e-9
AFUB_035460	Nonribosomal peptide synthase, putative	1.2	secondary metabolism	Metabolism	2.0794e-11	3.6389e-9
AFUB_035470	Oxidoreductase, 2OG-Fe(II) oxygenase family, putative	1.2	secondary metabolism	Metabolism	2.0794e-11	3.6389e-9
AFUB_035650	2-dehydropantoate 2-reductase (EC 1.1.1.169)	1.2	secondary metabolism	Metabolism	2.0794e-11	3.6389e-9
AFUB_037010	MFS sugar transporter, putative	1.2	secondary metabolism	Metabolism	2.0794e-11	3.6389e-9
AFUB_037660	O-acetyltransferase, putative	1.2	secondary metabolism	Metabolism	2.0794e-11	3.6389e-9
AFUB_039960	MFS transporter, putative	1.2	secondary metabolism	Metabolism	2.0794e-11	3.6389e-9
AFUB_045930	UbiE/COQ5 methyltransferase, putative	1.2	secondary metabolism	Metabolism	2.0794e-11	3.6389e-9
AFUB_046710	Sterigmatocystin biosynthesis cytochrome P450 monooxygenase	1.2	secondary metabolism	Metabolism	2.0794e-11	3.6389e-9
AFUB_047020	Siderochrome-iron transporter, putative	1.2	secondary metabolism	Metabolism	2.0794e-11	3.6389e-9
AFUB_047050	Class II aldolase/adducin domain protein	1.2	secondary metabolism	Metabolism	2.0794e-11	3.6389e-9
AFUB_047130	Short-chain dehydrogenase/reductase family protein, putative	1.2	secondary metabolism	Metabolism	2.0794e-11	3.6389e-9
AFUB_048340	Flavin-containing amine oxidase, putative	1.2	secondary metabolism	Metabolism	2.0794e-11	3.6389e-9
AFUB_048760	Flavin-containing monooxygenase, putative	1.2	secondary metabolism	Metabolism	2.0794e-11	3.6389e-9
AFUB_048790	ABC multidrug transporter, putative	1.2	secondary metabolism	Metabolism	2.0794e-11	3.6389e-9
AFUB_049180	GABA permease, putative	1.2	secondary metabolism	Metabolism	2.0794e-11	3.6389e-9
AFUB_049710	General amidase, putative	1.2	secondary metabolism	Metabolism	2.0794e-11	3.6389e-9
AFUB_052280	Lipase, putative	1.2	secondary metabolism	Metabolism	2.0794e-11	3.6389e-9
AFUB_052300	Ferrooxidoreductase Fet3, putative	1.2	secondary metabolism	Metabolism	2.0794e-11	3.6389e-9
AFUB_061810	Toxin biosynthesis ketoreductase, putative	1.2	secondary metabolism	Metabolism	2.0794e-11	3.6389e-9
AFUB_062540	Cytochrome P450 oxygenase, putative	1.2	secondary metabolism	Metabolism	2.0794e-11	3.6389e-9
AFUB_062550	Terpene synthase family protein	1.2	secondary metabolism	Metabolism	2.0794e-11	3.6389e-9
AFUB_063320	Flavin-binding monooxygenase, putative	1.2	secondary metabolism	Metabolism	2.0794e-11	3.6389e-9
AFUB_064540	Integral membrane protein	1.2	secondary metabolism	Metabolism	2.0794e-11	3.6389e-9
AFUB_066340	Uncharacterized protein	1.2	secondary metabolism	Metabolism	2.0794e-11	3.6389e-9
AFUB_067260	Glucoamylase/glucan 1,4-alpha-glucosidase, putative	1.2	secondary metabolism	Metabolism	2.0794e-11	3.6389e-9
AFUB_070810	MFS transporter, putative	1.2	secondary metabolism	Metabolism	2.0794e-11	3.6389e-9
AFUB_071730	Uncharacterized protein	1.2	secondary metabolism	Metabolism	2.0794e-11	3.6389e-9
AFUB_071870	FAD binding oxidoreductase, putative	1.2	secondary metabolism	Metabolism	2.0794e-11	3.6389e-9
AFUB_075780	Cytochrome P450 oxidoreductase GliF	1.2	secondary metabolism	Metabolism	2.0794e-11	3.6389e-9
AFUB_075790	Thioredoxin reductase GliT	1.2	secondary metabolism	Metabolism	2.0794e-11	3.6389e-9
AFUB_076090	Fructosyl amine: oxygen oxidoreductase	1.2	secondary metabolism	Metabolism	2.0794e-11	3.6389e-9
AFUB_078030	MFS sugar transporter, putative	1.2	secondary metabolism	Metabolism	2.0794e-11	3.6389e-9
AFUB_078050	MAK1-like monooxygenase, putative	1.2	secondary metabolism	Metabolism	2.0794e-11	3.6389e-9
AFUB_078230	Isochorismatase family hydrolase, putative	1.2	secondary metabolism	Metabolism	2.0794e-11	3.6389e-9
AFUB_080230	Ankyrin repeat protein	1.2	secondary metabolism	Metabolism	2.0794e-11	3.6389e-9
AFUB_081390	Amino acid permease, putative	1.2	secondary metabolism	Metabolism	2.0794e-11	3.6389e-9
AFUB_081440	Salicylate hydroxylase, putative	1.2	secondary metabolism	Metabolism	2.0794e-11	3.6389e-9
AFUB_084410	Proline permease, putative	1.2	secondary metabolism	Metabolism	2.0794e-11	3.6389e-9
AFUB_085240	CmcJ-like methyltransferase, putative	1.2	secondary metabolism	Metabolism	2.0794e-11	3.6389e-9
AFUB_085950	Dimethylallyl tryptophan synthase, putative	1.2	secondary metabolism	Metabolism	2.0794e-11	3.6389e-9
AFUB_085960	Cell surface protein Mas1, putative	1.2	secondary metabolism	Metabolism	2.0794e-11	3.6389e-9
AFUB_085990	Translation elongation factor eEF-1, gamma subunit, putative	1.2	secondary metabolism	Metabolism	2.0794e-11	3.6389e-9
AFUB_086010	Cytochrome P450 oxidoreductase, putative	1.2	secondary metabolism	Metabolism	2.0794e-11	3.6389e-9
AFUB_086020	Methyltransferase SirN-like, putative	1.2	secondary metabolism	Metabolism	2.0794e-11	3.6389e-9
AFUB_086030	Hybrid NRPS/PKS enzyme, putative	1.2	secondary metabolism	Metabolism	2.0794e-11	3.6389e-9
AFUB_086040	Alpha/beta hydrolase, putative	1.2	secondary metabolism	Metabolism	2.0794e-11	3.6389e-9
AFUB_086180	O-methyltransferase, putative	1.2	secondary metabolism	Metabolism	2.0794e-11	3.6389e-9
AFUB_086310	Phytanoyl-CoA dioxygenase family protein	1.2	secondary metabolism	Metabolism	2.0794e-11	3.6389e-9
AFUB_086320	Cytochrome P450, putative	1.2	secondary metabolism	Metabolism	2.0794e-11	3.6389e-9
AFUB_086330	Prenyltransferase FtmPT1	1.2	secondary metabolism	Metabolism	2.0794e-11	3.6389e-9
AFUB_086340	O-methyltransferase, putative	1.2	secondary metabolism	Metabolism	2.0794e-11	3.6389e-9
AFUB_086350	Cytochrome P450 monooxygenase, putative	1.2	secondary metabolism	Metabolism	2.0794e-11	3.6389e-9
AFUB_086360	Nonribosomal peptide synthase, putative	1.2	secondary metabolism	Metabolism	2.0794e-11	3.6389e-9
AFUB_086680	C6 transcription factor, putative	1.2	secondary metabolism	Metabolism	2.0794e-11	3.6389e-9
AFUB_090440	C6 transcription factor, putative	1.2	secondary metabolism	Metabolism	2.0794e-11	3.6389e-9
AFUB_091540	C2H2 finger domain protein, putative	1.2	secondary metabolism	Metabolism	2.0794e-11	3.6389e-9
AFUB_092190	Integral membrane protein Pth11-like, putative	1.2	secondary metabolism	Metabolism	2.0794e-11	3.6389e-9
AFUB_092360	Putative uncharacterized protein	1.2	secondary metabolism	Metabolism	2.0794e-11	3.6389e-9
AFUB_092400	Galactose oxidase, putative	1.2	secondary metabolism	Metabolism	2.0794e-11	3.6389e-9
AFUB_092700	RING finger protein	1.2	secondary metabolism	Metabolism	2.0794e-11	3.6389e-9
AFUB_094850	Fructosyl amino acid oxidase, putative	1.2	secondary metabolism	Metabolism	2.0794e-11	3.6389e-9
AFUB_094920	ToxD-like zinc binding oxidoreductase, putative	1.2	secondary metabolism	Metabolism	2.0794e-11	3.6389e-9
AFUB_096100	MFS toxin efflux pump, putative	1.2	secondary metabolism	Metabolism	2.0794e-11	3.6389e-9
AFUB_097300	Fungal specific transcription factor, putative	1.2	secondary metabolism	Metabolism	2.0794e-11	3.6389e-9
AFUB_097320	C6 transcription factor, putative	1.2	secondary metabolism	Metabolism	2.0794e-11	3.6389e-9
AFUB_097990	Pfs domain protein	1.2	secondary metabolism	Metabolism	2.0794e-11	3.6389e-9
AFUB_098000	NACHT and WD40 domain protein	1.2	secondary metabolism	Metabolism	2.0794e-11	3.6389e-9
AFUB_099050	C6 transcription factor Ctf1A, putative	1.2	secondary metabolism	Metabolism	2.0794e-11	3.6389e-9
AFUB_101120	MFS multidrug transporter, putative	1.2	secondary metabolism	Metabolism	2.0794e-11	3.6389e-9
AFUB_101730	GABA permease, putative	1.2	secondary metabolism	Metabolism	2.0794e-11	3.6389e-9
AFUB_000930	Integral membrane protein Pth11-like, putative	32.05.05	virulence, disease factors	Cell rescue, defense and virulence	4.3946e-06	0.0005127
AFUB_033190	Cyanide hydratase/nitrilase, putative	32.05.05	virulence, disease factors	Cell rescue, defense and virulence	4.3946e-06	0.0005127
AFUB_035460	Nonribosomal peptide synthase, putative	32.05.05	virulence, disease factors	Cell rescue, defense and virulence	4.3946e-06	0.0005127
AFUB_041600	Exo-beta-1,3-glucanase, putative	32.05.05	virulence, disease factors	Cell rescue, defense and virulence	4.3946e-06	0.0005127
AFUB_047180	Integral membrane protein Pth11-like, putative	32.05.05	virulence, disease factors	Cell rescue, defense and virulence	4.3946e-06	0.0005127
AFUB_058820	Scramblase family protein	32.05.05	virulence, disease factors	Cell rescue, defense and virulence	4.3946e-06	0.0005127
AFUB_061810	Toxin biosynthesis ketoreductase, putative	32.05.05	virulence, disease factors	Cell rescue, defense and virulence	4.3946e-06	0.0005127
AFUB_062540	Cytochrome P450 oxygenase, putative	32.05.05	virulence, disease factors	Cell rescue, defense and virulence	4.3946e-06	0.0005127
AFUB_064540	Integral membrane protein	32.05.05	virulence, disease factors	Cell rescue, defense and virulence	4.3946e-06	0.0005127
AFUB_079330	Toxin biosynthesis protein, putative	32.05.05	virulence, disease factors	Cell rescue, defense and virulence	4.3946e-06	0.0005127
AFUB_084810	Integral membrane protein, putative	32.05.05	virulence, disease factors	Cell rescue, defense and virulence	4.3946e-06	0.0005127
AFUB_084820	Nitrilase, putative	32.05.05	virulence, disease factors	Cell rescue, defense and virulence	4.3946e-06	0.0005127
AFUB_085490	Integral membrane protein, putative	32.05.05	virulence, disease factors	Cell rescue, defense and virulence	4.3946e-06	0.0005127
AFUB_086340	O-methyltransferase, putative	32.05.05	virulence, disease factors	Cell rescue, defense and virulence	4.3946e-06	0.0005127
AFUB_086360	Nonribosomal peptide synthase, putative	32.05.05	virulence, disease factors	Cell rescue, defense and virulence	4.3946e-06	0.0005127
AFUB_090700	Integral membrane protein (Pth11), putative	32.05.05	virulence, disease factors	Cell rescue, defense and virulence	4.3946e-06	0.0005127
AFUB_091710	Plasma membrane protein Pth11-like, putative	32.05.05	virulence, disease factors	Cell rescue, defense and virulence	4.3946e-06	0.0005127
AFUB_092190	Integral membrane protein Pth11-like, putative	32.05.05	virulence, disease factors	Cell rescue, defense and virulence	4.3946e-06	0.0005127
AFUB_000930	Integral membrane protein Pth11-like, putative	32.05	disease, virulence and defense	Cell rescue, defense and virulence	8.7191e-05	0.0066282
AFUB_001260	Glutamate decarboxylase	32.05	disease, virulence and defense	Cell rescue, defense and virulence	8.7191e-05	0.0066282
AFUB_009810	ABC multidrug transporter, putative	32.05	disease, virulence and defense	Cell rescue, defense and virulence	8.7191e-05	0.0066282
AFUB_028160	MFS multidrug transporter, putative	32.05	disease, virulence and defense	Cell rescue, defense and virulence	8.7191e-05	0.0066282
AFUB_033190	Cyanide hydratase/nitrilase, putative	32.05	disease, virulence and defense	Cell rescue, defense and virulence	8.7191e-05	0.0066282
AFUB_035460	Nonribosomal peptide synthase, putative	32.05	disease, virulence and defense	Cell rescue, defense and virulence	8.7191e-05	0.0066282
AFUB_041600	Exo-beta-1,3-glucanase, putative	32.05	disease, virulence and defense	Cell rescue, defense and virulence	8.7191e-05	0.0066282
AFUB_047180	Integral membrane protein Pth11-like, putative	32.05	disease, virulence and defense	Cell rescue, defense and virulence	8.7191e-05	0.0066282
AFUB_052300	Ferrooxidoreductase Fet3, putative	32.05	disease, virulence and defense	Cell rescue, defense and virulence	8.7191e-05	0.0066282
AFUB_058820	Scramblase family protein	32.05	disease, virulence and defense	Cell rescue, defense and virulence	8.7191e-05	0.0066282
AFUB_061810	Toxin biosynthesis ketoreductase, putative	32.05	disease, virulence and defense	Cell rescue, defense and virulence	8.7191e-05	0.0066282
AFUB_062190	Beta-lactamase, putative	32.05	disease, virulence and defense	Cell rescue, defense and virulence	8.7191e-05	0.0066282
AFUB_062460	Phosphoenolpyruvate synthase, putative	32.05	disease, virulence and defense	Cell rescue, defense and virulence	8.7191e-05	0.0066282
AFUB_062540	Cytochrome P450 oxygenase, putative	32.05	disease, virulence and defense	Cell rescue, defense and virulence	8.7191e-05	0.0066282
AFUB_064540	Integral membrane protein	32.05	disease, virulence and defense	Cell rescue, defense and virulence	8.7191e-05	0.0066282
AFUB_075780	Cytochrome P450 oxidoreductase GliF	32.05	disease, virulence and defense	Cell rescue, defense and virulence	8.7191e-05	0.0066282
AFUB_079330	Toxin biosynthesis protein, putative	32.05	disease, virulence and defense	Cell rescue, defense and virulence	8.7191e-05	0.0066282
AFUB_081480	Glutamate decarboxylase	32.05	disease, virulence and defense	Cell rescue, defense and virulence	8.7191e-05	0.0066282
AFUB_084810	Integral membrane protein, putative	32.05	disease, virulence and defense	Cell rescue, defense and virulence	8.7191e-05	0.0066282
AFUB_084820	Nitrilase, putative	32.05	disease, virulence and defense	Cell rescue, defense and virulence	8.7191e-05	0.0066282
AFUB_085490	Integral membrane protein, putative	32.05	disease, virulence and defense	Cell rescue, defense and virulence	8.7191e-05	0.0066282
AFUB_086340	O-methyltransferase, putative	32.05	disease, virulence and defense	Cell rescue, defense and virulence	8.7191e-05	0.0066282
AFUB_086360	Nonribosomal peptide synthase, putative	32.05	disease, virulence and defense	Cell rescue, defense and virulence	8.7191e-05	0.0066282
AFUB_090700	Integral membrane protein (Pth11), putative	32.05	disease, virulence and defense	Cell rescue, defense and virulence	8.7191e-05	0.0066282
AFUB_091710	Plasma membrane protein Pth11-like, putative	32.05	disease, virulence and defense	Cell rescue, defense and virulence	8.7191e-05	0.0066282
AFUB_092190	Integral membrane protein Pth11-like, putative	32.05	disease, virulence and defense	Cell rescue, defense and virulence	8.7191e-05	0.0066282
AFUB_092200	Cytochrome P450 monooxygenase, putative	32.05	disease, virulence and defense	Cell rescue, defense and virulence	8.7191e-05	0.0066282
AFUB_094820	ABC multidrug transporter, putative	32.05	disease, virulence and defense	Cell rescue, defense and virulence	8.7191e-05	0.0066282
AFUB_096100	MFS toxin efflux pump, putative	32.05	disease, virulence and defense	Cell rescue, defense and virulence	8.7191e-05	0.0066282
AFUB_101120	MFS multidrug transporter, putative	32.05	disease, virulence and defense	Cell rescue, defense and virulence	8.7191e-05	0.0066282
AFUB_000710	Glycosyl transferase, putative	1.05	C-compound and carbohydrate metabolism	Metabolism	0.00010491	0.0066282
AFUB_000780	FAD-dependent monooxygenase (PaxM), putative	1.05	C-compound and carbohydrate metabolism	Metabolism	0.00010491	0.0066282
AFUB_003350	Salicylate hydroxylase, putative	1.05	C-compound and carbohydrate metabolism	Metabolism	0.00010491	0.0066282
AFUB_003940	MFS sugar transporter, putative	1.05	C-compound and carbohydrate metabolism	Metabolism	0.00010491	0.0066282
AFUB_006520	Extracellular exo-polygalacturonase, putative	1.05	C-compound and carbohydrate metabolism	Metabolism	0.00010491	0.0066282
AFUB_010450	Xylitol dehydrogenase	1.05	C-compound and carbohydrate metabolism	Metabolism	0.00010491	0.0066282
AFUB_013150	Phenol 2-monooxygenase, putative	1.05	C-compound and carbohydrate metabolism	Metabolism	0.00010491	0.0066282
AFUB_013680	DUF409 domain protein	1.05	C-compound and carbohydrate metabolism	Metabolism	0.00010491	0.0066282
AFUB_016420	Glycosyl transferase, putative	1.05	C-compound and carbohydrate metabolism	Metabolism	0.00010491	0.0066282
AFUB_016430	D-lactate dehydrogenase, putative	1.05	C-compound and carbohydrate metabolism	Metabolism	0.00010491	0.0066282
AFUB_016870	D-lactate dehydrogenase (Cytochrome), putative	1.05	C-compound and carbohydrate metabolism	Metabolism	0.00010491	0.0066282
AFUB_017790	Alpha-amylase, putative	1.05	C-compound and carbohydrate metabolism	Metabolism	0.00010491	0.0066282
AFUB_021600	MFS sugar transporter, putative	1.05	C-compound and carbohydrate metabolism	Metabolism	0.00010491	0.0066282
AFUB_022430	Sugar hydrolase, putative	1.05	C-compound and carbohydrate metabolism	Metabolism	0.00010491	0.0066282
AFUB_025210	Probable glucan endo-1,6-beta-glucosidase B (EC 3.2.1.75) (Beta-1,6-glucanase B) (Endo-1,6-beta-D-glucanase B) (Endo-1,6-beta-glucanase B)	1.05	C-compound and carbohydrate metabolism	Metabolism	0.00010491	0.0066282
AFUB_026740	Alcohol dehydrogenase, putative	1.05	C-compound and carbohydrate metabolism	Metabolism	0.00010491	0.0066282
AFUB_030080	Oxidoreductase, short-chain dehydrogenase/reductase family	1.05	C-compound and carbohydrate metabolism	Metabolism	0.00010491	0.0066282
AFUB_030090	Oxidoreductase, FAD-binding, putative	1.05	C-compound and carbohydrate metabolism	Metabolism	0.00010491	0.0066282
AFUB_030110	Endoglucanase, putative	1.05	C-compound and carbohydrate metabolism	Metabolism	0.00010491	0.0066282
AFUB_030140	Hydrolase, putative	1.05	C-compound and carbohydrate metabolism	Metabolism	0.00010491	0.0066282
AFUB_031610	Alcohol dehydrogenase, zinc-containing	1.05	C-compound and carbohydrate metabolism	Metabolism	0.00010491	0.0066282
AFUB_033350	C4-dicarboxylate transporter/malic acid transport protein, putative	1.05	C-compound and carbohydrate metabolism	Metabolism	0.00010491	0.0066282
AFUB_034180	Flavin-binding monooxygenase, putative	1.05	C-compound and carbohydrate metabolism	Metabolism	0.00010491	0.0066282
AFUB_034190	Xenobiotic compound monooxygenase, DszA family	1.05	C-compound and carbohydrate metabolism	Metabolism	0.00010491	0.0066282
AFUB_034610	Probable arabinan endo-1,5-alpha-L-arabinosidase A (EC 3.2.1.99) (Endo-1,5-alpha-L-arabinanase A) (ABN A)	1.05	C-compound and carbohydrate metabolism	Metabolism	0.00010491	0.0066282
AFUB_034660	Histidine acid phosphatase, putative	1.05	C-compound and carbohydrate metabolism	Metabolism	0.00010491	0.0066282
AFUB_035050	MFS glucose transporter, putative	1.05	C-compound and carbohydrate metabolism	Metabolism	0.00010491	0.0066282
AFUB_036090	Extracellular serine-threonine rich protein	1.05	C-compound and carbohydrate metabolism	Metabolism	0.00010491	0.0066282
AFUB_037660	O-acetyltransferase, putative	1.05	C-compound and carbohydrate metabolism	Metabolism	0.00010491	0.0066282
AFUB_038070	Pyruvate decarboxylase PdcA, putative	1.05	C-compound and carbohydrate metabolism	Metabolism	0.00010491	0.0066282
AFUB_041160	Alpha-ketoglutarate-dependent taurine dioxygenase	1.05	C-compound and carbohydrate metabolism	Metabolism	0.00010491	0.0066282
AFUB_041210	UDP-glucose 4-epimerase, putative	1.05	C-compound and carbohydrate metabolism	Metabolism	0.00010491	0.0066282
AFUB_041600	Exo-beta-1,3-glucanase, putative	1.05	C-compound and carbohydrate metabolism	Metabolism	0.00010491	0.0066282
AFUB_041700	Oligo-1,6-glucosidase	1.05	C-compound and carbohydrate metabolism	Metabolism	0.00010491	0.0066282
AFUB_044660	Pyridine nucleotide-disulfide oxidoreductase, putative	1.05	C-compound and carbohydrate metabolism	Metabolism	0.00010491	0.0066282
AFUB_045220	Phosphoglucomutase, putative	1.05	C-compound and carbohydrate metabolism	Metabolism	0.00010491	0.0066282
AFUB_046460	Zinc-containing alcohol dehydrogenase, putative	1.05	C-compound and carbohydrate metabolism	Metabolism	0.00010491	0.0066282
AFUB_048040	Acetyl xylan esterase (Axe1), putative	1.05	C-compound and carbohydrate metabolism	Metabolism	0.00010491	0.0066282
AFUB_048070	Probable beta-galactosidase E (EC 3.2.1.23) (Lactase E)	1.05	C-compound and carbohydrate metabolism	Metabolism	0.00010491	0.0066282
AFUB_048080	Phosphoketolase, putative	1.05	C-compound and carbohydrate metabolism	Metabolism	0.00010491	0.0066282
AFUB_048130	Probable endo-1,4-beta-xylanase A (Xylanase A) (EC 3.2.1.8) (1,4-beta-D-xylan xylanohydrolase A)	1.05	C-compound and carbohydrate metabolism	Metabolism	0.00010491	0.0066282
AFUB_048340	Flavin-containing amine oxidase, putative	1.05	C-compound and carbohydrate metabolism	Metabolism	0.00010491	0.0066282
AFUB_048750	Zinc-binding oxidoreductase, putative	1.05	C-compound and carbohydrate metabolism	Metabolism	0.00010491	0.0066282
AFUB_050660	Probable alpha-galactosidase B (EC 3.2.1.22) (Melibiase B)	1.05	C-compound and carbohydrate metabolism	Metabolism	0.00010491	0.0066282
AFUB_052050	Class III chitinase, putative	1.05	C-compound and carbohydrate metabolism	Metabolism	0.00010491	0.0066282
AFUB_052300	Ferrooxidoreductase Fet3, putative	1.05	C-compound and carbohydrate metabolism	Metabolism	0.00010491	0.0066282
AFUB_053780	Alcohol dehydrogenase, putative	1.05	C-compound and carbohydrate metabolism	Metabolism	0.00010491	0.0066282
AFUB_061810	Toxin biosynthesis ketoreductase, putative	1.05	C-compound and carbohydrate metabolism	Metabolism	0.00010491	0.0066282
AFUB_062460	Phosphoenolpyruvate synthase, putative	1.05	C-compound and carbohydrate metabolism	Metabolism	0.00010491	0.0066282
AFUB_062470	Lactate dehydrogenase	1.05	C-compound and carbohydrate metabolism	Metabolism	0.00010491	0.0066282
AFUB_062480	Pyruvate decarboxylase, putative	1.05	C-compound and carbohydrate metabolism	Metabolism	0.00010491	0.0066282
AFUB_063320	Flavin-binding monooxygenase, putative	1.05	C-compound and carbohydrate metabolism	Metabolism	0.00010491	0.0066282
AFUB_063650	Ras guanine-nucleotide exchange protein, putative	1.05	C-compound and carbohydrate metabolism	Metabolism	0.00010491	0.0066282
AFUB_064960	Endoglucanase, putative	1.05	C-compound and carbohydrate metabolism	Metabolism	0.00010491	0.0066282
AFUB_065350	Raffinose synthase protein Sip1, putative	1.05	C-compound and carbohydrate metabolism	Metabolism	0.00010491	0.0066282
AFUB_067250	Alpha-amylase, putative	1.05	C-compound and carbohydrate metabolism	Metabolism	0.00010491	0.0066282
AFUB_067260	Glucoamylase/glucan 1,4-alpha-glucosidase, putative	1.05	C-compound and carbohydrate metabolism	Metabolism	0.00010491	0.0066282
AFUB_070710	Glycosyl hydrolase, putative	1.05	C-compound and carbohydrate metabolism	Metabolism	0.00010491	0.0066282
AFUB_071870	FAD binding oxidoreductase, putative	1.05	C-compound and carbohydrate metabolism	Metabolism	0.00010491	0.0066282
AFUB_073010	Probable 1,4-beta-D-glucan cellobiohydrolase A (EC 3.2.1.91) (Beta-glucancellobiohydrolase A) (Cellobiohydrolase D) (Exocellobiohydrolase A) (Exoglucanase A)	1.05	C-compound and carbohydrate metabolism	Metabolism	0.00010491	0.0066282
AFUB_073450	Endoglucanase, putative	1.05	C-compound and carbohydrate metabolism	Metabolism	0.00010491	0.0066282
AFUB_076020	Oxidoreductase, short chain dehydrogenase/reductase family	1.05	C-compound and carbohydrate metabolism	Metabolism	0.00010491	0.0066282
AFUB_077720	Putative uncharacterized protein	1.05	C-compound and carbohydrate metabolism	Metabolism	0.00010491	0.0066282
AFUB_078030	MFS sugar transporter, putative	1.05	C-compound and carbohydrate metabolism	Metabolism	0.00010491	0.0066282
AFUB_078050	MAK1-like monooxygenase, putative	1.05	C-compound and carbohydrate metabolism	Metabolism	0.00010491	0.0066282
AFUB_081440	Salicylate hydroxylase, putative	1.05	C-compound and carbohydrate metabolism	Metabolism	0.00010491	0.0066282
AFUB_086070	Acetate-CoA ligase, putative	1.05	C-compound and carbohydrate metabolism	Metabolism	0.00010491	0.0066282
AFUB_086180	O-methyltransferase, putative	1.05	C-compound and carbohydrate metabolism	Metabolism	0.00010491	0.0066282
AFUB_086340	O-methyltransferase, putative	1.05	C-compound and carbohydrate metabolism	Metabolism	0.00010491	0.0066282
AFUB_088980	Malic enzyme	1.05	C-compound and carbohydrate metabolism	Metabolism	0.00010491	0.0066282
AFUB_090640	FAD dependent oxidoreductase, putative	1.05	C-compound and carbohydrate metabolism	Metabolism	0.00010491	0.0066282
AFUB_091130	Sugar transporter family protein	1.05	C-compound and carbohydrate metabolism	Metabolism	0.00010491	0.0066282
AFUB_091960	Probable pectate lyase D (EC 4.2.2.2)	1.05	C-compound and carbohydrate metabolism	Metabolism	0.00010491	0.0066282
AFUB_092200	Cytochrome P450 monooxygenase, putative	1.05	C-compound and carbohydrate metabolism	Metabolism	0.00010491	0.0066282
AFUB_092400	Galactose oxidase, putative	1.05	C-compound and carbohydrate metabolism	Metabolism	0.00010491	0.0066282
AFUB_094920	ToxD-like zinc binding oxidoreductase, putative	1.05	C-compound and carbohydrate metabolism	Metabolism	0.00010491	0.0066282
AFUB_097290	Isoflavone reductase family protein	1.05	C-compound and carbohydrate metabolism	Metabolism	0.00010491	0.0066282
AFUB_097970	Putative uncharacterized protein	1.05	C-compound and carbohydrate metabolism	Metabolism	0.00010491	0.0066282
AFUB_099050	C6 transcription factor Ctf1A, putative	1.05	C-compound and carbohydrate metabolism	Metabolism	0.00010491	0.0066282
AFUB_100920	Glycosyl hydrolase, putative	1.05	C-compound and carbohydrate metabolism	Metabolism	0.00010491	0.0066282
AFUB_003350	Salicylate hydroxylase, putative	32.07	detoxification	Cell rescue, defense and virulence	0.00011363	0.0066282
AFUB_015030	MFS multidrug transporter, putative	32.07	detoxification	Cell rescue, defense and virulence	0.00011363	0.0066282
AFUB_016560	TfdA family taurine dioxygenase, putative	32.07	detoxification	Cell rescue, defense and virulence	0.00011363	0.0066282
AFUB_024820	MFS transporter, putative	32.07	detoxification	Cell rescue, defense and virulence	0.00011363	0.0066282
AFUB_026740	Alcohol dehydrogenase, putative	32.07	detoxification	Cell rescue, defense and virulence	0.00011363	0.0066282
AFUB_028160	MFS multidrug transporter, putative	32.07	detoxification	Cell rescue, defense and virulence	0.00011363	0.0066282
AFUB_033190	Cyanide hydratase/nitrilase, putative	32.07	detoxification	Cell rescue, defense and virulence	0.00011363	0.0066282
AFUB_033720	Catalase (EC 1.11.1.6)	32.07	detoxification	Cell rescue, defense and virulence	0.00011363	0.0066282
AFUB_034180	Flavin-binding monooxygenase, putative	32.07	detoxification	Cell rescue, defense and virulence	0.00011363	0.0066282
AFUB_041160	Alpha-ketoglutarate-dependent taurine dioxygenase	32.07	detoxification	Cell rescue, defense and virulence	0.00011363	0.0066282
AFUB_042130	DEAD/DEAH box helicase, putative	32.07	detoxification	Cell rescue, defense and virulence	0.00011363	0.0066282
AFUB_043980	Cytochrome P450 monooxygenase, putative	32.07	detoxification	Cell rescue, defense and virulence	0.00011363	0.0066282
AFUB_044660	Pyridine nucleotide-disulfide oxidoreductase, putative	32.07	detoxification	Cell rescue, defense and virulence	0.00011363	0.0066282
AFUB_045930	UbiE/COQ5 methyltransferase, putative	32.07	detoxification	Cell rescue, defense and virulence	0.00011363	0.0066282
AFUB_047020	Siderochrome-iron transporter, putative	32.07	detoxification	Cell rescue, defense and virulence	0.00011363	0.0066282
AFUB_050830	Peroxidase, putative	32.07	detoxification	Cell rescue, defense and virulence	0.00011363	0.0066282
AFUB_062540	Cytochrome P450 oxygenase, putative	32.07	detoxification	Cell rescue, defense and virulence	0.00011363	0.0066282
AFUB_062560	AhpC/TSA family thioredoxin peroxidase, putative	32.07	detoxification	Cell rescue, defense and virulence	0.00011363	0.0066282
AFUB_063320	Flavin-binding monooxygenase, putative	32.07	detoxification	Cell rescue, defense and virulence	0.00011363	0.0066282
AFUB_075780	Cytochrome P450 oxidoreductase GliF	32.07	detoxification	Cell rescue, defense and virulence	0.00011363	0.0066282
AFUB_076760	Alpha-ketoglutarate-dependent taurine dioxygenase	32.07	detoxification	Cell rescue, defense and virulence	0.00011363	0.0066282
AFUB_078050	MAK1-like monooxygenase, putative	32.07	detoxification	Cell rescue, defense and virulence	0.00011363	0.0066282
AFUB_081440	Salicylate hydroxylase, putative	32.07	detoxification	Cell rescue, defense and virulence	0.00011363	0.0066282
AFUB_081810	RTA1 domain protein, putative	32.07	detoxification	Cell rescue, defense and virulence	0.00011363	0.0066282
AFUB_084820	Nitrilase, putative	32.07	detoxification	Cell rescue, defense and virulence	0.00011363	0.0066282
AFUB_086320	Cytochrome P450, putative	32.07	detoxification	Cell rescue, defense and virulence	0.00011363	0.0066282
AFUB_091610	Alpha-ketoglutarate-dependent taurine dioxygenase	32.07	detoxification	Cell rescue, defense and virulence	0.00011363	0.0066282
AFUB_092200	Cytochrome P450 monooxygenase, putative	32.07	detoxification	Cell rescue, defense and virulence	0.00011363	0.0066282
AFUB_094820	ABC multidrug transporter, putative	32.07	detoxification	Cell rescue, defense and virulence	0.00011363	0.0066282
AFUB_096100	MFS toxin efflux pump, putative	32.07	detoxification	Cell rescue, defense and virulence	0.00011363	0.0066282
AFUB_101120	MFS multidrug transporter, putative	32.07	detoxification	Cell rescue, defense and virulence	0.00011363	0.0066282
AFUB_016560	TfdA family taurine dioxygenase, putative	32.07.01	detoxification involving cytochrome P450	Cell rescue, defense and virulence	0.0002178	0.01089
AFUB_041160	Alpha-ketoglutarate-dependent taurine dioxygenase	32.07.01	detoxification involving cytochrome P450	Cell rescue, defense and virulence	0.0002178	0.01089
AFUB_043980	Cytochrome P450 monooxygenase, putative	32.07.01	detoxification involving cytochrome P450	Cell rescue, defense and virulence	0.0002178	0.01089
AFUB_062540	Cytochrome P450 oxygenase, putative	32.07.01	detoxification involving cytochrome P450	Cell rescue, defense and virulence	0.0002178	0.01089
AFUB_075780	Cytochrome P450 oxidoreductase GliF	32.07.01	detoxification involving cytochrome P450	Cell rescue, defense and virulence	0.0002178	0.01089
AFUB_076760	Alpha-ketoglutarate-dependent taurine dioxygenase	32.07.01	detoxification involving cytochrome P450	Cell rescue, defense and virulence	0.0002178	0.01089
AFUB_086320	Cytochrome P450, putative	32.07.01	detoxification involving cytochrome P450	Cell rescue, defense and virulence	0.0002178	0.01089
AFUB_091610	Alpha-ketoglutarate-dependent taurine dioxygenase	32.07.01	detoxification involving cytochrome P450	Cell rescue, defense and virulence	0.0002178	0.01089
AFUB_092200	Cytochrome P450 monooxygenase, putative	32.07.01	detoxification involving cytochrome P450	Cell rescue, defense and virulence	0.0002178	0.01089

## Sheet: Table S6 - 120 minutes up srbB
Gene ID	Protein name	FunCat ID	FunCat description	FunCat main category	Exact p-value	Adjusted p-value
AFUB_013280	MFS multidrug transporter, putative	20.01.27	drug/toxin transport	Cellular transport, transport facilitation and transport routes	7.6249e-8	2.4684e-05
AFUB_013880	ABC transporter, putative	20.01.27	drug/toxin transport	Cellular transport, transport facilitation and transport routes	7.6249e-8	2.4684e-05
AFUB_032540	MFS multidrug transporter, putative	20.01.27	drug/toxin transport	Cellular transport, transport facilitation and transport routes	7.6249e-8	2.4684e-05
AFUB_034500	MFS transporter, putative	20.01.27	drug/toxin transport	Cellular transport, transport facilitation and transport routes	7.6249e-8	2.4684e-05
AFUB_035660	MFS drug transporter, putative	20.01.27	drug/toxin transport	Cellular transport, transport facilitation and transport routes	7.6249e-8	2.4684e-05
AFUB_037830	ATPase get3 (EC 3.6.-.-) (Arsenical pump-driving ATPase) (Arsenite-stimulated ATPase) (Golgi to ER traffic protein 3) (Guided entry of tail-anchored proteins 3)	20.01.27	drug/toxin transport	Cellular transport, transport facilitation and transport routes	7.6249e-8	2.4684e-05
AFUB_039730	MFS transporter (Hol1), putative	20.01.27	drug/toxin transport	Cellular transport, transport facilitation and transport routes	7.6249e-8	2.4684e-05
AFUB_040570	MFS drug transporter, putative	20.01.27	drug/toxin transport	Cellular transport, transport facilitation and transport routes	7.6249e-8	2.4684e-05
AFUB_045060	MFS multidrug transporter, putative	20.01.27	drug/toxin transport	Cellular transport, transport facilitation and transport routes	7.6249e-8	2.4684e-05
AFUB_046880	MFS multidrug transporter, putative	20.01.27	drug/toxin transport	Cellular transport, transport facilitation and transport routes	7.6249e-8	2.4684e-05
AFUB_047000	ABC multidrug transporter, putative	20.01.27	drug/toxin transport	Cellular transport, transport facilitation and transport routes	7.6249e-8	2.4684e-05
AFUB_047590	Cholestenol delta-isomerase, putative	20.01.27	drug/toxin transport	Cellular transport, transport facilitation and transport routes	7.6249e-8	2.4684e-05
AFUB_049250	ABC multidrug transporter, putative	20.01.27	drug/toxin transport	Cellular transport, transport facilitation and transport routes	7.6249e-8	2.4684e-05
AFUB_050080	MFS aflatoxin efflux pump, putative	20.01.27	drug/toxin transport	Cellular transport, transport facilitation and transport routes	7.6249e-8	2.4684e-05
AFUB_051230	MFS multidrug transporter, putative	20.01.27	drug/toxin transport	Cellular transport, transport facilitation and transport routes	7.6249e-8	2.4684e-05
AFUB_053630	ABC multidrug transporter Mdr1	20.01.27	drug/toxin transport	Cellular transport, transport facilitation and transport routes	7.6249e-8	2.4684e-05
AFUB_055500	ABC metal ion transporter, putative	20.01.27	drug/toxin transport	Cellular transport, transport facilitation and transport routes	7.6249e-8	2.4684e-05
AFUB_058650	MFS multidrug transporter, putative	20.01.27	drug/toxin transport	Cellular transport, transport facilitation and transport routes	7.6249e-8	2.4684e-05
AFUB_060870	MFS transporter, putative	20.01.27	drug/toxin transport	Cellular transport, transport facilitation and transport routes	7.6249e-8	2.4684e-05
AFUB_068790	MFS multidrug transporter, putative	20.01.27	drug/toxin transport	Cellular transport, transport facilitation and transport routes	7.6249e-8	2.4684e-05
AFUB_075760	MFS gliotoxin efflux transporter GliA	20.01.27	drug/toxin transport	Cellular transport, transport facilitation and transport routes	7.6249e-8	2.4684e-05
AFUB_083940	ABC multidrug transporter, putative	20.01.27	drug/toxin transport	Cellular transport, transport facilitation and transport routes	7.6249e-8	2.4684e-05
AFUB_085640	MFS multidrug transporter, putative	20.01.27	drug/toxin transport	Cellular transport, transport facilitation and transport routes	7.6249e-8	2.4684e-05
AFUB_093930	ABC drug exporter AtrF	20.01.27	drug/toxin transport	Cellular transport, transport facilitation and transport routes	7.6249e-8	2.4684e-05
AFUB_095220	ABC multidrug transporter, putative	20.01.27	drug/toxin transport	Cellular transport, transport facilitation and transport routes	7.6249e-8	2.4684e-05
AFUB_101650	MFS multidrug transporter, putative	20.01.27	drug/toxin transport	Cellular transport, transport facilitation and transport routes	7.6249e-8	2.4684e-05
AFUB_000260	Monooxygenase, putative	1.2	secondary metabolism	Metabolism	1.289e-7	2.4684e-05
AFUB_004210	C6 transcription factor, putative	1.2	secondary metabolism	Metabolism	1.289e-7	2.4684e-05
AFUB_005070	Probable xyloglucan-specific endo-beta-1,4-glucanase A (EC 3.2.1.151) (Xyloglucanase A) (Xyloglucanendohydrolase A)	1.2	secondary metabolism	Metabolism	1.289e-7	2.4684e-05
AFUB_006500	RING finger protein	1.2	secondary metabolism	Metabolism	1.289e-7	2.4684e-05
AFUB_007690	Cytochrome P450, putative	1.2	secondary metabolism	Metabolism	1.289e-7	2.4684e-05
AFUB_010700	Putative uncharacterized protein	1.2	secondary metabolism	Metabolism	1.289e-7	2.4684e-05
AFUB_010710	Oxidoreductase, putative	1.2	secondary metabolism	Metabolism	1.289e-7	2.4684e-05
AFUB_010740	AMP-binding enzyme domain protein	1.2	secondary metabolism	Metabolism	1.289e-7	2.4684e-05
AFUB_011050	Catabolic 3-dehydroquinase 1 (cDHQase 1) (EC 4.2.1.10) (3-dehydroquinate dehydratase 1)	1.2	secondary metabolism	Metabolism	1.289e-7	2.4684e-05
AFUB_013280	MFS multidrug transporter, putative	1.2	secondary metabolism	Metabolism	1.289e-7	2.4684e-05
AFUB_013880	ABC transporter, putative	1.2	secondary metabolism	Metabolism	1.289e-7	2.4684e-05
AFUB_015730	MFS hexose transporter, putative	1.2	secondary metabolism	Metabolism	1.289e-7	2.4684e-05
AFUB_017520	Short-chain dehydrogenase/reductase family protein, putative	1.2	secondary metabolism	Metabolism	1.289e-7	2.4684e-05
AFUB_018030	NACHT domain protein	1.2	secondary metabolism	Metabolism	1.289e-7	2.4684e-05
AFUB_022790	3-oxoacyl-[acyl-carrier-protein] synthase	1.2	secondary metabolism	Metabolism	1.289e-7	2.4684e-05
AFUB_024240	FMN binding oxidoreductase, putative	1.2	secondary metabolism	Metabolism	1.289e-7	2.4684e-05
AFUB_026020	Glycerol dehydrogenase, putative	1.2	secondary metabolism	Metabolism	1.289e-7	2.4684e-05
AFUB_026430	Enoyl-CoA hydratase	1.2	secondary metabolism	Metabolism	1.289e-7	2.4684e-05
AFUB_028130	Acetylornithine aminotransferase	1.2	secondary metabolism	Metabolism	1.289e-7	2.4684e-05
AFUB_028450	Polyketide synthase, putative	1.2	secondary metabolism	Metabolism	1.289e-7	2.4684e-05
AFUB_028460	UDP-glucoronosyl and UDP-glucosyl transferase family protein, putative	1.2	secondary metabolism	Metabolism	1.289e-7	2.4684e-05
AFUB_028939	Aminotransferase family protein, putative	1.2	secondary metabolism	Metabolism	1.289e-7	2.4684e-05
AFUB_032540	MFS multidrug transporter, putative	1.2	secondary metabolism	Metabolism	1.289e-7	2.4684e-05
AFUB_033090	Pfs and NB-ARC domain protein	1.2	secondary metabolism	Metabolism	1.289e-7	2.4684e-05
AFUB_033980	Putative uncharacterized protein	1.2	secondary metabolism	Metabolism	1.289e-7	2.4684e-05
AFUB_033990	General amidase, putative	1.2	secondary metabolism	Metabolism	1.289e-7	2.4684e-05
AFUB_034450	Reductase, putative	1.2	secondary metabolism	Metabolism	1.289e-7	2.4684e-05
AFUB_034500	MFS transporter, putative	1.2	secondary metabolism	Metabolism	1.289e-7	2.4684e-05
AFUB_035320	Extracellular lipase, putative	1.2	secondary metabolism	Metabolism	1.289e-7	2.4684e-05
AFUB_035490	Transferase family protein	1.2	secondary metabolism	Metabolism	1.289e-7	2.4684e-05
AFUB_035510	Putative uncharacterized protein	1.2	secondary metabolism	Metabolism	1.289e-7	2.4684e-05
AFUB_035660	MFS drug transporter, putative	1.2	secondary metabolism	Metabolism	1.289e-7	2.4684e-05
AFUB_036060	Methyltransferase, putative	1.2	secondary metabolism	Metabolism	1.289e-7	2.4684e-05
AFUB_036280	O-methyltransferase GliM2	1.2	secondary metabolism	Metabolism	1.289e-7	2.4684e-05
AFUB_037030	Flavin containing amine oxidase, putative	1.2	secondary metabolism	Metabolism	1.289e-7	2.4684e-05
AFUB_037170	High-affinity hexose transporter, putative	1.2	secondary metabolism	Metabolism	1.289e-7	2.4684e-05
AFUB_040570	MFS drug transporter, putative	1.2	secondary metabolism	Metabolism	1.289e-7	2.4684e-05
AFUB_043340	MFS monocarboxylate transporter, putative	1.2	secondary metabolism	Metabolism	1.289e-7	2.4684e-05
AFUB_044670	Fungal specific transcription factor, putative	1.2	secondary metabolism	Metabolism	1.289e-7	2.4684e-05
AFUB_044720	4-hydroxyphenylpyruvate dioxygenase, putative	1.2	secondary metabolism	Metabolism	1.289e-7	2.4684e-05
AFUB_044950	Putative uncharacterized protein	1.2	secondary metabolism	Metabolism	1.289e-7	2.4684e-05
AFUB_046880	MFS multidrug transporter, putative	1.2	secondary metabolism	Metabolism	1.289e-7	2.4684e-05
AFUB_046890	C6 transcription factor, putative	1.2	secondary metabolism	Metabolism	1.289e-7	2.4684e-05
AFUB_046940	Salicylate hydroxylase, putative	1.2	secondary metabolism	Metabolism	1.289e-7	2.4684e-05
AFUB_047240	Iron-sulfur cluster-binding protein, rieske family domain protein	1.2	secondary metabolism	Metabolism	1.289e-7	2.4684e-05
AFUB_047560	FAD-dependent oxygenase, putative	1.2	secondary metabolism	Metabolism	1.289e-7	2.4684e-05
AFUB_047570	Pfs domain protein	1.2	secondary metabolism	Metabolism	1.289e-7	2.4684e-05
AFUB_048330	Succinate-semialdehyde dehydrogenase, putative	1.2	secondary metabolism	Metabolism	1.289e-7	2.4684e-05
AFUB_049250	ABC multidrug transporter, putative	1.2	secondary metabolism	Metabolism	1.289e-7	2.4684e-05
AFUB_049990	NADH-dependent flavin oxidoreductase, putative	1.2	secondary metabolism	Metabolism	1.289e-7	2.4684e-05
AFUB_050080	MFS aflatoxin efflux pump, putative	1.2	secondary metabolism	Metabolism	1.289e-7	2.4684e-05
AFUB_051230	MFS multidrug transporter, putative	1.2	secondary metabolism	Metabolism	1.289e-7	2.4684e-05
AFUB_054550	O-methyltransferase, putative	1.2	secondary metabolism	Metabolism	1.289e-7	2.4684e-05
AFUB_055130	Methylmalonyl-CoA decarboxylase, alpha subunit, putative	1.2	secondary metabolism	Metabolism	1.289e-7	2.4684e-05
AFUB_055650	Arginine biosynthesis bifunctional protein ArgJ, mitochondrial [Cleaved into: Arginine biosynthesis bifunctional protein ArgJ alpha chain; Arginine biosynthesis bifunctional protein ArgJ beta chain] [Includes: Glutamate N-acetyltransferase (GAT) (EC 2.3.1.35) (Ornithine acetyltransferase) (OATase) (Ornithine transacetylase); Amino-acid acetyltransferase (EC 2.3.1.1) (N-acetylglutamate synthase) (…	1.2	secondary metabolism	Metabolism	1.289e-7	2.4684e-05
AFUB_056470	3-methylcrotonyl-CoA carboxylase, beta subunit (MccB), putative	1.2	secondary metabolism	Metabolism	1.289e-7	2.4684e-05
AFUB_057820	Alcohol dehydrogenase, zinc-containing, putative	1.2	secondary metabolism	Metabolism	1.289e-7	2.4684e-05
AFUB_058650	MFS multidrug transporter, putative	1.2	secondary metabolism	Metabolism	1.289e-7	2.4684e-05
AFUB_060870	MFS transporter, putative	1.2	secondary metabolism	Metabolism	1.289e-7	2.4684e-05
AFUB_066240	L-ornithine aminotransferase Car2, putative	1.2	secondary metabolism	Metabolism	1.289e-7	2.4684e-05
AFUB_067700	Uncharacterized protein	1.2	secondary metabolism	Metabolism	1.289e-7	2.4684e-05
AFUB_068790	MFS multidrug transporter, putative	1.2	secondary metabolism	Metabolism	1.289e-7	2.4684e-05
AFUB_071690	AMP-binding enzyme, putative	1.2	secondary metabolism	Metabolism	1.289e-7	2.4684e-05
AFUB_074750	C6 transcription factor (PrnA), putative	1.2	secondary metabolism	Metabolism	1.289e-7	2.4684e-05
AFUB_075690	Aminotransferase GliI	1.2	secondary metabolism	Metabolism	1.289e-7	2.4684e-05
AFUB_075760	MFS gliotoxin efflux transporter GliA	1.2	secondary metabolism	Metabolism	1.289e-7	2.4684e-05
AFUB_076830	MFS amine transporter, putative	1.2	secondary metabolism	Metabolism	1.289e-7	2.4684e-05
AFUB_078050	MAK1-like monooxygenase, putative	1.2	secondary metabolism	Metabolism	1.289e-7	2.4684e-05
AFUB_079620	Putative uncharacterized protein	1.2	secondary metabolism	Metabolism	1.289e-7	2.4684e-05
AFUB_079760	MFS transporter, putative	1.2	secondary metabolism	Metabolism	1.289e-7	2.4684e-05
AFUB_081130	UbiE/COQ5 methyltransferase, putative	1.2	secondary metabolism	Metabolism	1.289e-7	2.4684e-05
AFUB_081190	Amino acid permease, putative	1.2	secondary metabolism	Metabolism	1.289e-7	2.4684e-05
AFUB_081840	MFS sugar transporter Stl1, putative	1.2	secondary metabolism	Metabolism	1.289e-7	2.4684e-05
AFUB_083940	ABC multidrug transporter, putative	1.2	secondary metabolism	Metabolism	1.289e-7	2.4684e-05
AFUB_083950	C6 transcription factor, putative	1.2	secondary metabolism	Metabolism	1.289e-7	2.4684e-05
AFUB_084450	Aldehyde dehydrogenase family protein	1.2	secondary metabolism	Metabolism	1.289e-7	2.4684e-05
AFUB_084610	Sorbitol/xylitol dehydrogenase, putative	1.2	secondary metabolism	Metabolism	1.289e-7	2.4684e-05
AFUB_085550	Lipase/esterase, putative	1.2	secondary metabolism	Metabolism	1.289e-7	2.4684e-05
AFUB_085640	MFS multidrug transporter, putative	1.2	secondary metabolism	Metabolism	1.289e-7	2.4684e-05
AFUB_086770	C6 transcription factor, putative	1.2	secondary metabolism	Metabolism	1.289e-7	2.4684e-05
AFUB_086780	Plasma membrane hexose transporter, putative	1.2	secondary metabolism	Metabolism	1.289e-7	2.4684e-05
AFUB_087270	Aminotransferase, putative	1.2	secondary metabolism	Metabolism	1.289e-7	2.4684e-05
AFUB_087290	Oxalate/formate antiporter, putative	1.2	secondary metabolism	Metabolism	1.289e-7	2.4684e-05
AFUB_087450	Lipoxygenase, putative	1.2	secondary metabolism	Metabolism	1.289e-7	2.4684e-05
AFUB_088260	Acetamidase, putative	1.2	secondary metabolism	Metabolism	1.289e-7	2.4684e-05
AFUB_091980	NADH-dependent flavin oxidoreductase, putative	1.2	secondary metabolism	Metabolism	1.289e-7	2.4684e-05
AFUB_093930	ABC drug exporter AtrF	1.2	secondary metabolism	Metabolism	1.289e-7	2.4684e-05
AFUB_094800	Phenol 2-monooxygenase, putative	1.2	secondary metabolism	Metabolism	1.289e-7	2.4684e-05
AFUB_096120	Cytochrome P450 monooxygenase, putative	1.2	secondary metabolism	Metabolism	1.289e-7	2.4684e-05
AFUB_096130	Putative uncharacterized protein	1.2	secondary metabolism	Metabolism	1.289e-7	2.4684e-05
AFUB_099220	Cytochrome P450 alkane hydroxylase, putative	1.2	secondary metabolism	Metabolism	1.289e-7	2.4684e-05
AFUB_100300	Methylisocitrate lyase	1.2	secondary metabolism	Metabolism	1.289e-7	2.4684e-05
AFUB_100400	MFS monocarboxylate transporter, putative	1.2	secondary metabolism	Metabolism	1.289e-7	2.4684e-05
AFUB_101000	Chlorohydrolase family protein, putative	1.2	secondary metabolism	Metabolism	1.289e-7	2.4684e-05
AFUB_101250	Zinc-binding oxidoreductase CipB	1.2	secondary metabolism	Metabolism	1.289e-7	2.4684e-05
AFUB_101820	MFS monosaccharide transporter, putative	1.2	secondary metabolism	Metabolism	1.289e-7	2.4684e-05
AFUB_101920	Glutathione S-transferase family protein	1.2	secondary metabolism	Metabolism	1.289e-7	2.4684e-05
AFUB_000100	Tartrate dehydrogenase, putative (EC 1.1.1.93)	1	METABOLISM	Metabolism	1.7973e-7	2.4684e-05
AFUB_000260	Monooxygenase, putative	1	METABOLISM	Metabolism	1.7973e-7	2.4684e-05
AFUB_001100	Nuclear serine protease HtrA2/Nma111, putative	1	METABOLISM	Metabolism	1.7973e-7	2.4684e-05
AFUB_002910	MFS sugar transporter, putative	1	METABOLISM	Metabolism	1.7973e-7	2.4684e-05
AFUB_003560	C-14 sterol reductase	1	METABOLISM	Metabolism	1.7973e-7	2.4684e-05
AFUB_003790	UDP-N-acetylglucosaminyltransferase	1	METABOLISM	Metabolism	1.7973e-7	2.4684e-05
AFUB_004210	C6 transcription factor, putative	1	METABOLISM	Metabolism	1.7973e-7	2.4684e-05
AFUB_004350	Cytochrome P450 sterol C-22 desaturase, putative	1	METABOLISM	Metabolism	1.7973e-7	2.4684e-05
AFUB_004480	Succinyl-CoA:3-ketoacid-coenzyme A transferase (EC 2.8.3.5)	1	METABOLISM	Metabolism	1.7973e-7	2.4684e-05
AFUB_004510	Aspartate aminotransferase, putative	1	METABOLISM	Metabolism	1.7973e-7	2.4684e-05
AFUB_005060	C-8 sterol isomerase (Erg-1), putative	1	METABOLISM	Metabolism	1.7973e-7	2.4684e-05
AFUB_005070	Probable xyloglucan-specific endo-beta-1,4-glucanase A (EC 3.2.1.151) (Xyloglucanase A) (Xyloglucanendohydrolase A)	1	METABOLISM	Metabolism	1.7973e-7	2.4684e-05
AFUB_006500	RING finger protein	1	METABOLISM	Metabolism	1.7973e-7	2.4684e-05
AFUB_006760	DNA-directed RNA polymerase subunit	1	METABOLISM	Metabolism	1.7973e-7	2.4684e-05
AFUB_007690	Cytochrome P450, putative	1	METABOLISM	Metabolism	1.7973e-7	2.4684e-05
AFUB_010700	Putative uncharacterized protein	1	METABOLISM	Metabolism	1.7973e-7	2.4684e-05
AFUB_010710	Oxidoreductase, putative	1	METABOLISM	Metabolism	1.7973e-7	2.4684e-05
AFUB_010740	AMP-binding enzyme domain protein	1	METABOLISM	Metabolism	1.7973e-7	2.4684e-05
AFUB_010760	Lactonohydrolase, putative	1	METABOLISM	Metabolism	1.7973e-7	2.4684e-05
AFUB_010790	Aldehyde reductase II	1	METABOLISM	Metabolism	1.7973e-7	2.4684e-05
AFUB_011050	Catabolic 3-dehydroquinase 1 (cDHQase 1) (EC 4.2.1.10) (3-dehydroquinate dehydratase 1)	1	METABOLISM	Metabolism	1.7973e-7	2.4684e-05
AFUB_011930	Oxidoreductase CipA-like, putative	1	METABOLISM	Metabolism	1.7973e-7	2.4684e-05
AFUB_012630	Smr domain protein	1	METABOLISM	Metabolism	1.7973e-7	2.4684e-05
AFUB_013280	MFS multidrug transporter, putative	1	METABOLISM	Metabolism	1.7973e-7	2.4684e-05
AFUB_013330	Integral membrane protein, Mpv17/PMP22 family, putative	1	METABOLISM	Metabolism	1.7973e-7	2.4684e-05
AFUB_013360	Alpha-1,2-mannosyltransferase (Alg9), putative	1	METABOLISM	Metabolism	1.7973e-7	2.4684e-05
AFUB_013880	ABC transporter, putative	1	METABOLISM	Metabolism	1.7973e-7	2.4684e-05
AFUB_013990	Exo-beta-1,3-glucanase Exg0	1	METABOLISM	Metabolism	1.7973e-7	2.4684e-05
AFUB_014910	C6 transcription factor, putative	1	METABOLISM	Metabolism	1.7973e-7	2.4684e-05
AFUB_015630	ATP dependent RNA helicase (Rok1), putative	1	METABOLISM	Metabolism	1.7973e-7	2.4684e-05
AFUB_015720	Molybdopterin cofactor biosynthetic protein	1	METABOLISM	Metabolism	1.7973e-7	2.4684e-05
AFUB_015730	MFS hexose transporter, putative	1	METABOLISM	Metabolism	1.7973e-7	2.4684e-05
AFUB_015900	Phosphatase, putative	1	METABOLISM	Metabolism	1.7973e-7	2.4684e-05
AFUB_016310	Probable exo-1,4-beta-xylosidase xlnD (EC 3.2.1.37) (1,4-beta-D-xylan xylohydrolase xlnD) (Beta-xylosidase A) (Beta-xylosidase xlnD) (Xylobiase xlnD)	1	METABOLISM	Metabolism	1.7973e-7	2.4684e-05
AFUB_016330	DEAD/DEAH box helicase, putative	1	METABOLISM	Metabolism	1.7973e-7	2.4684e-05
AFUB_016830	High affinity nitrate transporter NrtB	1	METABOLISM	Metabolism	1.7973e-7	2.4684e-05
AFUB_017040	Histidinol dehydrogenase (HDH) (EC 1.1.1.23)	1	METABOLISM	Metabolism	1.7973e-7	2.4684e-05
AFUB_017460	Amidase family protein	1	METABOLISM	Metabolism	1.7973e-7	2.4684e-05
AFUB_017520	Short-chain dehydrogenase/reductase family protein, putative	1	METABOLISM	Metabolism	1.7973e-7	2.4684e-05
AFUB_018030	NACHT domain protein	1	METABOLISM	Metabolism	1.7973e-7	2.4684e-05
AFUB_018410	Exosome complex subunit Rrp46, putative	1	METABOLISM	Metabolism	1.7973e-7	2.4684e-05
AFUB_018430	NAD+ kinase Utr1, putative	1	METABOLISM	Metabolism	1.7973e-7	2.4684e-05
AFUB_019790	Fungal specific transcription factor, putative	1	METABOLISM	Metabolism	1.7973e-7	2.4684e-05
AFUB_019970	tRNA splicing 2' phosphotransferase 1	1	METABOLISM	Metabolism	1.7973e-7	2.4684e-05
AFUB_021270	4-hydroxyphenylpyruvate dioxygenase	1	METABOLISM	Metabolism	1.7973e-7	2.4684e-05
AFUB_021290	Homogentisate 1,2-dioxygenase (HmgA), putative	1	METABOLISM	Metabolism	1.7973e-7	2.4684e-05
AFUB_021300	Fumarylacetoacetate hydrolase FahA	1	METABOLISM	Metabolism	1.7973e-7	2.4684e-05
AFUB_021310	Maleylacetoacetate isomerase MaiA	1	METABOLISM	Metabolism	1.7973e-7	2.4684e-05
AFUB_021670	ER Hsp70 chaperone BiP, putative	1	METABOLISM	Metabolism	1.7973e-7	2.4684e-05
AFUB_022790	3-oxoacyl-[acyl-carrier-protein] synthase	1	METABOLISM	Metabolism	1.7973e-7	2.4684e-05
AFUB_023080	NAD+ dependent glutamate dehydrogenase, putative	1	METABOLISM	Metabolism	1.7973e-7	2.4684e-05
AFUB_024240	FMN binding oxidoreductase, putative	1	METABOLISM	Metabolism	1.7973e-7	2.4684e-05
AFUB_024430	ATP-dependent RNA helicase Mrh4, putative	1	METABOLISM	Metabolism	1.7973e-7	2.4684e-05
AFUB_024660	Mitochondrial inner membrane nuclease Nuc1, putative	1	METABOLISM	Metabolism	1.7973e-7	2.4684e-05
AFUB_025030	Adenosine deaminase	1	METABOLISM	Metabolism	1.7973e-7	2.4684e-05
AFUB_026020	Glycerol dehydrogenase, putative	1	METABOLISM	Metabolism	1.7973e-7	2.4684e-05
AFUB_026090	Ketoreductase	1	METABOLISM	Metabolism	1.7973e-7	2.4684e-05
AFUB_026430	Enoyl-CoA hydratase	1	METABOLISM	Metabolism	1.7973e-7	2.4684e-05
AFUB_026470	MFS phosphate transporter, putative	1	METABOLISM	Metabolism	1.7973e-7	2.4684e-05
AFUB_026840	Glucosyltransferase (Die2), putative	1	METABOLISM	Metabolism	1.7973e-7	2.4684e-05
AFUB_028110	Hydroxymethylglutaryl-CoA lyase	1	METABOLISM	Metabolism	1.7973e-7	2.4684e-05
AFUB_028130	Acetylornithine aminotransferase	1	METABOLISM	Metabolism	1.7973e-7	2.4684e-05
AFUB_028450	Polyketide synthase, putative	1	METABOLISM	Metabolism	1.7973e-7	2.4684e-05
AFUB_028460	UDP-glucoronosyl and UDP-glucosyl transferase family protein, putative	1	METABOLISM	Metabolism	1.7973e-7	2.4684e-05
AFUB_028939	Aminotransferase family protein, putative	1	METABOLISM	Metabolism	1.7973e-7	2.4684e-05
AFUB_030970	Citrate synthase	1	METABOLISM	Metabolism	1.7973e-7	2.4684e-05
AFUB_032000	Glucokinase, putative	1	METABOLISM	Metabolism	1.7973e-7	2.4684e-05
AFUB_032540	MFS multidrug transporter, putative	1	METABOLISM	Metabolism	1.7973e-7	2.4684e-05
AFUB_032950	Glutathione S-transferase	1	METABOLISM	Metabolism	1.7973e-7	2.4684e-05
AFUB_033070	C-3 sterol dehydrogenase/C-4 decarboxylase family protein	1	METABOLISM	Metabolism	1.7973e-7	2.4684e-05
AFUB_033090	Pfs and NB-ARC domain protein	1	METABOLISM	Metabolism	1.7973e-7	2.4684e-05
AFUB_033980	Putative uncharacterized protein	1	METABOLISM	Metabolism	1.7973e-7	2.4684e-05
AFUB_033990	General amidase, putative	1	METABOLISM	Metabolism	1.7973e-7	2.4684e-05
AFUB_034330	FacC-like extracellular signaling protein, putative	1	METABOLISM	Metabolism	1.7973e-7	2.4684e-05
AFUB_034450	Reductase, putative	1	METABOLISM	Metabolism	1.7973e-7	2.4684e-05
AFUB_034500	MFS transporter, putative	1	METABOLISM	Metabolism	1.7973e-7	2.4684e-05
AFUB_035320	Extracellular lipase, putative	1	METABOLISM	Metabolism	1.7973e-7	2.4684e-05
AFUB_035490	Transferase family protein	1	METABOLISM	Metabolism	1.7973e-7	2.4684e-05
AFUB_035510	Putative uncharacterized protein	1	METABOLISM	Metabolism	1.7973e-7	2.4684e-05
AFUB_035660	MFS drug transporter, putative	1	METABOLISM	Metabolism	1.7973e-7	2.4684e-05
AFUB_036060	Methyltransferase, putative	1	METABOLISM	Metabolism	1.7973e-7	2.4684e-05
AFUB_036190	Mitochondrial chaperone BCS1, putative	1	METABOLISM	Metabolism	1.7973e-7	2.4684e-05
AFUB_036280	O-methyltransferase GliM2	1	METABOLISM	Metabolism	1.7973e-7	2.4684e-05
AFUB_037030	Flavin containing amine oxidase, putative	1	METABOLISM	Metabolism	1.7973e-7	2.4684e-05
AFUB_037170	High-affinity hexose transporter, putative	1	METABOLISM	Metabolism	1.7973e-7	2.4684e-05
AFUB_037740	Arginase, putative	1	METABOLISM	Metabolism	1.7973e-7	2.4684e-05
AFUB_037830	ATPase get3 (EC 3.6.-.-) (Arsenical pump-driving ATPase) (Arsenite-stimulated ATPase) (Golgi to ER traffic protein 3) (Guided entry of tail-anchored proteins 3)	1	METABOLISM	Metabolism	1.7973e-7	2.4684e-05
AFUB_038500	Hydroxymethylglutaryl-CoA synthase, putative	1	METABOLISM	Metabolism	1.7973e-7	2.4684e-05
AFUB_038620	3-oxoacyl-(Acyl-carrier-protein) reductase, putative	1	METABOLISM	Metabolism	1.7973e-7	2.4684e-05
AFUB_040570	MFS drug transporter, putative	1	METABOLISM	Metabolism	1.7973e-7	2.4684e-05
AFUB_040700	tRNA dihydrouridine synthase (Smm1), putative	1	METABOLISM	Metabolism	1.7973e-7	2.4684e-05
AFUB_041060	C6 transcription factor (OTam), putative	1	METABOLISM	Metabolism	1.7973e-7	2.4684e-05
AFUB_042430	Dihydrofolate reductase	1	METABOLISM	Metabolism	1.7973e-7	2.4684e-05
AFUB_043340	MFS monocarboxylate transporter, putative	1	METABOLISM	Metabolism	1.7973e-7	2.4684e-05
AFUB_044670	Fungal specific transcription factor, putative	1	METABOLISM	Metabolism	1.7973e-7	2.4684e-05
AFUB_044720	4-hydroxyphenylpyruvate dioxygenase, putative	1	METABOLISM	Metabolism	1.7973e-7	2.4684e-05
AFUB_044950	Putative uncharacterized protein	1	METABOLISM	Metabolism	1.7973e-7	2.4684e-05
AFUB_046300	Short-chain dehydrogenase/reductase, putative	1	METABOLISM	Metabolism	1.7973e-7	2.4684e-05
AFUB_046880	MFS multidrug transporter, putative	1	METABOLISM	Metabolism	1.7973e-7	2.4684e-05
AFUB_046890	C6 transcription factor, putative	1	METABOLISM	Metabolism	1.7973e-7	2.4684e-05
AFUB_046940	Salicylate hydroxylase, putative	1	METABOLISM	Metabolism	1.7973e-7	2.4684e-05
AFUB_046950	3-methyl-2-oxobutanoate dehydrogenase, putative	1	METABOLISM	Metabolism	1.7973e-7	2.4684e-05
AFUB_047000	ABC multidrug transporter, putative	1	METABOLISM	Metabolism	1.7973e-7	2.4684e-05
AFUB_047220	Sarcosine oxidase, putative	1	METABOLISM	Metabolism	1.7973e-7	2.4684e-05
AFUB_047240	Iron-sulfur cluster-binding protein, rieske family domain protein	1	METABOLISM	Metabolism	1.7973e-7	2.4684e-05
AFUB_047560	FAD-dependent oxygenase, putative	1	METABOLISM	Metabolism	1.7973e-7	2.4684e-05
AFUB_047570	Pfs domain protein	1	METABOLISM	Metabolism	1.7973e-7	2.4684e-05
AFUB_047590	Cholestenol delta-isomerase, putative	1	METABOLISM	Metabolism	1.7973e-7	2.4684e-05
AFUB_048330	Succinate-semialdehyde dehydrogenase, putative	1	METABOLISM	Metabolism	1.7973e-7	2.4684e-05
AFUB_049250	ABC multidrug transporter, putative	1	METABOLISM	Metabolism	1.7973e-7	2.4684e-05
AFUB_049400	Feruloyl esterase, putative	1	METABOLISM	Metabolism	1.7973e-7	2.4684e-05
AFUB_049990	NADH-dependent flavin oxidoreductase, putative	1	METABOLISM	Metabolism	1.7973e-7	2.4684e-05
AFUB_050080	MFS aflatoxin efflux pump, putative	1	METABOLISM	Metabolism	1.7973e-7	2.4684e-05
AFUB_051230	MFS multidrug transporter, putative	1	METABOLISM	Metabolism	1.7973e-7	2.4684e-05
AFUB_053630	ABC multidrug transporter Mdr1	1	METABOLISM	Metabolism	1.7973e-7	2.4684e-05
AFUB_054550	O-methyltransferase, putative	1	METABOLISM	Metabolism	1.7973e-7	2.4684e-05
AFUB_055130	Methylmalonyl-CoA decarboxylase, alpha subunit, putative	1	METABOLISM	Metabolism	1.7973e-7	2.4684e-05
AFUB_055320	PAP/25A associated domain family	1	METABOLISM	Metabolism	1.7973e-7	2.4684e-05
AFUB_055480	Serine/threonine protein kinase, putative	1	METABOLISM	Metabolism	1.7973e-7	2.4684e-05
AFUB_055500	ABC metal ion transporter, putative	1	METABOLISM	Metabolism	1.7973e-7	2.4684e-05
AFUB_055650	Arginine biosynthesis bifunctional protein ArgJ, mitochondrial [Cleaved into: Arginine biosynthesis bifunctional protein ArgJ alpha chain; Arginine biosynthesis bifunctional protein ArgJ beta chain] [Includes: Glutamate N-acetyltransferase (GAT) (EC 2.3.1.35) (Ornithine acetyltransferase) (OATase) (Ornithine transacetylase); Amino-acid acetyltransferase (EC 2.3.1.1) (N-acetylglutamate synthase) (…	1	METABOLISM	Metabolism	1.7973e-7	2.4684e-05
AFUB_056440	3-methylcrotonyl-CoA carboxylase subunit alpha (MccA), putative	1	METABOLISM	Metabolism	1.7973e-7	2.4684e-05
AFUB_056460	Isovaleryl-CoA dehydrogenase IvdA, putative	1	METABOLISM	Metabolism	1.7973e-7	2.4684e-05
AFUB_056470	3-methylcrotonyl-CoA carboxylase, beta subunit (MccB), putative	1	METABOLISM	Metabolism	1.7973e-7	2.4684e-05
AFUB_057820	Alcohol dehydrogenase, zinc-containing, putative	1	METABOLISM	Metabolism	1.7973e-7	2.4684e-05
AFUB_057860	Oxidoreductase, acting on the CH-OH group of donors, NAD or NADP as acceptor	1	METABOLISM	Metabolism	1.7973e-7	2.4684e-05
AFUB_057870	Fructose-bisphosphate aldolase, putative	1	METABOLISM	Metabolism	1.7973e-7	2.4684e-05
AFUB_058080	Amidase, putative	1	METABOLISM	Metabolism	1.7973e-7	2.4684e-05
AFUB_058650	MFS multidrug transporter, putative	1	METABOLISM	Metabolism	1.7973e-7	2.4684e-05
AFUB_060200	Putative uncharacterized protein	1	METABOLISM	Metabolism	1.7973e-7	2.4684e-05
AFUB_060870	MFS transporter, putative	1	METABOLISM	Metabolism	1.7973e-7	2.4684e-05
AFUB_061020	C6 transcription factor, putative	1	METABOLISM	Metabolism	1.7973e-7	2.4684e-05
AFUB_063380	Mating-type switch/DNA repair protein Swi10/Rad10, putative	1	METABOLISM	Metabolism	1.7973e-7	2.4684e-05
AFUB_064910	L-serine dehydratase, putative	1	METABOLISM	Metabolism	1.7973e-7	2.4684e-05
AFUB_065540	Patatin family phospholipase, putative	1	METABOLISM	Metabolism	1.7973e-7	2.4684e-05
AFUB_066240	L-ornithine aminotransferase Car2, putative	1	METABOLISM	Metabolism	1.7973e-7	2.4684e-05
AFUB_067700	Uncharacterized protein	1	METABOLISM	Metabolism	1.7973e-7	2.4684e-05
AFUB_067830	Alpha-1,6-mannosyltransferase subunit, putative	1	METABOLISM	Metabolism	1.7973e-7	2.4684e-05
AFUB_068560	Glycerol kinase, putative	1	METABOLISM	Metabolism	1.7973e-7	2.4684e-05
AFUB_068790	MFS multidrug transporter, putative	1	METABOLISM	Metabolism	1.7973e-7	2.4684e-05
AFUB_069000	2-oxo acid dehydrogenases acyltransferase, putative	1	METABOLISM	Metabolism	1.7973e-7	2.4684e-05
AFUB_069770	Methylmalonate-semialdehyde dehydrogenase, putative	1	METABOLISM	Metabolism	1.7973e-7	2.4684e-05
AFUB_071690	AMP-binding enzyme, putative	1	METABOLISM	Metabolism	1.7973e-7	2.4684e-05
AFUB_071700	Mannitol 2-dehydrogenase (M2DH) (MDH) (EC 1.1.1.67)	1	METABOLISM	Metabolism	1.7973e-7	2.4684e-05
AFUB_073710	MFS phospholipid transporter (Git1), putative	1	METABOLISM	Metabolism	1.7973e-7	2.4684e-05
AFUB_073940	Fungal specific transcription factor, putative	1	METABOLISM	Metabolism	1.7973e-7	2.4684e-05
AFUB_074450	Inorganic diphosphatase, putative	1	METABOLISM	Metabolism	1.7973e-7	2.4684e-05
AFUB_074670	Alkaline phosphatase, putative	1	METABOLISM	Metabolism	1.7973e-7	2.4684e-05
AFUB_074750	C6 transcription factor (PrnA), putative	1	METABOLISM	Metabolism	1.7973e-7	2.4684e-05
AFUB_074790	2-oxoisovalerate dehydrogenase complex alpha subunit, putative	1	METABOLISM	Metabolism	1.7973e-7	2.4684e-05
AFUB_074800	Beta-mannosidase A (EC 3.2.1.25) (Mannanase A) (Mannase A)	1	METABOLISM	Metabolism	1.7973e-7	2.4684e-05
AFUB_074820	Sugar isomerase, KpsF/GutQ	1	METABOLISM	Metabolism	1.7973e-7	2.4684e-05
AFUB_075520	Putative uncharacterized protein	1	METABOLISM	Metabolism	1.7973e-7	2.4684e-05
AFUB_075690	Aminotransferase GliI	1	METABOLISM	Metabolism	1.7973e-7	2.4684e-05
AFUB_075760	MFS gliotoxin efflux transporter GliA	1	METABOLISM	Metabolism	1.7973e-7	2.4684e-05
AFUB_076830	MFS amine transporter, putative	1	METABOLISM	Metabolism	1.7973e-7	2.4684e-05
AFUB_077440	Aldehyde dehydrogenase AldA, putative	1	METABOLISM	Metabolism	1.7973e-7	2.4684e-05
AFUB_077620	Endoglucanase, putative	1	METABOLISM	Metabolism	1.7973e-7	2.4684e-05
AFUB_078050	MAK1-like monooxygenase, putative	1	METABOLISM	Metabolism	1.7973e-7	2.4684e-05
AFUB_079620	Putative uncharacterized protein	1	METABOLISM	Metabolism	1.7973e-7	2.4684e-05
AFUB_079760	MFS transporter, putative	1	METABOLISM	Metabolism	1.7973e-7	2.4684e-05
AFUB_081130	UbiE/COQ5 methyltransferase, putative	1	METABOLISM	Metabolism	1.7973e-7	2.4684e-05
AFUB_081190	Amino acid permease, putative	1	METABOLISM	Metabolism	1.7973e-7	2.4684e-05
AFUB_081840	MFS sugar transporter Stl1, putative	1	METABOLISM	Metabolism	1.7973e-7	2.4684e-05
AFUB_082480	Beta-hexosaminidase (EC 3.2.1.52)	1	METABOLISM	Metabolism	1.7973e-7	2.4684e-05
AFUB_082690	Ribonuclease P complex subunit Pop2, putative	1	METABOLISM	Metabolism	1.7973e-7	2.4684e-05
AFUB_082740	Acetoacetyl-CoA synthase	1	METABOLISM	Metabolism	1.7973e-7	2.4684e-05
AFUB_083200	Cystathionine gamma-lyase	1	METABOLISM	Metabolism	1.7973e-7	2.4684e-05
AFUB_083210	Putative uncharacterized protein	1	METABOLISM	Metabolism	1.7973e-7	2.4684e-05
AFUB_083940	ABC multidrug transporter, putative	1	METABOLISM	Metabolism	1.7973e-7	2.4684e-05
AFUB_083950	C6 transcription factor, putative	1	METABOLISM	Metabolism	1.7973e-7	2.4684e-05
AFUB_083960	Probable exopolygalacturonase B (EC 3.2.1.67) (Galacturan 1,4-alpha-galacturonidase B) (Poly(1,4-alpha-D-galacturonide)galacturonohydrolase B)	1	METABOLISM	Metabolism	1.7973e-7	2.4684e-05
AFUB_084450	Aldehyde dehydrogenase family protein	1	METABOLISM	Metabolism	1.7973e-7	2.4684e-05
AFUB_084510	Beta-glucosidase, putative	1	METABOLISM	Metabolism	1.7973e-7	2.4684e-05
AFUB_084550	Glycan biosynthesis protein (PigL), putative	1	METABOLISM	Metabolism	1.7973e-7	2.4684e-05
AFUB_084610	Sorbitol/xylitol dehydrogenase, putative	1	METABOLISM	Metabolism	1.7973e-7	2.4684e-05
AFUB_084640	Probable endopolygalacturonase B (EC 3.2.1.15) (Pectinase B) (Polygalacturonase B)	1	METABOLISM	Metabolism	1.7973e-7	2.4684e-05
AFUB_085200	Class V chitinase ChiB1	1	METABOLISM	Metabolism	1.7973e-7	2.4684e-05
AFUB_085550	Lipase/esterase, putative	1	METABOLISM	Metabolism	1.7973e-7	2.4684e-05
AFUB_085640	MFS multidrug transporter, putative	1	METABOLISM	Metabolism	1.7973e-7	2.4684e-05
AFUB_085890	Glycosyl transferase, putative	1	METABOLISM	Metabolism	1.7973e-7	2.4684e-05
AFUB_086770	C6 transcription factor, putative	1	METABOLISM	Metabolism	1.7973e-7	2.4684e-05
AFUB_086780	Plasma membrane hexose transporter, putative	1	METABOLISM	Metabolism	1.7973e-7	2.4684e-05
AFUB_087270	Aminotransferase, putative	1	METABOLISM	Metabolism	1.7973e-7	2.4684e-05
AFUB_087280	Aldo-keto reductase (AKR13), puatative	1	METABOLISM	Metabolism	1.7973e-7	2.4684e-05
AFUB_087290	Oxalate/formate antiporter, putative	1	METABOLISM	Metabolism	1.7973e-7	2.4684e-05
AFUB_087450	Lipoxygenase, putative	1	METABOLISM	Metabolism	1.7973e-7	2.4684e-05
AFUB_087460	RNA exonuclease, putative	1	METABOLISM	Metabolism	1.7973e-7	2.4684e-05
AFUB_087540	MFS monosaccharide transporter, putative	1	METABOLISM	Metabolism	1.7973e-7	2.4684e-05
AFUB_087580	Aldehyde dehydrogenase, putative	1	METABOLISM	Metabolism	1.7973e-7	2.4684e-05
AFUB_087590	Alcohol dehydrogenase, putative	1	METABOLISM	Metabolism	1.7973e-7	2.4684e-05
AFUB_088260	Acetamidase, putative	1	METABOLISM	Metabolism	1.7973e-7	2.4684e-05
AFUB_088580	Indoleamine 2,3-dioxygenase family protein	1	METABOLISM	Metabolism	1.7973e-7	2.4684e-05
AFUB_090000	Rab geranylgeranyltransferase, beta subunit (Fragment)	1	METABOLISM	Metabolism	1.7973e-7	2.4684e-05
AFUB_091570	5-formyltetrahydrofolate cyclo-ligase, putative	1	METABOLISM	Metabolism	1.7973e-7	2.4684e-05
AFUB_091930	C6 transcription factor, putative	1	METABOLISM	Metabolism	1.7973e-7	2.4684e-05
AFUB_091980	NADH-dependent flavin oxidoreductase, putative	1	METABOLISM	Metabolism	1.7973e-7	2.4684e-05
AFUB_092140	Metal ion resistance protein/transporter (Zrc1), putative	1	METABOLISM	Metabolism	1.7973e-7	2.4684e-05
AFUB_093930	ABC drug exporter AtrF	1	METABOLISM	Metabolism	1.7973e-7	2.4684e-05
AFUB_094550	Amidophosphoribosyltransferase (ATase) (EC 2.4.2.14) (Glutamine phosphoribosylpyrophosphate amidotransferase)	1	METABOLISM	Metabolism	1.7973e-7	2.4684e-05
AFUB_094560	C-5 cytosine methyltransferase DmtA	1	METABOLISM	Metabolism	1.7973e-7	2.4684e-05
AFUB_094570	2-methylcitrate dehydratase, putative	1	METABOLISM	Metabolism	1.7973e-7	2.4684e-05
AFUB_094800	Phenol 2-monooxygenase, putative	1	METABOLISM	Metabolism	1.7973e-7	2.4684e-05
AFUB_095220	ABC multidrug transporter, putative	1	METABOLISM	Metabolism	1.7973e-7	2.4684e-05
AFUB_095850	Aspartate aminotransferase (EC 2.6.1.1)	1	METABOLISM	Metabolism	1.7973e-7	2.4684e-05
AFUB_096120	Cytochrome P450 monooxygenase, putative	1	METABOLISM	Metabolism	1.7973e-7	2.4684e-05
AFUB_096130	Putative uncharacterized protein	1	METABOLISM	Metabolism	1.7973e-7	2.4684e-05
AFUB_096340	NCS1 allantoate transporter	1	METABOLISM	Metabolism	1.7973e-7	2.4684e-05
AFUB_096500	C6 transcription factor, putative	1	METABOLISM	Metabolism	1.7973e-7	2.4684e-05
AFUB_097230	Aminotransferase, putative	1	METABOLISM	Metabolism	1.7973e-7	2.4684e-05
AFUB_099220	Cytochrome P450 alkane hydroxylase, putative	1	METABOLISM	Metabolism	1.7973e-7	2.4684e-05
AFUB_099260	Glycine dehydrogenase	1	METABOLISM	Metabolism	1.7973e-7	2.4684e-05
AFUB_099340	Oxidoreductase, short-chain dehydrogenase/reductase family	1	METABOLISM	Metabolism	1.7973e-7	2.4684e-05
AFUB_100300	Methylisocitrate lyase	1	METABOLISM	Metabolism	1.7973e-7	2.4684e-05
AFUB_100400	MFS monocarboxylate transporter, putative	1	METABOLISM	Metabolism	1.7973e-7	2.4684e-05
AFUB_100820	Succinyl-CoA synthetase beta subunit, putative	1	METABOLISM	Metabolism	1.7973e-7	2.4684e-05
AFUB_101000	Chlorohydrolase family protein, putative	1	METABOLISM	Metabolism	1.7973e-7	2.4684e-05
AFUB_101250	Zinc-binding oxidoreductase CipB	1	METABOLISM	Metabolism	1.7973e-7	2.4684e-05
AFUB_101810	Uncharacterized protein	1	METABOLISM	Metabolism	1.7973e-7	2.4684e-05
AFUB_101820	MFS monosaccharide transporter, putative	1	METABOLISM	Metabolism	1.7973e-7	2.4684e-05
AFUB_101920	Glutathione S-transferase family protein	1	METABOLISM	Metabolism	1.7973e-7	2.4684e-05
AFUB_013280	MFS multidrug transporter, putative	32.07.05	detoxification by export	Cell rescue, defense and virulence	2.7371e-7	2.8192e-05
AFUB_013880	ABC transporter, putative	32.07.05	detoxification by export	Cell rescue, defense and virulence	2.7371e-7	2.8192e-05
AFUB_032540	MFS multidrug transporter, putative	32.07.05	detoxification by export	Cell rescue, defense and virulence	2.7371e-7	2.8192e-05
AFUB_035660	MFS drug transporter, putative	32.07.05	detoxification by export	Cell rescue, defense and virulence	2.7371e-7	2.8192e-05
AFUB_039730	MFS transporter (Hol1), putative	32.07.05	detoxification by export	Cell rescue, defense and virulence	2.7371e-7	2.8192e-05
AFUB_040570	MFS drug transporter, putative	32.07.05	detoxification by export	Cell rescue, defense and virulence	2.7371e-7	2.8192e-05
AFUB_045060	MFS multidrug transporter, putative	32.07.05	detoxification by export	Cell rescue, defense and virulence	2.7371e-7	2.8192e-05
AFUB_046880	MFS multidrug transporter, putative	32.07.05	detoxification by export	Cell rescue, defense and virulence	2.7371e-7	2.8192e-05
AFUB_047000	ABC multidrug transporter, putative	32.07.05	detoxification by export	Cell rescue, defense and virulence	2.7371e-7	2.8192e-05
AFUB_049250	ABC multidrug transporter, putative	32.07.05	detoxification by export	Cell rescue, defense and virulence	2.7371e-7	2.8192e-05
AFUB_050080	MFS aflatoxin efflux pump, putative	32.07.05	detoxification by export	Cell rescue, defense and virulence	2.7371e-7	2.8192e-05
AFUB_051230	MFS multidrug transporter, putative	32.07.05	detoxification by export	Cell rescue, defense and virulence	2.7371e-7	2.8192e-05
AFUB_053630	ABC multidrug transporter Mdr1	32.07.05	detoxification by export	Cell rescue, defense and virulence	2.7371e-7	2.8192e-05
AFUB_055500	ABC metal ion transporter, putative	32.07.05	detoxification by export	Cell rescue, defense and virulence	2.7371e-7	2.8192e-05
AFUB_058650	MFS multidrug transporter, putative	32.07.05	detoxification by export	Cell rescue, defense and virulence	2.7371e-7	2.8192e-05
AFUB_060870	MFS transporter, putative	32.07.05	detoxification by export	Cell rescue, defense and virulence	2.7371e-7	2.8192e-05
AFUB_068790	MFS multidrug transporter, putative	32.07.05	detoxification by export	Cell rescue, defense and virulence	2.7371e-7	2.8192e-05
AFUB_075760	MFS gliotoxin efflux transporter GliA	32.07.05	detoxification by export	Cell rescue, defense and virulence	2.7371e-7	2.8192e-05
AFUB_083940	ABC multidrug transporter, putative	32.07.05	detoxification by export	Cell rescue, defense and virulence	2.7371e-7	2.8192e-05
AFUB_085640	MFS multidrug transporter, putative	32.07.05	detoxification by export	Cell rescue, defense and virulence	2.7371e-7	2.8192e-05
AFUB_093930	ABC drug exporter AtrF	32.07.05	detoxification by export	Cell rescue, defense and virulence	2.7371e-7	2.8192e-05
AFUB_101650	MFS multidrug transporter, putative	32.07.05	detoxification by export	Cell rescue, defense and virulence	2.7371e-7	2.8192e-05
AFUB_004350	Cytochrome P450 sterol C-22 desaturase, putative	32.07	detoxification	Cell rescue, defense and virulence	2.5462e-06	0.0002098
AFUB_007690	Cytochrome P450, putative	32.07	detoxification	Cell rescue, defense and virulence	2.5462e-06	0.0002098
AFUB_010790	Aldehyde reductase II	32.07	detoxification	Cell rescue, defense and virulence	2.5462e-06	0.0002098
AFUB_013280	MFS multidrug transporter, putative	32.07	detoxification	Cell rescue, defense and virulence	2.5462e-06	0.0002098
AFUB_013880	ABC transporter, putative	32.07	detoxification	Cell rescue, defense and virulence	2.5462e-06	0.0002098
AFUB_017650	Glutathione S-transferase, putative	32.07	detoxification	Cell rescue, defense and virulence	2.5462e-06	0.0002098
AFUB_021310	Maleylacetoacetate isomerase MaiA	32.07	detoxification	Cell rescue, defense and virulence	2.5462e-06	0.0002098
AFUB_026090	Ketoreductase	32.07	detoxification	Cell rescue, defense and virulence	2.5462e-06	0.0002098
AFUB_028460	UDP-glucoronosyl and UDP-glucosyl transferase family protein, putative	32.07	detoxification	Cell rescue, defense and virulence	2.5462e-06	0.0002098
AFUB_032540	MFS multidrug transporter, putative	32.07	detoxification	Cell rescue, defense and virulence	2.5462e-06	0.0002098
AFUB_032950	Glutathione S-transferase	32.07	detoxification	Cell rescue, defense and virulence	2.5462e-06	0.0002098
AFUB_034500	MFS transporter, putative	32.07	detoxification	Cell rescue, defense and virulence	2.5462e-06	0.0002098
AFUB_035660	MFS drug transporter, putative	32.07	detoxification	Cell rescue, defense and virulence	2.5462e-06	0.0002098
AFUB_037830	ATPase get3 (EC 3.6.-.-) (Arsenical pump-driving ATPase) (Arsenite-stimulated ATPase) (Golgi to ER traffic protein 3) (Guided entry of tail-anchored proteins 3)	32.07	detoxification	Cell rescue, defense and virulence	2.5462e-06	0.0002098
AFUB_039730	MFS transporter (Hol1), putative	32.07	detoxification	Cell rescue, defense and virulence	2.5462e-06	0.0002098
AFUB_040570	MFS drug transporter, putative	32.07	detoxification	Cell rescue, defense and virulence	2.5462e-06	0.0002098
AFUB_044780	HAD superfamily hydrolase, putative	32.07	detoxification	Cell rescue, defense and virulence	2.5462e-06	0.0002098
AFUB_045060	MFS multidrug transporter, putative	32.07	detoxification	Cell rescue, defense and virulence	2.5462e-06	0.0002098
AFUB_046880	MFS multidrug transporter, putative	32.07	detoxification	Cell rescue, defense and virulence	2.5462e-06	0.0002098
AFUB_047000	ABC multidrug transporter, putative	32.07	detoxification	Cell rescue, defense and virulence	2.5462e-06	0.0002098
AFUB_047480	RTA1 domain protein, putative	32.07	detoxification	Cell rescue, defense and virulence	2.5462e-06	0.0002098
AFUB_049250	ABC multidrug transporter, putative	32.07	detoxification	Cell rescue, defense and virulence	2.5462e-06	0.0002098
AFUB_050080	MFS aflatoxin efflux pump, putative	32.07	detoxification	Cell rescue, defense and virulence	2.5462e-06	0.0002098
AFUB_051230	MFS multidrug transporter, putative	32.07	detoxification	Cell rescue, defense and virulence	2.5462e-06	0.0002098
AFUB_053630	ABC multidrug transporter Mdr1	32.07	detoxification	Cell rescue, defense and virulence	2.5462e-06	0.0002098
AFUB_055500	ABC metal ion transporter, putative	32.07	detoxification	Cell rescue, defense and virulence	2.5462e-06	0.0002098
AFUB_058650	MFS multidrug transporter, putative	32.07	detoxification	Cell rescue, defense and virulence	2.5462e-06	0.0002098
AFUB_060870	MFS transporter, putative	32.07	detoxification	Cell rescue, defense and virulence	2.5462e-06	0.0002098
AFUB_068790	MFS multidrug transporter, putative	32.07	detoxification	Cell rescue, defense and virulence	2.5462e-06	0.0002098
AFUB_075760	MFS gliotoxin efflux transporter GliA	32.07	detoxification	Cell rescue, defense and virulence	2.5462e-06	0.0002098
AFUB_077440	Aldehyde dehydrogenase AldA, putative	32.07	detoxification	Cell rescue, defense and virulence	2.5462e-06	0.0002098
AFUB_078050	MAK1-like monooxygenase, putative	32.07	detoxification	Cell rescue, defense and virulence	2.5462e-06	0.0002098
AFUB_081130	UbiE/COQ5 methyltransferase, putative	32.07	detoxification	Cell rescue, defense and virulence	2.5462e-06	0.0002098
AFUB_083940	ABC multidrug transporter, putative	32.07	detoxification	Cell rescue, defense and virulence	2.5462e-06	0.0002098
AFUB_085640	MFS multidrug transporter, putative	32.07	detoxification	Cell rescue, defense and virulence	2.5462e-06	0.0002098
AFUB_087580	Aldehyde dehydrogenase, putative	32.07	detoxification	Cell rescue, defense and virulence	2.5462e-06	0.0002098
AFUB_092140	Metal ion resistance protein/transporter (Zrc1), putative	32.07	detoxification	Cell rescue, defense and virulence	2.5462e-06	0.0002098
AFUB_093930	ABC drug exporter AtrF	32.07	detoxification	Cell rescue, defense and virulence	2.5462e-06	0.0002098
AFUB_096130	Putative uncharacterized protein	32.07	detoxification	Cell rescue, defense and virulence	2.5462e-06	0.0002098
AFUB_101650	MFS multidrug transporter, putative	32.07	detoxification	Cell rescue, defense and virulence	2.5462e-06	0.0002098
AFUB_101920	Glutathione S-transferase family protein	32.07	detoxification	Cell rescue, defense and virulence	2.5462e-06	0.0002098
AFUB_002910	MFS sugar transporter, putative	20.03	transport facilities	Cellular transport, transport facilitation and transport routes	4.185e-06	0.00028737
AFUB_004000	Importin 11, putative	20.03	transport facilities	Cellular transport, transport facilitation and transport routes	4.185e-06	0.00028737
AFUB_005460	mRNA export factor mex67	20.03	transport facilities	Cellular transport, transport facilitation and transport routes	4.185e-06	0.00028737
AFUB_013280	MFS multidrug transporter, putative	20.03	transport facilities	Cellular transport, transport facilitation and transport routes	4.185e-06	0.00028737
AFUB_013370	snoRNP assembly factor Naf1, putative	20.03	transport facilities	Cellular transport, transport facilitation and transport routes	4.185e-06	0.00028737
AFUB_013880	ABC transporter, putative	20.03	transport facilities	Cellular transport, transport facilitation and transport routes	4.185e-06	0.00028737
AFUB_015730	MFS hexose transporter, putative	20.03	transport facilities	Cellular transport, transport facilitation and transport routes	4.185e-06	0.00028737
AFUB_016830	High affinity nitrate transporter NrtB	20.03	transport facilities	Cellular transport, transport facilitation and transport routes	4.185e-06	0.00028737
AFUB_021330	Mitochondrial inner membrane translocase subunit (TIM17), putative	20.03	transport facilities	Cellular transport, transport facilitation and transport routes	4.185e-06	0.00028737
AFUB_021670	ER Hsp70 chaperone BiP, putative	20.03	transport facilities	Cellular transport, transport facilitation and transport routes	4.185e-06	0.00028737
AFUB_025130	Mitochondrial carrier protein, putative	20.03	transport facilities	Cellular transport, transport facilitation and transport routes	4.185e-06	0.00028737
AFUB_026470	MFS phosphate transporter, putative	20.03	transport facilities	Cellular transport, transport facilitation and transport routes	4.185e-06	0.00028737
AFUB_032540	MFS multidrug transporter, putative	20.03	transport facilities	Cellular transport, transport facilitation and transport routes	4.185e-06	0.00028737
AFUB_035660	MFS drug transporter, putative	20.03	transport facilities	Cellular transport, transport facilitation and transport routes	4.185e-06	0.00028737
AFUB_036190	Mitochondrial chaperone BCS1, putative	20.03	transport facilities	Cellular transport, transport facilitation and transport routes	4.185e-06	0.00028737
AFUB_036430	Copper resistance-associated P-type ATPase, putative	20.03	transport facilities	Cellular transport, transport facilitation and transport routes	4.185e-06	0.00028737
AFUB_037170	High-affinity hexose transporter, putative	20.03	transport facilities	Cellular transport, transport facilitation and transport routes	4.185e-06	0.00028737
AFUB_037830	ATPase get3 (EC 3.6.-.-) (Arsenical pump-driving ATPase) (Arsenite-stimulated ATPase) (Golgi to ER traffic protein 3) (Guided entry of tail-anchored proteins 3)	20.03	transport facilities	Cellular transport, transport facilitation and transport routes	4.185e-06	0.00028737
AFUB_038470	Calcium-translocating P-type ATPase(PMCA-type),putative	20.03	transport facilities	Cellular transport, transport facilitation and transport routes	4.185e-06	0.00028737
AFUB_039730	MFS transporter (Hol1), putative	20.03	transport facilities	Cellular transport, transport facilitation and transport routes	4.185e-06	0.00028737
AFUB_042110	Mitochondrial carrier protein (Rim2), putative	20.03	transport facilities	Cellular transport, transport facilitation and transport routes	4.185e-06	0.00028737
AFUB_043340	MFS monocarboxylate transporter, putative	20.03	transport facilities	Cellular transport, transport facilitation and transport routes	4.185e-06	0.00028737
AFUB_045060	MFS multidrug transporter, putative	20.03	transport facilities	Cellular transport, transport facilitation and transport routes	4.185e-06	0.00028737
AFUB_046880	MFS multidrug transporter, putative	20.03	transport facilities	Cellular transport, transport facilitation and transport routes	4.185e-06	0.00028737
AFUB_047000	ABC multidrug transporter, putative	20.03	transport facilities	Cellular transport, transport facilitation and transport routes	4.185e-06	0.00028737
AFUB_047480	RTA1 domain protein, putative	20.03	transport facilities	Cellular transport, transport facilitation and transport routes	4.185e-06	0.00028737
AFUB_048480	Putative uncharacterized protein	20.03	transport facilities	Cellular transport, transport facilitation and transport routes	4.185e-06	0.00028737
AFUB_049250	ABC multidrug transporter, putative	20.03	transport facilities	Cellular transport, transport facilitation and transport routes	4.185e-06	0.00028737
AFUB_050080	MFS aflatoxin efflux pump, putative	20.03	transport facilities	Cellular transport, transport facilitation and transport routes	4.185e-06	0.00028737
AFUB_050730	Mitochondrial import inner membrane translocase subunit (TIM22), putative	20.03	transport facilities	Cellular transport, transport facilitation and transport routes	4.185e-06	0.00028737
AFUB_051230	MFS multidrug transporter, putative	20.03	transport facilities	Cellular transport, transport facilitation and transport routes	4.185e-06	0.00028737
AFUB_053630	ABC multidrug transporter Mdr1	20.03	transport facilities	Cellular transport, transport facilitation and transport routes	4.185e-06	0.00028737
AFUB_055500	ABC metal ion transporter, putative	20.03	transport facilities	Cellular transport, transport facilitation and transport routes	4.185e-06	0.00028737
AFUB_058650	MFS multidrug transporter, putative	20.03	transport facilities	Cellular transport, transport facilitation and transport routes	4.185e-06	0.00028737
AFUB_060870	MFS transporter, putative	20.03	transport facilities	Cellular transport, transport facilitation and transport routes	4.185e-06	0.00028737
AFUB_068790	MFS multidrug transporter, putative	20.03	transport facilities	Cellular transport, transport facilitation and transport routes	4.185e-06	0.00028737
AFUB_073710	MFS phospholipid transporter (Git1), putative	20.03	transport facilities	Cellular transport, transport facilitation and transport routes	4.185e-06	0.00028737
AFUB_073780	Integral membrane protein, putative	20.03	transport facilities	Cellular transport, transport facilitation and transport routes	4.185e-06	0.00028737
AFUB_075760	MFS gliotoxin efflux transporter GliA	20.03	transport facilities	Cellular transport, transport facilitation and transport routes	4.185e-06	0.00028737
AFUB_078550	Mitochondrial carrier protein, putative	20.03	transport facilities	Cellular transport, transport facilitation and transport routes	4.185e-06	0.00028737
AFUB_079760	MFS transporter, putative	20.03	transport facilities	Cellular transport, transport facilitation and transport routes	4.185e-06	0.00028737
AFUB_081190	Amino acid permease, putative	20.03	transport facilities	Cellular transport, transport facilitation and transport routes	4.185e-06	0.00028737
AFUB_081840	MFS sugar transporter Stl1, putative	20.03	transport facilities	Cellular transport, transport facilitation and transport routes	4.185e-06	0.00028737
AFUB_083940	ABC multidrug transporter, putative	20.03	transport facilities	Cellular transport, transport facilitation and transport routes	4.185e-06	0.00028737
AFUB_084750	Phosphate-repressible phosphate permease, putative	20.03	transport facilities	Cellular transport, transport facilitation and transport routes	4.185e-06	0.00028737
AFUB_085210	Mitochondrial carrier protein (Pet8), putative	20.03	transport facilities	Cellular transport, transport facilitation and transport routes	4.185e-06	0.00028737
AFUB_085640	MFS multidrug transporter, putative	20.03	transport facilities	Cellular transport, transport facilitation and transport routes	4.185e-06	0.00028737
AFUB_086780	Plasma membrane hexose transporter, putative	20.03	transport facilities	Cellular transport, transport facilitation and transport routes	4.185e-06	0.00028737
AFUB_087290	Oxalate/formate antiporter, putative	20.03	transport facilities	Cellular transport, transport facilitation and transport routes	4.185e-06	0.00028737
AFUB_087540	MFS monosaccharide transporter, putative	20.03	transport facilities	Cellular transport, transport facilitation and transport routes	4.185e-06	0.00028737
AFUB_087610	Calcium transporting ATPase (Pmc1), putative	20.03	transport facilities	Cellular transport, transport facilitation and transport routes	4.185e-06	0.00028737
AFUB_090970	Mitochondrial carrier protein, putative	20.03	transport facilities	Cellular transport, transport facilitation and transport routes	4.185e-06	0.00028737
AFUB_092260	AAA family ATPase, putative	20.03	transport facilities	Cellular transport, transport facilitation and transport routes	4.185e-06	0.00028737
AFUB_093930	ABC drug exporter AtrF	20.03	transport facilities	Cellular transport, transport facilitation and transport routes	4.185e-06	0.00028737
AFUB_094690	Integral membrane protein (Pth11), putative	20.03	transport facilities	Cellular transport, transport facilitation and transport routes	4.185e-06	0.00028737
AFUB_095220	ABC multidrug transporter, putative	20.03	transport facilities	Cellular transport, transport facilitation and transport routes	4.185e-06	0.00028737
AFUB_096340	NCS1 allantoate transporter	20.03	transport facilities	Cellular transport, transport facilitation and transport routes	4.185e-06	0.00028737
AFUB_100400	MFS monocarboxylate transporter, putative	20.03	transport facilities	Cellular transport, transport facilitation and transport routes	4.185e-06	0.00028737
AFUB_101650	MFS multidrug transporter, putative	20.03	transport facilities	Cellular transport, transport facilitation and transport routes	4.185e-06	0.00028737
AFUB_101820	MFS monosaccharide transporter, putative	20.03	transport facilities	Cellular transport, transport facilitation and transport routes	4.185e-06	0.00028737
AFUB_000100	Tartrate dehydrogenase, putative (EC 1.1.1.93)	1.01	amino acid metabolism	Metabolism	6.0886e-06	0.00035836
AFUB_004510	Aspartate aminotransferase, putative	1.01	amino acid metabolism	Metabolism	6.0886e-06	0.00035836
AFUB_011050	Catabolic 3-dehydroquinase 1 (cDHQase 1) (EC 4.2.1.10) (3-dehydroquinate dehydratase 1)	1.01	amino acid metabolism	Metabolism	6.0886e-06	0.00035836
AFUB_016830	High affinity nitrate transporter NrtB	1.01	amino acid metabolism	Metabolism	6.0886e-06	0.00035836
AFUB_017040	Histidinol dehydrogenase (HDH) (EC 1.1.1.23)	1.01	amino acid metabolism	Metabolism	6.0886e-06	0.00035836
AFUB_017460	Amidase family protein	1.01	amino acid metabolism	Metabolism	6.0886e-06	0.00035836
AFUB_021270	4-hydroxyphenylpyruvate dioxygenase	1.01	amino acid metabolism	Metabolism	6.0886e-06	0.00035836
AFUB_021290	Homogentisate 1,2-dioxygenase (HmgA), putative	1.01	amino acid metabolism	Metabolism	6.0886e-06	0.00035836
AFUB_021300	Fumarylacetoacetate hydrolase FahA	1.01	amino acid metabolism	Metabolism	6.0886e-06	0.00035836
AFUB_021310	Maleylacetoacetate isomerase MaiA	1.01	amino acid metabolism	Metabolism	6.0886e-06	0.00035836
AFUB_022790	3-oxoacyl-[acyl-carrier-protein] synthase	1.01	amino acid metabolism	Metabolism	6.0886e-06	0.00035836
AFUB_023080	NAD+ dependent glutamate dehydrogenase, putative	1.01	amino acid metabolism	Metabolism	6.0886e-06	0.00035836
AFUB_028110	Hydroxymethylglutaryl-CoA lyase	1.01	amino acid metabolism	Metabolism	6.0886e-06	0.00035836
AFUB_028130	Acetylornithine aminotransferase	1.01	amino acid metabolism	Metabolism	6.0886e-06	0.00035836
AFUB_035320	Extracellular lipase, putative	1.01	amino acid metabolism	Metabolism	6.0886e-06	0.00035836
AFUB_037030	Flavin containing amine oxidase, putative	1.01	amino acid metabolism	Metabolism	6.0886e-06	0.00035836
AFUB_037740	Arginase, putative	1.01	amino acid metabolism	Metabolism	6.0886e-06	0.00035836
AFUB_040700	tRNA dihydrouridine synthase (Smm1), putative	1.01	amino acid metabolism	Metabolism	6.0886e-06	0.00035836
AFUB_041060	C6 transcription factor (OTam), putative	1.01	amino acid metabolism	Metabolism	6.0886e-06	0.00035836
AFUB_042430	Dihydrofolate reductase	1.01	amino acid metabolism	Metabolism	6.0886e-06	0.00035836
AFUB_046950	3-methyl-2-oxobutanoate dehydrogenase, putative	1.01	amino acid metabolism	Metabolism	6.0886e-06	0.00035836
AFUB_047220	Sarcosine oxidase, putative	1.01	amino acid metabolism	Metabolism	6.0886e-06	0.00035836
AFUB_048330	Succinate-semialdehyde dehydrogenase, putative	1.01	amino acid metabolism	Metabolism	6.0886e-06	0.00035836
AFUB_055130	Methylmalonyl-CoA decarboxylase, alpha subunit, putative	1.01	amino acid metabolism	Metabolism	6.0886e-06	0.00035836
AFUB_055650	Arginine biosynthesis bifunctional protein ArgJ, mitochondrial [Cleaved into: Arginine biosynthesis bifunctional protein ArgJ alpha chain; Arginine biosynthesis bifunctional protein ArgJ beta chain] [Includes: Glutamate N-acetyltransferase (GAT) (EC 2.3.1.35) (Ornithine acetyltransferase) (OATase) (Ornithine transacetylase); Amino-acid acetyltransferase (EC 2.3.1.1) (N-acetylglutamate synthase) (…	1.01	amino acid metabolism	Metabolism	6.0886e-06	0.00035836
AFUB_056440	3-methylcrotonyl-CoA carboxylase subunit alpha (MccA), putative	1.01	amino acid metabolism	Metabolism	6.0886e-06	0.00035836
AFUB_056460	Isovaleryl-CoA dehydrogenase IvdA, putative	1.01	amino acid metabolism	Metabolism	6.0886e-06	0.00035836
AFUB_056470	3-methylcrotonyl-CoA carboxylase, beta subunit (MccB), putative	1.01	amino acid metabolism	Metabolism	6.0886e-06	0.00035836
AFUB_057860	Oxidoreductase, acting on the CH-OH group of donors, NAD or NADP as acceptor	1.01	amino acid metabolism	Metabolism	6.0886e-06	0.00035836
AFUB_058080	Amidase, putative	1.01	amino acid metabolism	Metabolism	6.0886e-06	0.00035836
AFUB_058650	MFS multidrug transporter, putative	1.01	amino acid metabolism	Metabolism	6.0886e-06	0.00035836
AFUB_061020	C6 transcription factor, putative	1.01	amino acid metabolism	Metabolism	6.0886e-06	0.00035836
AFUB_064910	L-serine dehydratase, putative	1.01	amino acid metabolism	Metabolism	6.0886e-06	0.00035836
AFUB_066240	L-ornithine aminotransferase Car2, putative	1.01	amino acid metabolism	Metabolism	6.0886e-06	0.00035836
AFUB_069000	2-oxo acid dehydrogenases acyltransferase, putative	1.01	amino acid metabolism	Metabolism	6.0886e-06	0.00035836
AFUB_069770	Methylmalonate-semialdehyde dehydrogenase, putative	1.01	amino acid metabolism	Metabolism	6.0886e-06	0.00035836
AFUB_073940	Fungal specific transcription factor, putative	1.01	amino acid metabolism	Metabolism	6.0886e-06	0.00035836
AFUB_074790	2-oxoisovalerate dehydrogenase complex alpha subunit, putative	1.01	amino acid metabolism	Metabolism	6.0886e-06	0.00035836
AFUB_075520	Putative uncharacterized protein	1.01	amino acid metabolism	Metabolism	6.0886e-06	0.00035836
AFUB_082740	Acetoacetyl-CoA synthase	1.01	amino acid metabolism	Metabolism	6.0886e-06	0.00035836
AFUB_083200	Cystathionine gamma-lyase	1.01	amino acid metabolism	Metabolism	6.0886e-06	0.00035836
AFUB_087270	Aminotransferase, putative	1.01	amino acid metabolism	Metabolism	6.0886e-06	0.00035836
AFUB_088580	Indoleamine 2,3-dioxygenase family protein	1.01	amino acid metabolism	Metabolism	6.0886e-06	0.00035836
AFUB_091570	5-formyltetrahydrofolate cyclo-ligase, putative	1.01	amino acid metabolism	Metabolism	6.0886e-06	0.00035836
AFUB_094550	Amidophosphoribosyltransferase (ATase) (EC 2.4.2.14) (Glutamine phosphoribosylpyrophosphate amidotransferase)	1.01	amino acid metabolism	Metabolism	6.0886e-06	0.00035836
AFUB_094570	2-methylcitrate dehydratase, putative	1.01	amino acid metabolism	Metabolism	6.0886e-06	0.00035836
AFUB_095850	Aspartate aminotransferase (EC 2.6.1.1)	1.01	amino acid metabolism	Metabolism	6.0886e-06	0.00035836
AFUB_096130	Putative uncharacterized protein	1.01	amino acid metabolism	Metabolism	6.0886e-06	0.00035836
AFUB_097230	Aminotransferase, putative	1.01	amino acid metabolism	Metabolism	6.0886e-06	0.00035836
AFUB_099260	Glycine dehydrogenase	1.01	amino acid metabolism	Metabolism	6.0886e-06	0.00035836
AFUB_101810	Uncharacterized protein	1.01	amino acid metabolism	Metabolism	6.0886e-06	0.00035836
AFUB_046880	MFS multidrug transporter, putative	20.09.16.01	Type I protein secretion system (ABC-type transport systems)	Cellular transport, transport facilitation and transport routes	3.4831e-05	0.0017938
AFUB_047000	ABC multidrug transporter, putative	20.09.16.01	Type I protein secretion system (ABC-type transport systems)	Cellular transport, transport facilitation and transport routes	3.4831e-05	0.0017938
AFUB_050080	MFS aflatoxin efflux pump, putative	20.09.16.01	Type I protein secretion system (ABC-type transport systems)	Cellular transport, transport facilitation and transport routes	3.4831e-05	0.0017938
AFUB_053630	ABC multidrug transporter Mdr1	20.09.16.01	Type I protein secretion system (ABC-type transport systems)	Cellular transport, transport facilitation and transport routes	3.4831e-05	0.0017938
AFUB_075760	MFS gliotoxin efflux transporter GliA	20.09.16.01	Type I protein secretion system (ABC-type transport systems)	Cellular transport, transport facilitation and transport routes	3.4831e-05	0.0017938
AFUB_083940	ABC multidrug transporter, putative	20.09.16.01	Type I protein secretion system (ABC-type transport systems)	Cellular transport, transport facilitation and transport routes	3.4831e-05	0.0017938
AFUB_085640	MFS multidrug transporter, putative	20.09.16.01	Type I protein secretion system (ABC-type transport systems)	Cellular transport, transport facilitation and transport routes	3.4831e-05	0.0017938
AFUB_093930	ABC drug exporter AtrF	20.09.16.01	Type I protein secretion system (ABC-type transport systems)	Cellular transport, transport facilitation and transport routes	3.4831e-05	0.0017938
AFUB_095220	ABC multidrug transporter, putative	20.09.16.01	Type I protein secretion system (ABC-type transport systems)	Cellular transport, transport facilitation and transport routes	3.4831e-05	0.0017938
AFUB_028110	Hydroxymethylglutaryl-CoA lyase	01.01.11.04.02	degradation of leucine	Metabolism	6.438e-05	0.0029472
AFUB_055130	Methylmalonyl-CoA decarboxylase, alpha subunit, putative	01.01.11.04.02	degradation of leucine	Metabolism	6.438e-05	0.0029472
AFUB_056440	3-methylcrotonyl-CoA carboxylase subunit alpha (MccA), putative	01.01.11.04.02	degradation of leucine	Metabolism	6.438e-05	0.0029472
AFUB_056460	Isovaleryl-CoA dehydrogenase IvdA, putative	01.01.11.04.02	degradation of leucine	Metabolism	6.438e-05	0.0029472
AFUB_056470	3-methylcrotonyl-CoA carboxylase, beta subunit (MccB), putative	01.01.11.04.02	degradation of leucine	Metabolism	6.438e-05	0.0029472
AFUB_057860	Oxidoreductase, acting on the CH-OH group of donors, NAD or NADP as acceptor	01.01.11.04.02	degradation of leucine	Metabolism	6.438e-05	0.0029472
AFUB_074790	2-oxoisovalerate dehydrogenase complex alpha subunit, putative	01.01.11.04.02	degradation of leucine	Metabolism	6.438e-05	0.0029472
AFUB_000100	Tartrate dehydrogenase, putative (EC 1.1.1.93)	01.01.11.04	metabolism of leucine	Metabolism	9.3204e-05	0.00384
AFUB_028110	Hydroxymethylglutaryl-CoA lyase	01.01.11.04	metabolism of leucine	Metabolism	9.3204e-05	0.00384
AFUB_046950	3-methyl-2-oxobutanoate dehydrogenase, putative	01.01.11.04	metabolism of leucine	Metabolism	9.3204e-05	0.00384
AFUB_055130	Methylmalonyl-CoA decarboxylase, alpha subunit, putative	01.01.11.04	metabolism of leucine	Metabolism	9.3204e-05	0.00384
AFUB_056440	3-methylcrotonyl-CoA carboxylase subunit alpha (MccA), putative	01.01.11.04	metabolism of leucine	Metabolism	9.3204e-05	0.00384
AFUB_056460	Isovaleryl-CoA dehydrogenase IvdA, putative	01.01.11.04	metabolism of leucine	Metabolism	9.3204e-05	0.00384
AFUB_056470	3-methylcrotonyl-CoA carboxylase, beta subunit (MccB), putative	01.01.11.04	metabolism of leucine	Metabolism	9.3204e-05	0.00384
AFUB_057860	Oxidoreductase, acting on the CH-OH group of donors, NAD or NADP as acceptor	01.01.11.04	metabolism of leucine	Metabolism	9.3204e-05	0.00384
AFUB_074790	2-oxoisovalerate dehydrogenase complex alpha subunit, putative	01.01.11.04	metabolism of leucine	Metabolism	9.3204e-05	0.00384
AFUB_004510	Aspartate aminotransferase, putative	01.01.03.02	metabolism of glutamate	Metabolism	0.00031089	0.010042
AFUB_023080	NAD+ dependent glutamate dehydrogenase, putative	01.01.03.02	metabolism of glutamate	Metabolism	0.00031089	0.010042
AFUB_028130	Acetylornithine aminotransferase	01.01.03.02	metabolism of glutamate	Metabolism	0.00031089	0.010042
AFUB_037740	Arginase, putative	01.01.03.02	metabolism of glutamate	Metabolism	0.00031089	0.010042
AFUB_048330	Succinate-semialdehyde dehydrogenase, putative	01.01.03.02	metabolism of glutamate	Metabolism	0.00031089	0.010042
AFUB_075520	Putative uncharacterized protein	01.01.03.02	metabolism of glutamate	Metabolism	0.00031089	0.010042
AFUB_087270	Aminotransferase, putative	01.01.03.02	metabolism of glutamate	Metabolism	0.00031089	0.010042
AFUB_094550	Amidophosphoribosyltransferase (ATase) (EC 2.4.2.14) (Glutamine phosphoribosylpyrophosphate amidotransferase)	01.01.03.02	metabolism of glutamate	Metabolism	0.00031089	0.010042
AFUB_095850	Aspartate aminotransferase (EC 2.6.1.1)	01.01.03.02	metabolism of glutamate	Metabolism	0.00031089	0.010042
AFUB_097230	Aminotransferase, putative	01.01.03.02	metabolism of glutamate	Metabolism	0.00031089	0.010042
AFUB_004510	Aspartate aminotransferase, putative	1.02	nitrogen, sulfur and selenium metabolism	Metabolism	0.00031531	0.010042
AFUB_014910	C6 transcription factor, putative	1.02	nitrogen, sulfur and selenium metabolism	Metabolism	0.00031531	0.010042
AFUB_016830	High affinity nitrate transporter NrtB	1.02	nitrogen, sulfur and selenium metabolism	Metabolism	0.00031531	0.010042
AFUB_017460	Amidase family protein	1.02	nitrogen, sulfur and selenium metabolism	Metabolism	0.00031531	0.010042
AFUB_023080	NAD+ dependent glutamate dehydrogenase, putative	1.02	nitrogen, sulfur and selenium metabolism	Metabolism	0.00031531	0.010042
AFUB_028130	Acetylornithine aminotransferase	1.02	nitrogen, sulfur and selenium metabolism	Metabolism	0.00031531	0.010042
AFUB_033990	General amidase, putative	1.02	nitrogen, sulfur and selenium metabolism	Metabolism	0.00031531	0.010042
AFUB_037740	Arginase, putative	1.02	nitrogen, sulfur and selenium metabolism	Metabolism	0.00031531	0.010042
AFUB_041060	C6 transcription factor (OTam), putative	1.02	nitrogen, sulfur and selenium metabolism	Metabolism	0.00031531	0.010042
AFUB_047220	Sarcosine oxidase, putative	1.02	nitrogen, sulfur and selenium metabolism	Metabolism	0.00031531	0.010042
AFUB_049990	NADH-dependent flavin oxidoreductase, putative	1.02	nitrogen, sulfur and selenium metabolism	Metabolism	0.00031531	0.010042
AFUB_056440	3-methylcrotonyl-CoA carboxylase subunit alpha (MccA), putative	1.02	nitrogen, sulfur and selenium metabolism	Metabolism	0.00031531	0.010042
AFUB_066240	L-ornithine aminotransferase Car2, putative	1.02	nitrogen, sulfur and selenium metabolism	Metabolism	0.00031531	0.010042
AFUB_073940	Fungal specific transcription factor, putative	1.02	nitrogen, sulfur and selenium metabolism	Metabolism	0.00031531	0.010042
AFUB_075520	Putative uncharacterized protein	1.02	nitrogen, sulfur and selenium metabolism	Metabolism	0.00031531	0.010042
AFUB_075690	Aminotransferase GliI	1.02	nitrogen, sulfur and selenium metabolism	Metabolism	0.00031531	0.010042
AFUB_083200	Cystathionine gamma-lyase	1.02	nitrogen, sulfur and selenium metabolism	Metabolism	0.00031531	0.010042
AFUB_087270	Aminotransferase, putative	1.02	nitrogen, sulfur and selenium metabolism	Metabolism	0.00031531	0.010042
AFUB_088260	Acetamidase, putative	1.02	nitrogen, sulfur and selenium metabolism	Metabolism	0.00031531	0.010042
AFUB_091980	NADH-dependent flavin oxidoreductase, putative	1.02	nitrogen, sulfur and selenium metabolism	Metabolism	0.00031531	0.010042
AFUB_095850	Aspartate aminotransferase (EC 2.6.1.1)	1.02	nitrogen, sulfur and selenium metabolism	Metabolism	0.00031531	0.010042
AFUB_096120	Cytochrome P450 monooxygenase, putative	1.02	nitrogen, sulfur and selenium metabolism	Metabolism	0.00031531	0.010042
AFUB_096130	Putative uncharacterized protein	1.02	nitrogen, sulfur and selenium metabolism	Metabolism	0.00031531	0.010042
AFUB_096500	C6 transcription factor, putative	1.02	nitrogen, sulfur and selenium metabolism	Metabolism	0.00031531	0.010042
AFUB_097230	Aminotransferase, putative	1.02	nitrogen, sulfur and selenium metabolism	Metabolism	0.00031531	0.010042
AFUB_099260	Glycine dehydrogenase	1.02	nitrogen, sulfur and selenium metabolism	Metabolism	0.00031531	0.010042
AFUB_101920	Glutathione S-transferase family protein	1.02	nitrogen, sulfur and selenium metabolism	Metabolism	0.00031531	0.010042
AFUB_004510	Aspartate aminotransferase, putative	01.01.03	assimilation of ammonia, metabolism of the glutamate group	Metabolism	0.00031687	0.010042
AFUB_016830	High affinity nitrate transporter NrtB	01.01.03	assimilation of ammonia, metabolism of the glutamate group	Metabolism	0.00031687	0.010042
AFUB_021300	Fumarylacetoacetate hydrolase FahA	01.01.03	assimilation of ammonia, metabolism of the glutamate group	Metabolism	0.00031687	0.010042
AFUB_023080	NAD+ dependent glutamate dehydrogenase, putative	01.01.03	assimilation of ammonia, metabolism of the glutamate group	Metabolism	0.00031687	0.010042
AFUB_028130	Acetylornithine aminotransferase	01.01.03	assimilation of ammonia, metabolism of the glutamate group	Metabolism	0.00031687	0.010042
AFUB_037740	Arginase, putative	01.01.03	assimilation of ammonia, metabolism of the glutamate group	Metabolism	0.00031687	0.010042
AFUB_048330	Succinate-semialdehyde dehydrogenase, putative	01.01.03	assimilation of ammonia, metabolism of the glutamate group	Metabolism	0.00031687	0.010042
AFUB_055650	Arginine biosynthesis bifunctional protein ArgJ, mitochondrial [Cleaved into: Arginine biosynthesis bifunctional protein ArgJ alpha chain; Arginine biosynthesis bifunctional protein ArgJ beta chain] [Includes: Glutamate N-acetyltransferase (GAT) (EC 2.3.1.35) (Ornithine acetyltransferase) (OATase) (Ornithine transacetylase); Amino-acid acetyltransferase (EC 2.3.1.1) (N-acetylglutamate synthase) (…	01.01.03	assimilation of ammonia, metabolism of the glutamate group	Metabolism	0.00031687	0.010042
AFUB_058650	MFS multidrug transporter, putative	01.01.03	assimilation of ammonia, metabolism of the glutamate group	Metabolism	0.00031687	0.010042
AFUB_066240	L-ornithine aminotransferase Car2, putative	01.01.03	assimilation of ammonia, metabolism of the glutamate group	Metabolism	0.00031687	0.010042
AFUB_075520	Putative uncharacterized protein	01.01.03	assimilation of ammonia, metabolism of the glutamate group	Metabolism	0.00031687	0.010042
AFUB_087270	Aminotransferase, putative	01.01.03	assimilation of ammonia, metabolism of the glutamate group	Metabolism	0.00031687	0.010042
AFUB_094550	Amidophosphoribosyltransferase (ATase) (EC 2.4.2.14) (Glutamine phosphoribosylpyrophosphate amidotransferase)	01.01.03	assimilation of ammonia, metabolism of the glutamate group	Metabolism	0.00031687	0.010042
AFUB_095850	Aspartate aminotransferase (EC 2.6.1.1)	01.01.03	assimilation of ammonia, metabolism of the glutamate group	Metabolism	0.00031687	0.010042
AFUB_097230	Aminotransferase, putative	01.01.03	assimilation of ammonia, metabolism of the glutamate group	Metabolism	0.00031687	0.010042
AFUB_013880	ABC transporter, putative	20.03.25	ABC transporters	Cellular transport, transport facilitation and transport routes	0.00039404	0.011596
AFUB_045060	MFS multidrug transporter, putative	20.03.25	ABC transporters	Cellular transport, transport facilitation and transport routes	0.00039404	0.011596
AFUB_046880	MFS multidrug transporter, putative	20.03.25	ABC transporters	Cellular transport, transport facilitation and transport routes	0.00039404	0.011596
AFUB_047000	ABC multidrug transporter, putative	20.03.25	ABC transporters	Cellular transport, transport facilitation and transport routes	0.00039404	0.011596
AFUB_049250	ABC multidrug transporter, putative	20.03.25	ABC transporters	Cellular transport, transport facilitation and transport routes	0.00039404	0.011596
AFUB_050080	MFS aflatoxin efflux pump, putative	20.03.25	ABC transporters	Cellular transport, transport facilitation and transport routes	0.00039404	0.011596
AFUB_053630	ABC multidrug transporter Mdr1	20.03.25	ABC transporters	Cellular transport, transport facilitation and transport routes	0.00039404	0.011596
AFUB_055500	ABC metal ion transporter, putative	20.03.25	ABC transporters	Cellular transport, transport facilitation and transport routes	0.00039404	0.011596
AFUB_075760	MFS gliotoxin efflux transporter GliA	20.03.25	ABC transporters	Cellular transport, transport facilitation and transport routes	0.00039404	0.011596
AFUB_083940	ABC multidrug transporter, putative	20.03.25	ABC transporters	Cellular transport, transport facilitation and transport routes	0.00039404	0.011596
AFUB_085640	MFS multidrug transporter, putative	20.03.25	ABC transporters	Cellular transport, transport facilitation and transport routes	0.00039404	0.011596
AFUB_093930	ABC drug exporter AtrF	20.03.25	ABC transporters	Cellular transport, transport facilitation and transport routes	0.00039404	0.011596
AFUB_095220	ABC multidrug transporter, putative	20.03.25	ABC transporters	Cellular transport, transport facilitation and transport routes	0.00039404	0.011596
AFUB_004510	Aspartate aminotransferase, putative	01.01.03.02.01	biosynthesis of glutamate	Metabolism	0.0004478	0.0123
AFUB_028130	Acetylornithine aminotransferase	01.01.03.02.01	biosynthesis of glutamate	Metabolism	0.0004478	0.0123
AFUB_037740	Arginase, putative	01.01.03.02.01	biosynthesis of glutamate	Metabolism	0.0004478	0.0123
AFUB_075520	Putative uncharacterized protein	01.01.03.02.01	biosynthesis of glutamate	Metabolism	0.0004478	0.0123
AFUB_087270	Aminotransferase, putative	01.01.03.02.01	biosynthesis of glutamate	Metabolism	0.0004478	0.0123
AFUB_094550	Amidophosphoribosyltransferase (ATase) (EC 2.4.2.14) (Glutamine phosphoribosylpyrophosphate amidotransferase)	01.01.03.02.01	biosynthesis of glutamate	Metabolism	0.0004478	0.0123
AFUB_095850	Aspartate aminotransferase (EC 2.6.1.1)	01.01.03.02.01	biosynthesis of glutamate	Metabolism	0.0004478	0.0123
AFUB_097230	Aminotransferase, putative	01.01.03.02.01	biosynthesis of glutamate	Metabolism	0.0004478	0.0123
AFUB_002910	MFS sugar transporter, putative	20.01	transported compounds (substrates)	Cellular transport, transport facilitation and transport routes	0.00064732	0.016669
AFUB_004000	Importin 11, putative	20.01	transported compounds (substrates)	Cellular transport, transport facilitation and transport routes	0.00064732	0.016669
AFUB_004350	Cytochrome P450 sterol C-22 desaturase, putative	20.01	transported compounds (substrates)	Cellular transport, transport facilitation and transport routes	0.00064732	0.016669
AFUB_005060	C-8 sterol isomerase (Erg-1), putative	20.01	transported compounds (substrates)	Cellular transport, transport facilitation and transport routes	0.00064732	0.016669
AFUB_005460	mRNA export factor mex67	20.01	transported compounds (substrates)	Cellular transport, transport facilitation and transport routes	0.00064732	0.016669
AFUB_005790	UDP-Glc/Gal endoplasmic reticulum nucleotide sugar transporter	20.01	transported compounds (substrates)	Cellular transport, transport facilitation and transport routes	0.00064732	0.016669
AFUB_007690	Cytochrome P450, putative	20.01	transported compounds (substrates)	Cellular transport, transport facilitation and transport routes	0.00064732	0.016669
AFUB_013280	MFS multidrug transporter, putative	20.01	transported compounds (substrates)	Cellular transport, transport facilitation and transport routes	0.00064732	0.016669
AFUB_013880	ABC transporter, putative	20.01	transported compounds (substrates)	Cellular transport, transport facilitation and transport routes	0.00064732	0.016669
AFUB_013980	Cation diffusion facilitator 1	20.01	transported compounds (substrates)	Cellular transport, transport facilitation and transport routes	0.00064732	0.016669
AFUB_014050	Pyridine nucleotide-disulphide oxidoreductase, putative	20.01	transported compounds (substrates)	Cellular transport, transport facilitation and transport routes	0.00064732	0.016669
AFUB_015730	MFS hexose transporter, putative	20.01	transported compounds (substrates)	Cellular transport, transport facilitation and transport routes	0.00064732	0.016669
AFUB_016830	High affinity nitrate transporter NrtB	20.01	transported compounds (substrates)	Cellular transport, transport facilitation and transport routes	0.00064732	0.016669
AFUB_021130	NADH:flavin oxidoreductase/NADH oxidase family protein	20.01	transported compounds (substrates)	Cellular transport, transport facilitation and transport routes	0.00064732	0.016669
AFUB_021330	Mitochondrial inner membrane translocase subunit (TIM17), putative	20.01	transported compounds (substrates)	Cellular transport, transport facilitation and transport routes	0.00064732	0.016669
AFUB_024240	FMN binding oxidoreductase, putative	20.01	transported compounds (substrates)	Cellular transport, transport facilitation and transport routes	0.00064732	0.016669
AFUB_024710	Amino acid permease (Dip5), putative	20.01	transported compounds (substrates)	Cellular transport, transport facilitation and transport routes	0.00064732	0.016669
AFUB_024740	Nickel transport protein, putative	20.01	transported compounds (substrates)	Cellular transport, transport facilitation and transport routes	0.00064732	0.016669
AFUB_025130	Mitochondrial carrier protein, putative	20.01	transported compounds (substrates)	Cellular transport, transport facilitation and transport routes	0.00064732	0.016669
AFUB_026470	MFS phosphate transporter, putative	20.01	transported compounds (substrates)	Cellular transport, transport facilitation and transport routes	0.00064732	0.016669
AFUB_032000	Glucokinase, putative	20.01	transported compounds (substrates)	Cellular transport, transport facilitation and transport routes	0.00064732	0.016669
AFUB_032540	MFS multidrug transporter, putative	20.01	transported compounds (substrates)	Cellular transport, transport facilitation and transport routes	0.00064732	0.016669
AFUB_034500	MFS transporter, putative	20.01	transported compounds (substrates)	Cellular transport, transport facilitation and transport routes	0.00064732	0.016669
AFUB_035490	Transferase family protein	20.01	transported compounds (substrates)	Cellular transport, transport facilitation and transport routes	0.00064732	0.016669
AFUB_035660	MFS drug transporter, putative	20.01	transported compounds (substrates)	Cellular transport, transport facilitation and transport routes	0.00064732	0.016669
AFUB_036430	Copper resistance-associated P-type ATPase, putative	20.01	transported compounds (substrates)	Cellular transport, transport facilitation and transport routes	0.00064732	0.016669
AFUB_037030	Flavin containing amine oxidase, putative	20.01	transported compounds (substrates)	Cellular transport, transport facilitation and transport routes	0.00064732	0.016669
AFUB_037170	High-affinity hexose transporter, putative	20.01	transported compounds (substrates)	Cellular transport, transport facilitation and transport routes	0.00064732	0.016669
AFUB_037830	ATPase get3 (EC 3.6.-.-) (Arsenical pump-driving ATPase) (Arsenite-stimulated ATPase) (Golgi to ER traffic protein 3) (Guided entry of tail-anchored proteins 3)	20.01	transported compounds (substrates)	Cellular transport, transport facilitation and transport routes	0.00064732	0.016669
AFUB_038470	Calcium-translocating P-type ATPase(PMCA-type),putative	20.01	transported compounds (substrates)	Cellular transport, transport facilitation and transport routes	0.00064732	0.016669
AFUB_039730	MFS transporter (Hol1), putative	20.01	transported compounds (substrates)	Cellular transport, transport facilitation and transport routes	0.00064732	0.016669
AFUB_040570	MFS drug transporter, putative	20.01	transported compounds (substrates)	Cellular transport, transport facilitation and transport routes	0.00064732	0.016669
AFUB_042110	Mitochondrial carrier protein (Rim2), putative	20.01	transported compounds (substrates)	Cellular transport, transport facilitation and transport routes	0.00064732	0.016669
AFUB_043340	MFS monocarboxylate transporter, putative	20.01	transported compounds (substrates)	Cellular transport, transport facilitation and transport routes	0.00064732	0.016669
AFUB_045060	MFS multidrug transporter, putative	20.01	transported compounds (substrates)	Cellular transport, transport facilitation and transport routes	0.00064732	0.016669
AFUB_045720	Putative uncharacterized protein	20.01	transported compounds (substrates)	Cellular transport, transport facilitation and transport routes	0.00064732	0.016669
AFUB_046880	MFS multidrug transporter, putative	20.01	transported compounds (substrates)	Cellular transport, transport facilitation and transport routes	0.00064732	0.016669
AFUB_047000	ABC multidrug transporter, putative	20.01	transported compounds (substrates)	Cellular transport, transport facilitation and transport routes	0.00064732	0.016669
AFUB_047220	Sarcosine oxidase, putative	20.01	transported compounds (substrates)	Cellular transport, transport facilitation and transport routes	0.00064732	0.016669
AFUB_047480	RTA1 domain protein, putative	20.01	transported compounds (substrates)	Cellular transport, transport facilitation and transport routes	0.00064732	0.016669
AFUB_047590	Cholestenol delta-isomerase, putative	20.01	transported compounds (substrates)	Cellular transport, transport facilitation and transport routes	0.00064732	0.016669
AFUB_048330	Succinate-semialdehyde dehydrogenase, putative	20.01	transported compounds (substrates)	Cellular transport, transport facilitation and transport routes	0.00064732	0.016669
AFUB_049250	ABC multidrug transporter, putative	20.01	transported compounds (substrates)	Cellular transport, transport facilitation and transport routes	0.00064732	0.016669
AFUB_049370	Amino acid permease, putative	20.01	transported compounds (substrates)	Cellular transport, transport facilitation and transport routes	0.00064732	0.016669
AFUB_049990	NADH-dependent flavin oxidoreductase, putative	20.01	transported compounds (substrates)	Cellular transport, transport facilitation and transport routes	0.00064732	0.016669
AFUB_050080	MFS aflatoxin efflux pump, putative	20.01	transported compounds (substrates)	Cellular transport, transport facilitation and transport routes	0.00064732	0.016669
AFUB_050730	Mitochondrial import inner membrane translocase subunit (TIM22), putative	20.01	transported compounds (substrates)	Cellular transport, transport facilitation and transport routes	0.00064732	0.016669
AFUB_051230	MFS multidrug transporter, putative	20.01	transported compounds (substrates)	Cellular transport, transport facilitation and transport routes	0.00064732	0.016669
AFUB_053630	ABC multidrug transporter Mdr1	20.01	transported compounds (substrates)	Cellular transport, transport facilitation and transport routes	0.00064732	0.016669
AFUB_053700	Histone acetyltransferase, putative	20.01	transported compounds (substrates)	Cellular transport, transport facilitation and transport routes	0.00064732	0.016669
AFUB_055500	ABC metal ion transporter, putative	20.01	transported compounds (substrates)	Cellular transport, transport facilitation and transport routes	0.00064732	0.016669
AFUB_055590	Importin 13, putative	20.01	transported compounds (substrates)	Cellular transport, transport facilitation and transport routes	0.00064732	0.016669
AFUB_058650	MFS multidrug transporter, putative	20.01	transported compounds (substrates)	Cellular transport, transport facilitation and transport routes	0.00064732	0.016669
AFUB_060870	MFS transporter, putative	20.01	transported compounds (substrates)	Cellular transport, transport facilitation and transport routes	0.00064732	0.016669
AFUB_062280	Carboxypeptidase Y, putative	20.01	transported compounds (substrates)	Cellular transport, transport facilitation and transport routes	0.00064732	0.016669
AFUB_068790	MFS multidrug transporter, putative	20.01	transported compounds (substrates)	Cellular transport, transport facilitation and transport routes	0.00064732	0.016669
AFUB_069770	Methylmalonate-semialdehyde dehydrogenase, putative	20.01	transported compounds (substrates)	Cellular transport, transport facilitation and transport routes	0.00064732	0.016669
AFUB_073710	MFS phospholipid transporter (Git1), putative	20.01	transported compounds (substrates)	Cellular transport, transport facilitation and transport routes	0.00064732	0.016669
AFUB_073780	Integral membrane protein, putative	20.01	transported compounds (substrates)	Cellular transport, transport facilitation and transport routes	0.00064732	0.016669
AFUB_075760	MFS gliotoxin efflux transporter GliA	20.01	transported compounds (substrates)	Cellular transport, transport facilitation and transport routes	0.00064732	0.016669
AFUB_077440	Aldehyde dehydrogenase AldA, putative	20.01	transported compounds (substrates)	Cellular transport, transport facilitation and transport routes	0.00064732	0.016669
AFUB_077520	Flavodoxin and radical SAM domain protein	20.01	transported compounds (substrates)	Cellular transport, transport facilitation and transport routes	0.00064732	0.016669
AFUB_078550	Mitochondrial carrier protein, putative	20.01	transported compounds (substrates)	Cellular transport, transport facilitation and transport routes	0.00064732	0.016669
AFUB_079760	MFS transporter, putative	20.01	transported compounds (substrates)	Cellular transport, transport facilitation and transport routes	0.00064732	0.016669
AFUB_081190	Amino acid permease, putative	20.01	transported compounds (substrates)	Cellular transport, transport facilitation and transport routes	0.00064732	0.016669
AFUB_081840	MFS sugar transporter Stl1, putative	20.01	transported compounds (substrates)	Cellular transport, transport facilitation and transport routes	0.00064732	0.016669
AFUB_083940	ABC multidrug transporter, putative	20.01	transported compounds (substrates)	Cellular transport, transport facilitation and transport routes	0.00064732	0.016669
AFUB_084750	Phosphate-repressible phosphate permease, putative	20.01	transported compounds (substrates)	Cellular transport, transport facilitation and transport routes	0.00064732	0.016669
AFUB_085210	Mitochondrial carrier protein (Pet8), putative	20.01	transported compounds (substrates)	Cellular transport, transport facilitation and transport routes	0.00064732	0.016669
AFUB_085550	Lipase/esterase, putative	20.01	transported compounds (substrates)	Cellular transport, transport facilitation and transport routes	0.00064732	0.016669
AFUB_085640	MFS multidrug transporter, putative	20.01	transported compounds (substrates)	Cellular transport, transport facilitation and transport routes	0.00064732	0.016669
AFUB_086280	F-box domain and ankyrin repeat protein	20.01	transported compounds (substrates)	Cellular transport, transport facilitation and transport routes	0.00064732	0.016669
AFUB_086780	Plasma membrane hexose transporter, putative	20.01	transported compounds (substrates)	Cellular transport, transport facilitation and transport routes	0.00064732	0.016669
AFUB_087290	Oxalate/formate antiporter, putative	20.01	transported compounds (substrates)	Cellular transport, transport facilitation and transport routes	0.00064732	0.016669
AFUB_087450	Lipoxygenase, putative	20.01	transported compounds (substrates)	Cellular transport, transport facilitation and transport routes	0.00064732	0.016669
AFUB_087540	MFS monosaccharide transporter, putative	20.01	transported compounds (substrates)	Cellular transport, transport facilitation and transport routes	0.00064732	0.016669
AFUB_087580	Aldehyde dehydrogenase, putative	20.01	transported compounds (substrates)	Cellular transport, transport facilitation and transport routes	0.00064732	0.016669
AFUB_087610	Calcium transporting ATPase (Pmc1), putative	20.01	transported compounds (substrates)	Cellular transport, transport facilitation and transport routes	0.00064732	0.016669
AFUB_088580	Indoleamine 2,3-dioxygenase family protein	20.01	transported compounds (substrates)	Cellular transport, transport facilitation and transport routes	0.00064732	0.016669
AFUB_091980	NADH-dependent flavin oxidoreductase, putative	20.01	transported compounds (substrates)	Cellular transport, transport facilitation and transport routes	0.00064732	0.016669
AFUB_092140	Metal ion resistance protein/transporter (Zrc1), putative	20.01	transported compounds (substrates)	Cellular transport, transport facilitation and transport routes	0.00064732	0.016669
AFUB_093930	ABC drug exporter AtrF	20.01	transported compounds (substrates)	Cellular transport, transport facilitation and transport routes	0.00064732	0.016669
AFUB_094690	Integral membrane protein (Pth11), putative	20.01	transported compounds (substrates)	Cellular transport, transport facilitation and transport routes	0.00064732	0.016669
AFUB_095220	ABC multidrug transporter, putative	20.01	transported compounds (substrates)	Cellular transport, transport facilitation and transport routes	0.00064732	0.016669
AFUB_095780	Magnesium ion transporter (Mrs2), putative	20.01	transported compounds (substrates)	Cellular transport, transport facilitation and transport routes	0.00064732	0.016669
AFUB_096120	Cytochrome P450 monooxygenase, putative	20.01	transported compounds (substrates)	Cellular transport, transport facilitation and transport routes	0.00064732	0.016669
AFUB_096130	Putative uncharacterized protein	20.01	transported compounds (substrates)	Cellular transport, transport facilitation and transport routes	0.00064732	0.016669
AFUB_096340	NCS1 allantoate transporter	20.01	transported compounds (substrates)	Cellular transport, transport facilitation and transport routes	0.00064732	0.016669
AFUB_097480	F-box domain and ankyrin repeat protein	20.01	transported compounds (substrates)	Cellular transport, transport facilitation and transport routes	0.00064732	0.016669
AFUB_099340	Oxidoreductase, short-chain dehydrogenase/reductase family	20.01	transported compounds (substrates)	Cellular transport, transport facilitation and transport routes	0.00064732	0.016669
AFUB_100400	MFS monocarboxylate transporter, putative	20.01	transported compounds (substrates)	Cellular transport, transport facilitation and transport routes	0.00064732	0.016669
AFUB_101650	MFS multidrug transporter, putative	20.01	transported compounds (substrates)	Cellular transport, transport facilitation and transport routes	0.00064732	0.016669
AFUB_101820	MFS monosaccharide transporter, putative	20.01	transported compounds (substrates)	Cellular transport, transport facilitation and transport routes	0.00064732	0.016669
AFUB_017460	Amidase family protein	16.21.15	biotin binding	Protein with binding function or cofactor requirement (structural or analytic)	0.0012305	0.0287
AFUB_055130	Methylmalonyl-CoA decarboxylase, alpha subunit, putative	16.21.15	biotin binding	Protein with binding function or cofactor requirement (structural or analytic)	0.0012305	0.0287
AFUB_056440	3-methylcrotonyl-CoA carboxylase subunit alpha (MccA), putative	16.21.15	biotin binding	Protein with binding function or cofactor requirement (structural or analytic)	0.0012305	0.0287
AFUB_056470	3-methylcrotonyl-CoA carboxylase, beta subunit (MccB), putative	16.21.15	biotin binding	Protein with binding function or cofactor requirement (structural or analytic)	0.0012305	0.0287
AFUB_002910	MFS sugar transporter, putative	20.09.16	cellular export and secretion	Cellular transport, transport facilitation and transport routes	0.0012689	0.0287
AFUB_013280	MFS multidrug transporter, putative	20.09.16	cellular export and secretion	Cellular transport, transport facilitation and transport routes	0.0012689	0.0287
AFUB_032540	MFS multidrug transporter, putative	20.09.16	cellular export and secretion	Cellular transport, transport facilitation and transport routes	0.0012689	0.0287
AFUB_034500	MFS transporter, putative	20.09.16	cellular export and secretion	Cellular transport, transport facilitation and transport routes	0.0012689	0.0287
AFUB_036430	Copper resistance-associated P-type ATPase, putative	20.09.16	cellular export and secretion	Cellular transport, transport facilitation and transport routes	0.0012689	0.0287
AFUB_039730	MFS transporter (Hol1), putative	20.09.16	cellular export and secretion	Cellular transport, transport facilitation and transport routes	0.0012689	0.0287
AFUB_040570	MFS drug transporter, putative	20.09.16	cellular export and secretion	Cellular transport, transport facilitation and transport routes	0.0012689	0.0287
AFUB_045060	MFS multidrug transporter, putative	20.09.16	cellular export and secretion	Cellular transport, transport facilitation and transport routes	0.0012689	0.0287
AFUB_045720	Putative uncharacterized protein	20.09.16	cellular export and secretion	Cellular transport, transport facilitation and transport routes	0.0012689	0.0287
AFUB_046880	MFS multidrug transporter, putative	20.09.16	cellular export and secretion	Cellular transport, transport facilitation and transport routes	0.0012689	0.0287
AFUB_047000	ABC multidrug transporter, putative	20.09.16	cellular export and secretion	Cellular transport, transport facilitation and transport routes	0.0012689	0.0287
AFUB_048480	Putative uncharacterized protein	20.09.16	cellular export and secretion	Cellular transport, transport facilitation and transport routes	0.0012689	0.0287
AFUB_050080	MFS aflatoxin efflux pump, putative	20.09.16	cellular export and secretion	Cellular transport, transport facilitation and transport routes	0.0012689	0.0287
AFUB_053630	ABC multidrug transporter Mdr1	20.09.16	cellular export and secretion	Cellular transport, transport facilitation and transport routes	0.0012689	0.0287
AFUB_058650	MFS multidrug transporter, putative	20.09.16	cellular export and secretion	Cellular transport, transport facilitation and transport routes	0.0012689	0.0287
AFUB_060870	MFS transporter, putative	20.09.16	cellular export and secretion	Cellular transport, transport facilitation and transport routes	0.0012689	0.0287
AFUB_068790	MFS multidrug transporter, putative	20.09.16	cellular export and secretion	Cellular transport, transport facilitation and transport routes	0.0012689	0.0287
AFUB_075760	MFS gliotoxin efflux transporter GliA	20.09.16	cellular export and secretion	Cellular transport, transport facilitation and transport routes	0.0012689	0.0287
AFUB_083940	ABC multidrug transporter, putative	20.09.16	cellular export and secretion	Cellular transport, transport facilitation and transport routes	0.0012689	0.0287
AFUB_085640	MFS multidrug transporter, putative	20.09.16	cellular export and secretion	Cellular transport, transport facilitation and transport routes	0.0012689	0.0287
AFUB_092260	AAA family ATPase, putative	20.09.16	cellular export and secretion	Cellular transport, transport facilitation and transport routes	0.0012689	0.0287
AFUB_093930	ABC drug exporter AtrF	20.09.16	cellular export and secretion	Cellular transport, transport facilitation and transport routes	0.0012689	0.0287
AFUB_095220	ABC multidrug transporter, putative	20.09.16	cellular export and secretion	Cellular transport, transport facilitation and transport routes	0.0012689	0.0287
AFUB_101650	MFS multidrug transporter, putative	20.09.16	cellular export and secretion	Cellular transport, transport facilitation and transport routes	0.0012689	0.0287
AFUB_017460	Amidase family protein	01.02.02	nitrogen metabolism	Metabolism	0.0013236	0.0287
AFUB_037740	Arginase, putative	01.02.02	nitrogen metabolism	Metabolism	0.0013236	0.0287
AFUB_047220	Sarcosine oxidase, putative	01.02.02	nitrogen metabolism	Metabolism	0.0013236	0.0287
AFUB_049990	NADH-dependent flavin oxidoreductase, putative	01.02.02	nitrogen metabolism	Metabolism	0.0013236	0.0287
AFUB_056440	3-methylcrotonyl-CoA carboxylase subunit alpha (MccA), putative	01.02.02	nitrogen metabolism	Metabolism	0.0013236	0.0287
AFUB_066240	L-ornithine aminotransferase Car2, putative	01.02.02	nitrogen metabolism	Metabolism	0.0013236	0.0287
AFUB_075690	Aminotransferase GliI	01.02.02	nitrogen metabolism	Metabolism	0.0013236	0.0287
AFUB_087270	Aminotransferase, putative	01.02.02	nitrogen metabolism	Metabolism	0.0013236	0.0287
AFUB_091980	NADH-dependent flavin oxidoreductase, putative	01.02.02	nitrogen metabolism	Metabolism	0.0013236	0.0287
AFUB_096500	C6 transcription factor, putative	01.02.02	nitrogen metabolism	Metabolism	0.0013236	0.0287
AFUB_013880	ABC transporter, putative	20.03.22	transport ATPases	Cellular transport, transport facilitation and transport routes	0.0015838	0.031438
AFUB_036190	Mitochondrial chaperone BCS1, putative	20.03.22	transport ATPases	Cellular transport, transport facilitation and transport routes	0.0015838	0.031438
AFUB_036430	Copper resistance-associated P-type ATPase, putative	20.03.22	transport ATPases	Cellular transport, transport facilitation and transport routes	0.0015838	0.031438
AFUB_037830	ATPase get3 (EC 3.6.-.-) (Arsenical pump-driving ATPase) (Arsenite-stimulated ATPase) (Golgi to ER traffic protein 3) (Guided entry of tail-anchored proteins 3)	20.03.22	transport ATPases	Cellular transport, transport facilitation and transport routes	0.0015838	0.031438
AFUB_038470	Calcium-translocating P-type ATPase(PMCA-type),putative	20.03.22	transport ATPases	Cellular transport, transport facilitation and transport routes	0.0015838	0.031438
AFUB_047000	ABC multidrug transporter, putative	20.03.22	transport ATPases	Cellular transport, transport facilitation and transport routes	0.0015838	0.031438
AFUB_047480	RTA1 domain protein, putative	20.03.22	transport ATPases	Cellular transport, transport facilitation and transport routes	0.0015838	0.031438
AFUB_048480	Putative uncharacterized protein	20.03.22	transport ATPases	Cellular transport, transport facilitation and transport routes	0.0015838	0.031438
AFUB_049250	ABC multidrug transporter, putative	20.03.22	transport ATPases	Cellular transport, transport facilitation and transport routes	0.0015838	0.031438
AFUB_053630	ABC multidrug transporter Mdr1	20.03.22	transport ATPases	Cellular transport, transport facilitation and transport routes	0.0015838	0.031438
AFUB_087610	Calcium transporting ATPase (Pmc1), putative	20.03.22	transport ATPases	Cellular transport, transport facilitation and transport routes	0.0015838	0.031438
AFUB_092260	AAA family ATPase, putative	20.03.22	transport ATPases	Cellular transport, transport facilitation and transport routes	0.0015838	0.031438
AFUB_095220	ABC multidrug transporter, putative	20.03.22	transport ATPases	Cellular transport, transport facilitation and transport routes	0.0015838	0.031438
AFUB_013280	MFS multidrug transporter, putative	32.05.01	resistance proteins	Cell rescue, defense and virulence	0.0016024	0.031438
AFUB_013880	ABC transporter, putative	32.05.01	resistance proteins	Cell rescue, defense and virulence	0.0016024	0.031438
AFUB_032540	MFS multidrug transporter, putative	32.05.01	resistance proteins	Cell rescue, defense and virulence	0.0016024	0.031438
AFUB_034500	MFS transporter, putative	32.05.01	resistance proteins	Cell rescue, defense and virulence	0.0016024	0.031438
AFUB_035660	MFS drug transporter, putative	32.05.01	resistance proteins	Cell rescue, defense and virulence	0.0016024	0.031438
AFUB_040570	MFS drug transporter, putative	32.05.01	resistance proteins	Cell rescue, defense and virulence	0.0016024	0.031438
AFUB_046880	MFS multidrug transporter, putative	32.05.01	resistance proteins	Cell rescue, defense and virulence	0.0016024	0.031438
AFUB_047000	ABC multidrug transporter, putative	32.05.01	resistance proteins	Cell rescue, defense and virulence	0.0016024	0.031438
AFUB_049250	ABC multidrug transporter, putative	32.05.01	resistance proteins	Cell rescue, defense and virulence	0.0016024	0.031438
AFUB_050080	MFS aflatoxin efflux pump, putative	32.05.01	resistance proteins	Cell rescue, defense and virulence	0.0016024	0.031438
AFUB_053630	ABC multidrug transporter Mdr1	32.05.01	resistance proteins	Cell rescue, defense and virulence	0.0016024	0.031438
AFUB_058650	MFS multidrug transporter, putative	32.05.01	resistance proteins	Cell rescue, defense and virulence	0.0016024	0.031438
AFUB_068790	MFS multidrug transporter, putative	32.05.01	resistance proteins	Cell rescue, defense and virulence	0.0016024	0.031438
AFUB_075760	MFS gliotoxin efflux transporter GliA	32.05.01	resistance proteins	Cell rescue, defense and virulence	0.0016024	0.031438
AFUB_085640	MFS multidrug transporter, putative	32.05.01	resistance proteins	Cell rescue, defense and virulence	0.0016024	0.031438
AFUB_092140	Metal ion resistance protein/transporter (Zrc1), putative	32.05.01	resistance proteins	Cell rescue, defense and virulence	0.0016024	0.031438
AFUB_095220	ABC multidrug transporter, putative	32.05.01	resistance proteins	Cell rescue, defense and virulence	0.0016024	0.031438
AFUB_009550	Integral membrane protein	32.05	disease, virulence and defense	Cell rescue, defense and virulence	0.0021762	0.040754
AFUB_011930	Oxidoreductase CipA-like, putative	32.05	disease, virulence and defense	Cell rescue, defense and virulence	0.0021762	0.040754
AFUB_013280	MFS multidrug transporter, putative	32.05	disease, virulence and defense	Cell rescue, defense and virulence	0.0021762	0.040754
AFUB_013880	ABC transporter, putative	32.05	disease, virulence and defense	Cell rescue, defense and virulence	0.0021762	0.040754
AFUB_013990	Exo-beta-1,3-glucanase Exg0	32.05	disease, virulence and defense	Cell rescue, defense and virulence	0.0021762	0.040754
AFUB_032540	MFS multidrug transporter, putative	32.05	disease, virulence and defense	Cell rescue, defense and virulence	0.0021762	0.040754
AFUB_034500	MFS transporter, putative	32.05	disease, virulence and defense	Cell rescue, defense and virulence	0.0021762	0.040754
AFUB_035320	Extracellular lipase, putative	32.05	disease, virulence and defense	Cell rescue, defense and virulence	0.0021762	0.040754
AFUB_035660	MFS drug transporter, putative	32.05	disease, virulence and defense	Cell rescue, defense and virulence	0.0021762	0.040754
AFUB_040570	MFS drug transporter, putative	32.05	disease, virulence and defense	Cell rescue, defense and virulence	0.0021762	0.040754
AFUB_046880	MFS multidrug transporter, putative	32.05	disease, virulence and defense	Cell rescue, defense and virulence	0.0021762	0.040754
AFUB_047000	ABC multidrug transporter, putative	32.05	disease, virulence and defense	Cell rescue, defense and virulence	0.0021762	0.040754
AFUB_049250	ABC multidrug transporter, putative	32.05	disease, virulence and defense	Cell rescue, defense and virulence	0.0021762	0.040754
AFUB_049400	Feruloyl esterase, putative	32.05	disease, virulence and defense	Cell rescue, defense and virulence	0.0021762	0.040754
AFUB_050080	MFS aflatoxin efflux pump, putative	32.05	disease, virulence and defense	Cell rescue, defense and virulence	0.0021762	0.040754
AFUB_053630	ABC multidrug transporter Mdr1	32.05	disease, virulence and defense	Cell rescue, defense and virulence	0.0021762	0.040754
AFUB_057820	Alcohol dehydrogenase, zinc-containing, putative	32.05	disease, virulence and defense	Cell rescue, defense and virulence	0.0021762	0.040754
AFUB_058650	MFS multidrug transporter, putative	32.05	disease, virulence and defense	Cell rescue, defense and virulence	0.0021762	0.040754
AFUB_065950	Uncharacterized protein	32.05	disease, virulence and defense	Cell rescue, defense and virulence	0.0021762	0.040754
AFUB_068790	MFS multidrug transporter, putative	32.05	disease, virulence and defense	Cell rescue, defense and virulence	0.0021762	0.040754
AFUB_073780	Integral membrane protein, putative	32.05	disease, virulence and defense	Cell rescue, defense and virulence	0.0021762	0.040754
AFUB_075760	MFS gliotoxin efflux transporter GliA	32.05	disease, virulence and defense	Cell rescue, defense and virulence	0.0021762	0.040754
AFUB_077440	Aldehyde dehydrogenase AldA, putative	32.05	disease, virulence and defense	Cell rescue, defense and virulence	0.0021762	0.040754
AFUB_079610	Putative uncharacterized protein	32.05	disease, virulence and defense	Cell rescue, defense and virulence	0.0021762	0.040754
AFUB_085640	MFS multidrug transporter, putative	32.05	disease, virulence and defense	Cell rescue, defense and virulence	0.0021762	0.040754
AFUB_087510	Integral membrane protein	32.05	disease, virulence and defense	Cell rescue, defense and virulence	0.0021762	0.040754
AFUB_087580	Aldehyde dehydrogenase, putative	32.05	disease, virulence and defense	Cell rescue, defense and virulence	0.0021762	0.040754
AFUB_088580	Indoleamine 2,3-dioxygenase family protein	32.05	disease, virulence and defense	Cell rescue, defense and virulence	0.0021762	0.040754
AFUB_092140	Metal ion resistance protein/transporter (Zrc1), putative	32.05	disease, virulence and defense	Cell rescue, defense and virulence	0.0021762	0.040754
AFUB_094690	Integral membrane protein (Pth11), putative	32.05	disease, virulence and defense	Cell rescue, defense and virulence	0.0021762	0.040754
AFUB_095220	ABC multidrug transporter, putative	32.05	disease, virulence and defense	Cell rescue, defense and virulence	0.0021762	0.040754
AFUB_000100	Tartrate dehydrogenase, putative (EC 1.1.1.93)	01.01.11	metabolism of the pyruvate family (alanine, isoleucine, leucine, valine) and D-alanine	Metabolism	0.0024181	0.043315
AFUB_028110	Hydroxymethylglutaryl-CoA lyase	01.01.11	metabolism of the pyruvate family (alanine, isoleucine, leucine, valine) and D-alanine	Metabolism	0.0024181	0.043315
AFUB_046950	3-methyl-2-oxobutanoate dehydrogenase, putative	01.01.11	metabolism of the pyruvate family (alanine, isoleucine, leucine, valine) and D-alanine	Metabolism	0.0024181	0.043315
AFUB_055130	Methylmalonyl-CoA decarboxylase, alpha subunit, putative	01.01.11	metabolism of the pyruvate family (alanine, isoleucine, leucine, valine) and D-alanine	Metabolism	0.0024181	0.043315
AFUB_056440	3-methylcrotonyl-CoA carboxylase subunit alpha (MccA), putative	01.01.11	metabolism of the pyruvate family (alanine, isoleucine, leucine, valine) and D-alanine	Metabolism	0.0024181	0.043315
AFUB_056460	Isovaleryl-CoA dehydrogenase IvdA, putative	01.01.11	metabolism of the pyruvate family (alanine, isoleucine, leucine, valine) and D-alanine	Metabolism	0.0024181	0.043315
AFUB_056470	3-methylcrotonyl-CoA carboxylase, beta subunit (MccB), putative	01.01.11	metabolism of the pyruvate family (alanine, isoleucine, leucine, valine) and D-alanine	Metabolism	0.0024181	0.043315
AFUB_057860	Oxidoreductase, acting on the CH-OH group of donors, NAD or NADP as acceptor	01.01.11	metabolism of the pyruvate family (alanine, isoleucine, leucine, valine) and D-alanine	Metabolism	0.0024181	0.043315
AFUB_069770	Methylmalonate-semialdehyde dehydrogenase, putative	01.01.11	metabolism of the pyruvate family (alanine, isoleucine, leucine, valine) and D-alanine	Metabolism	0.0024181	0.043315
AFUB_074790	2-oxoisovalerate dehydrogenase complex alpha subunit, putative	01.01.11	metabolism of the pyruvate family (alanine, isoleucine, leucine, valine) and D-alanine	Metabolism	0.0024181	0.043315
AFUB_055130	Methylmalonyl-CoA decarboxylase, alpha subunit, putative	01.20.07	metabolism of propionic acid derivatives	Metabolism	0.0027654	0.047472
AFUB_056470	3-methylcrotonyl-CoA carboxylase, beta subunit (MccB), putative	01.20.07	metabolism of propionic acid derivatives	Metabolism	0.0027654	0.047472

## Sheet: Table S6 120 minutes down srbB
FunCat ID	FunCat description	FunCat main category	Exact p-value	Adjusted p-value	# genes / category	# genes / input
1	METABOLISM	Metabolism	2.674e-12	1.2568e-9	363 / 3386	363 / 1026
1.2	secondary metabolism	Metabolism	1.5067e-8	3.5407e-06	147 / 1133	147 / 1026
20.09.18.07	non-vesicular cellular import	Cellular transport, transport facilitation and transport routes	1.3481e-06	0.0002112	37 / 190	37 / 1026
1.05	C-compound and carbohydrate metabolism	Metabolism	2.0269e-06	0.00023816	156 / 1314	156 / 1026
20.01.03	C-compound and carbohydrate transport	Cellular transport, transport facilitation and transport routes	8.2811e-06	0.00077842	42 / 245	42 / 1026
32.05	disease, virulence and defense	Cell rescue, defense and virulence	6.3257e-05	0.0049551	51 / 345	51 / 1026
20.09.18	cellular import	Cellular transport, transport facilitation and transport routes	9.0268e-05	0.0060609	60 / 432	60 / 1026
20.03	transport facilities	Cellular transport, transport facilitation and transport routes	0.00014773	0.0085402	81 / 641	81 / 1026
32.05.05	virulence, disease factors	Cell rescue, defense and virulence	0.00016354	0.0085402	24 / 127	24 / 1026
1.02	nitrogen, sulfur and selenium metabolism	Metabolism	0.00040516	0.019042	38 / 253	38 / 1026
32.07	detoxification	Cell rescue, defense and virulence	0.000569	0.024312	50 / 367	50 / 1026
01.05.03	polysaccharide metabolism	Metabolism	0.0010122	0.039643	36 / 247	36 / 1026
20.01.23	allantoin and allantoate transport	Cellular transport, transport facilitation and transport routes	0.0012018	0.043451	12 / 52	12 / 1026
